# Supplementary material for: Deciphering the genetic regulation of peripheral blood transcriptome in pigs through expression genome-wide association study and allele-specific expression analysis
Source: BMC Genomics. 2017 Dec 13;18:967. doi: 10.1186/s12864-017-4354-6 (PMC5729405; doi:10.1186/s12864-017-4354-6)
Supplement: Supplementary file 1 — Associations detected by eGWAS. (XLSX 342 kb) [file 12864_2017_4354_MOESM1_ESM.xlsx]

## Sheet: Feuille1
Additional file 1: Table S1. Associations detected by eGWAS
SNP	SNP in dbSNP	SNP Position	Alleles	Associated Probe	Probe Position	Probe Strand	Assigned Gene	DE genes for Its*	Sens / Antisens Probe	Distance SNP-Probe (bp)	Association Type	Q-value	N	Allele Effect	MAF
H3GA0002262	rs80812787	1:100513906	C/A	A_72_P147961	1:99469729	+	HTR1B		Sens	1044177	distant	0.0035127045	242	0.51	0.10
ALGA0000749	rs80831642	1:10070322	G/A	A_72_P709805	1:10050231	+	TAGAP		Sens	20091	local	0.0143867848	239	-0.24	0.46
ASGA0003819	rs80800029	1:101141621	A/C	A_72_P367333	1:101074503	-	MYO6	3	Sens	67118	local	2.58E-011	242	1.03	0.38
MARC0068576	rs80891077	1:103959534	A/G	A_72_P330498	1:83701166	+	LACE1		Sens	20258368	distant	0.001740439	242	-0.5	0.07
ALGA0005006	rs80919228	1:104446745	A/G	A_72_P411398	13:37400825	-	DUSP7		Sens	NA	distant	0.0198086427	242	0.43	0.07
ALGA0005086	rs81355341	1:106042541	G/A	A_72_P492340	1:106070192	+	C18orf25		Sens	27651	local	0.0399472635	242	0.19	0.22
ASGA0000050	rs80907171	1:1067148	C/A	A_72_P489129	14:64382489	-	AGT		Sens	NA	distant	1.75E-019	239	-1.58	0.49
MARC0068314	rs80846545	1:108085908	A/G	A_72_P590729	9:40309507	-	SLN		Sens	NA	distant	0.0103364004	242	0.44	0.08
ASGA0000934	rs81355262	1:10931163	G/A	O9455	1:10934602	+	SERAC1		Sens	3439	local	0.000000294	242	0.29	0.48
ASGA0000934	rs81355262	1:10931163	G/A	A_72_P001396	1:10934621	+	SERAC1		Sens	3458	local	0.000025	242	0.31	0.48
CAIL0000072	rs327087023	1:110548193	G/A	A_72_P282494	1:110511509	+	SMAD4		Sens	36684	local	0.0132569632	242	-0.33	0.06
ALGA0114715	rs81343741	1:11181248	G/A	O9455	1:10934602	+	SERAC1		Sens	246646	local	0.0191885677	242	-0.21	0.36
ASGA0097955	rs81318034	1:11234129	A/G	A_72_P257177	1:11517822	-	ZDHHC14		Sens	283693	local	0.0000449	242	0.28	0.43
ASGA0101578	rs81322709	1:11278294	A/G	A_72_P257177	1:11517822	-	ZDHHC14		Sens	239528	local	0.0112049313	242	-0.24	0.32
CASI0009733	rs339166996	1:113658130	A/G	A_72_P212732	1:118842986	+			Non annotated	5184856	distant	0.0009227837	242	1.15	0.21
ASGA0099868	-	1:11561288	A/G	A_72_P156986	15:23204426	-			Non annotated	NA	distant	0.0008202244	242	0.18	0.24
ALGA0005334	rs81355500	1:115707215	A/G	A_72_P157951	1:116990000	-			Non annotated	1282785	distant	0.00179467	242	0.3	0.49
INRA0003647	rs321031460	1:117284820	A/G	A_72_P157951	1:116990000	-			Non annotated	294820	local	6.68E-010	242	0.57	0.19
INRA0003647	rs321031460	1:117284820	A/G	A_72_P189086	1:117627870	+			Non annotated	343050	local	0.000000103	242	0.35	0.19
H3GA0002488	rs81355534	1:117846961	A/G	A_72_P507898	1:120133613	-	LACTB		Sens	2286652	distant	0.0301378273	242	0.27	0.45
INRA0003669	rs322985995	1:118370336	A/G	A_72_P157951	1:116990000	-			Non annotated	1380336	distant	0.0012364105	242	0.33	0.42
MARC0005036	rs80893317	1:119497071	G/A	A_72_P198352	1:119484798	+	HERC1		Sens	12273	local	0.000000012	242	0.33	0.35
MARC0005036	rs80893317	1:119497071	G/A	A_72_P600668	1:119560153	+	HERC1		Sens	63082	local	0.000002	242	-0.16	0.35
MARC0005036	rs80893317	1:119497071	G/A	A_72_P166671	1:119560158	+	HERC1		Sens	63087	local	0.00000344	242	-0.16	0.35
MARC0005036	rs80893317	1:119497071	G/A	A_72_P685761	1:119560158	+	HERC1		Sens	63087	local	0.0000368	242	-0.15	0.35
ALGA0005450	rs80826156	1:119615788	A/C	A_72_P212732	1:118842986	+			Non annotated	772802	local	2.73E-022	232	2.42	0.19
DBMA0000058	rs45432063	1:119676880	A/G	A_72_P198352	1:119484798	+	HERC1		Sens	192082	local	0.0007400824	242	-0.27	0.43
ASGA0004204	rs80986375	1:120136077	G/A	A_72_P507898	1:120133613	-	LACTB		Sens	2464	local	0.00000275	242	0.44	0.22
ASGA0004204	rs80986375	1:120136077	G/A	A_72_P250812	1:120133616	-	LACTB		Sens	2461	local	0.0003149998	242	0.38	0.22
CASI0005611	rs325985275	1:120290210	G/A	A_72_P492568	1:120002112	-	RAB8B		Sens	288098	local	7.1E-010	242	0.41	0.21
H3GA0000744	rs80940033	1:12319972	A/G	A_72_P444413	1:9485456	+	SOD2		Sens	2834516	distant	0.0000676	242	0.7	0.36
ASGA0004301	rs80937376	1:125264297	A/C	A_72_P673090	1:125245839	-	FAM63B		Sens	18458	local	0.000000551	242	0.29	0.12
ALGA0005643	rs80997567	1:127437757	A/G	A_72_P018891	1:127663274	+	ZNF280D		Sens	225517	local	3.15E-009	242	-0.48	0.28
H3GA0002640	rs81348096	1:129809308	A/C	A_72_P681723	1:129132520	+	RAB27A		Sens	676788	local	0.0353671697	242	0.29	0.36
H3GA0002668	rs80919452	1:132999230	A/G	A_72_P178391	1:127628649	+	ZNF280D		Sens	5370581	distant	0.0128256425	242	0.38	0.09
MARC0086904	-	1:133769039	C/A	A_72_P296564	13:37127909	+			Non annotated	NA	distant	0.0305063156	242	-0.11	0.23
MARC0085146	-	1:133781212	A/G	A_72_P441070	X:4788455	-	PNPLA4		Sens	NA	distant	0.0000872	242	0.78	0.11
MARC0085146	-	1:133781212	A/G	A_72_P253337	X:4788445	-	PNPLA4		Sens	NA	distant	0.0026221037	242	0.59	0.11
MARC0048753	rs81238640	1:135320152	G/A	A_72_P302654	1:132955316	-	TMOD3		Sens	2364836	distant	1.35E-010	242	0.92	0.30
ALGA0001007	rs80958856	1:13608163	A/G	A_72_P225367	1:13622351	+	TFB1M		Sens	14188	local	0.0052488066	242	0.16	0.34
DIAS0001610	-	1:137512402	G/A	A_72_P069766	1:137545256	+	SLC12A1		Antisens	32854	local	1.47E-008	242	0.42	0.44
MARC0010832	rs80925616	1:137998037	G/A	A_72_P585161	1:140845532	-	GATM	3	Sens	2847495	distant	0.0089090967	242	-0.22	0.46
ALGA0005830	rs81000313	1:138171977	G/A	O9294	1:140844993	-	GATM	3	Sens	2673016	distant	0.0029045846	242	-0.29	0.38
ALGA0005830	rs81000313	1:138171977	G/A	A_72_P440486	1:140845122	-	GATM	3	Sens	2673145	distant	0.0048298833	242	-0.25	0.38
ALGA0005830	rs81000313	1:138171977	G/A	A_72_P626054	1:140845118	-	GATM	3	Sens	2673141	distant	0.0048882181	242	-0.26	0.38
ALGA0005830	rs81000313	1:138171977	G/A	A_72_P322238	1:140844996	-	GATM	3	Sens	2673019	distant	0.0213988231	242	-0.26	0.38
ASGA0004474	-	1:140431422	G/C	A_72_P059086	1:140435827	+	SQRDL		Sens	4405	local	7.78E-015	242	0.58	0.49
ASGA0004474	-	1:140431422	G/C	O1079	1:140435827	+	SQRDL		Sens	4405	local	9.78E-015	242	0.56	0.49
H3GA0002727	rs80797269	1:140452547	G/A	A_72_P033846	1:140469058	+			Non annotated	16511	local	0.0161974531	242	-0.21	0.28
MARC0012662	rs329501306	1:141094800	G/A	A_72_P440146	1:140959899	-			Non annotated	134901	local	0.0003462628	242	-0.25	0.21
MARC0012662	rs329501306	1:141094800	G/A	A_72_P492851	1:140960018	-			Non annotated	134782	local	0.0299004536	242	-0.29	0.21
ASGA0001086	rs81348158	1:14111830	A/G	A_72_P116411	1:14077778	-	SCAF8		Sens	34052	local	4.56E-016	242	0.67	0.21
ALGA0005956	rs80853339	1:142706876	A/C	O7853	1:141241151	+	DUOX2		Sens	1465725	distant	0.0005224681	242	0.5	0.44
ALGA0005956	rs80853339	1:142706876	A/C	A_72_P492876	1:141205186	+	DUOXA2		Sens	1501690	distant	0.0117954018	242	0.24	0.44
MARC0114582	rs80969352	1:143876061	A/G	A_72_P232907	1:141241213	+	DUOX2		Sens	2634848	distant	0.0004618172	242	0.36	0.44
MARC0066668	rs80792753	1:143935817	A/G	A_72_P282999	1:143823802	+	ZNF106		Sens	112015	local	0.00000252	240	-0.36	0.23
ASGA0004513	rs81348475	1:144109103	A/G	A_72_P255542	1:144138604	+	VPS39	3	Sens	29501	local	7.22E-014	242	-0.51	0.24
ASGA0004513	rs81348475	1:144109103	A/G	O8931	1:144140050	+	VPS39	3	Sens	30947	local	0.000000112	242	-0.28	0.24
MARC0029278	rs81224098	1:144422041	G/A	A_72_P168631	1:143851464	+			Non annotated	570577	local	0.0144711846	242	-0.21	0.25
MARC0028615	rs80932889	1:145957129	A/G	A_72_P395408	1:146038779	-			Non annotated	81650	local	0.0000196	242	-1.08	0.22
MARC0028615	rs80932889	1:145957129	A/G	A_72_P518837	1:146038773	-			Non annotated	81644	local	0.000074	242	-0.98	0.22
INRA0004224	rs337547247	1:146154733	C/A	A_72_P506130	1:145979037	-	IVD		Sens	175696	local	5.99E-010	242	-0.49	0.24
ALGA0006027	rs80802515	1:146988836	A/G	A_72_P496491	1:146906481	-	THBS1		Sens	82355	local	3.29E-009	242	0.52	0.38
ALGA0006027	rs80802515	1:146988836	A/G	A_72_P330283	1:146906484	-	THBS1		Sens	82352	local	4.61E-009	242	0.52	0.38
ALGA0006027	rs80802515	1:146988836	A/G	A_72_P668823	1:146906675	-	THBS1		Sens	82161	local	0.000000119	242	0.52	0.38
ALGA0006027	rs80802515	1:146988836	A/G	A_72_P624042	1:146906789	-	THBS1		Sens	82047	local	0.000000524	242	0.57	0.38
ALGA0006027	rs80802515	1:146988836	A/G	A_72_P040756	1:146907499	-	THBS1		Sens	81337	local	0.00000141	242	0.51	0.38
ALGA0006027	rs80802515	1:146988836	A/G	A_72_P373148	1:146920049	-	THBS1		Sens	68787	local	0.0026873183	242	0.37	0.38
ALGA0006082	rs80981874	1:151203878	A/G	A_72_P168631	1:143851464	+			Non annotated	7352414	distant	0.0338556108	242	-0.18	0.33
ALGA0006146	rs80846651	1:155884164	A/G	A_72_P500752	1:155960068	-	CHSY1		Sens	75904	local	0.0226237336	242	-0.23	0.34
ALGA0006146	rs80846651	1:155884164	A/G	O1079	1:140435827	+	SQRDL		Sens	15448337	distant	0.0322291359	242	0.32	0.34
ASGA0001168	rs81348505	1:15731768	C/A	A_72_P430734	1:15706549	-	MTRF1L		Antisens	25219	local	0.0008137445	242	0.26	0.31
SIRI0001167	rs319749304	1:157387413	G/A	A_72_P583621	1:140845263	-	GATM	3	Sens	16542150	distant	0.015718051	242	-0.21	0.35
ASGA0004749	rs80976454	1:159692203	G/A	A_72_P040521	1:159865180	-	FAN1		Sens	172977	local	0.0000653	242	-0.22	0.18
MARC0057601	rs80989619	1:16135015	C/A	A_72_P430734	1:15706549	-	MTRF1L		Antisens	428466	local	0.0012241899	242	0.25	0.37
ASGA0001178	rs81348579	1:16157836	G/A	A_72_P489297	14:77558423	+			Non annotated	NA	distant	0.0283035717	242	0.3	0.05
ASGA0004815	rs81348890	1:163064944	G/A	A_72_P338913	1:163107286	-			Non annotated	42342	local	0.00000415	242	0.49	0.17
ALGA0006362	rs81348917	1:163121128	A/G	A_72_P122171	1:163108556	+			Non annotated	12572	local	0.0000018	242	-0.48	0.21
M1GA0025051	rs81345239	1:163606551	A/C	O2616	9:96037789	+	SNX13		Antisens	NA	distant	0.000280159	235	0.65	0.06
M1GA0025051	rs81345239	1:163606551	A/C	A_72_P314183	7:39126693	-	BTBD9		Sens	NA	distant	0.0010059274	235	0.6	0.06
M1GA0025051	rs81345239	1:163606551	A/C	A_72_P167681	2:106222038	-	RHOBTB3		Antisens	NA	distant	0.0014195503	235	1.05	0.06
M1GA0025051	rs81345239	1:163606551	A/C	A_72_P215337	8:1859763	-	DOK7		Sens	NA	distant	0.0040385027	235	1.11	0.06
ASGA0001198	rs81348598	1:16384057	G/A	O9221	1:16507966	+	SYNE1	3	Sens	123909	local	8.32E-008	242	0.27	0.40
ASGA0004864	rs81002245	1:163879096	A/G	A_72_P122171	1:163108556	+			Non annotated	770540	local	0.0000204	242	-0.5	0.15
DRGA0000153	rs81296815	1:16423967	G/A	A_72_P049496	1:16414715	+	SYNE1	3	Sens	9252	local	1.05E-014	242	-0.72	0.47
MARC0076837	rs80872195	1:165612350	C/A	A_72_P048046	1:165938698	+			Non annotated	326348	local	8.27E-009	236	-0.45	0.22
INRA0004794	rs324038468	1:170529303	A/C	A_72_P766321	14:119119700	-	PYROXD2		Sens	NA	distant	0.0164700871	242	0.95	0.06
H3GA0003077	rs80869363	1:175249941	A/C	A_72_P766321	14:119119700	-	PYROXD2		Sens	NA	distant	0.0164700871	242	0.95	0.06
INRA0004857	rs323351345	1:175619855	A/G	A_72_P493512	1:175329608	-	SERPINB10		Sens	290247	local	0.0202617854	242	0.39	0.06
ALGA0006569	rs80883748	1:175979464	G/A	A_72_P051731	1:175992301	+	BCL2		Antisens	12837	local	6.94E-008	242	-0.78	0.06
ALGA0006599	rs80799429	1:177006345	G/A	A_72_P122171	1:163108556	+			Non annotated	13897789	distant	8.11E-009	242	-0.47	0.42
DRGA0001598	rs80789416	1:181108222	G/A	A_72_P193402	1:181077782	-	DPP8		Sens	30440	local	0.0144323567	241	-0.3	0.16
ASGA0001366	rs81349149	1:18208869	C/G	A_72_P184771	1:18462137	+	PCMT1		Sens	253268	local	0.0005789389	242	0.21	0.19
ALGA0006764	rs81349422	1:182292951	G/A	A_72_P273499	1:181301872	-	SLC24A1		Antisens	991079	local	0.00000303	241	-0.32	0.34
ALGA0006782	rs81349445	1:183316056	A/G	A_72_P001306	1:182891801	+	AAGAB		Sens	424255	local	0.0026153709	242	0.29	0.13
H3GA0003201	rs80815896	1:183509666	A/G	A_72_P397348	1:182978547	+			Non annotated	531119	local	0.001595222	242	-0.3	0.18
M1GA0000158	rs81348349	1:1860883	C/A	O11770	6:74612408	-	C1QA		Antisens	NA	distant	7.88E-018	242	-0.89	0.49
MARC0086427	rs81268714	1:188164828	A/G	A_72_P760916	6:5221288	-	CDH13		Sens	NA	distant	0.0009685071	242	-0.23	0.46
ALGA0006972	rs81349588	1:188371189	A/C	A_72_P760916	6:5221288	-	CDH13		Sens	NA	distant	0.0009685071	242	-0.23	0.46
DRGA0001642	rs80858923	1:190614150	C/A	A_72_P001306	1:182891801	+	AAGAB		Sens	7722349	distant	0.0002879037	242	0.43	0.07
ALGA0007002	rs81349604	1:190897093	A/G	A_72_P001306	1:182891801	+	AAGAB		Sens	8005292	distant	0.0002879037	242	0.43	0.07
DRGA0001699	rs80815112	1:194987488	G/A	A_72_P563219	1:195185884	-	FKBP3		Sens	198396	local	4.12E-010	242	0.61	0.45
DRGA0001699	rs80815112	1:194987488	G/A	A_72_P493804	1:195185890	-	FKBP3		Sens	198402	local	0.0000718	242	0.38	0.45
ASGA0005324	rs80956572	1:195103872	A/G	A_72_P043176	1:195189194	-	FKBP3		Sens	85322	local	0.0000612	230	-0.29	0.46
ASGA0005324	rs80956572	1:195103872	A/G	A_72_P419059	1:195031447	+	FAM179B		Sens	72425	local	0.0214716105	230	0.18	0.46
MARC0043498	rs81236086	1:20085748	G/A	A_72_P035226	1:19309849	-	UST	1	Sens	775899	local	0.0483844298	240	0.29	0.15
ALGA0007275	rs80933280	1:205672072	G/A	A_72_P012371	1:204870580	-	WDHD1	3	Sens	801492	local	0.0012716619	242	-0.27	0.43
ALGA0007305	rs80989809	1:206479806	A/G	A_72_P287444	1:206505310	+	TMEM260		Sens	25504	local	0.00000302	242	-0.55	0.26
INRA0005523	rs334504856	1:207081120	A/G	A_72_P130061	1:206891829	-			Non annotated	189291	local	0.0005454726	242	0.45	0.23
ASGA0005465	rs81349873	1:208051940	A/G	A_72_P665954	1:210278782	-	DHRS7		Sens	2226842	distant	0.0188101098	242	0.36	0.09
ASGA0005465	rs81349873	1:208051940	A/G	A_72_P681041	1:210282210	-	DHRS7		Sens	2230270	distant	0.0261346828	242	0.45	0.09
ASGA0005465	rs81349873	1:208051940	A/G	A_72_P663569	1:210276119	-	DHRS7		Sens	2224179	distant	0.0271792877	242	0.39	0.09
INRA0005556	rs331564095	1:208268046	A/G	A_72_P391328	1:208268452	+	PSMA3	2	Sens	406	local	1.77E-011	242	-0.59	0.23
MARC0090401	rs80800455	1:21017894	A/G	A_72_P292814	1:21320004	-	RAB32		Sens	302110	local	2.24E-012	242	0.29	0.34
MARC0090401	rs80800455	1:21017894	A/G	O11553	1:21320067	-	RAB32		Sens	302173	local	5.64E-011	242	0.29	0.34
ALGA0123687	-	1:210283053	C/A	A_72_P022156	2:12873344	-	TMX2		Sens	NA	distant	0.0000454	236	-0.38	0.40
ALGA0123687	-	1:210283053	C/A	A_72_P119451	2:12915382	-	CLP1		Sens	NA	distant	0.0016618534	236	-0.2	0.40
ASGA0091058	rs81309507	1:212802926	A/G	A_72_P058856	1:212717809	+	DET1		Sens	85117	local	0.0256760082	242	-0.25	0.38
H3GA0003484	rs80888280	1:213014666	G/A	O11352	1:212717782	+	DET1		Sens	296884	local	6.48E-015	242	0.85	0.05
H3GA0003484	rs80888280	1:213014666	G/A	A_72_P058856	1:212717809	+	DET1		Sens	296857	local	3.02E-014	242	0.85	0.05
MARC0045253	rs80972503	1:213058309	A/G	O11551	1:212764087	+	MRPL46		Sens	294222	local	0.008321665	242	-0.11	0.36
MARC0036886	rs80846327	1:213086155	G/A	A_72_P391328	1:208268452	+	PSMA3	2	Sens	4817703	distant	0.0055509058	242	-0.33	0.31
ALGA0001559	rs80806865	1:21593469	G/A	A_72_P292814	1:21320004	-	RAB32		Sens	273465	local	0.0000145	242	0.21	0.48
MARC0007613	rs80888884	1:22193376	G/A	A_72_P121456	1:22521258	-			Non annotated	327882	local	0.0043220249	242	-0.63	0.27
ALGA0007558	rs80959660	1:223213897	A/C	A_72_P288649	1:225049012	-			Non annotated	1835115	distant	0.0009060159	241	0.27	0.21
ALGA0007572	rs81350186	1:224937381	G/A	A_72_P155081	1:224926049	-	IFNW1		Sens	11332	local	0.0000963	242	-0.27	0.23
ASGA0005581	rs80962874	1:227018020	A/C	A_72_P288649	1:225049012	-			Non annotated	1969008	distant	0.0205357355	242	-0.2	0.45
H3GA0003557	rs80903921	1:227058444	A/G	A_72_P015356	1:227101673	-	DENND4C		Sens	43229	local	0.0000296	242	-0.31	0.29
MARC0052794	-	1:228205703	A/G	O8731	1:227097879	+	RPS6		Sens	1107824	distant	0.0007119052	242	-0.45	0.07
ASGA0093046	rs81311913	1:22946567	G/A	A_72_P121456	1:22521258	-			Non annotated	425309	local	3.22E-010	242	0.83	0.44
ASGA0093046	rs81311913	1:22946567	G/A	A_72_P117156	1:22387723	+			Non annotated	558844	local	0.0123328647	242	0.26	0.44
MARC0097056	rs700994448	1:22968149	A/G	A_72_P477085	7:39797564	-	KCNK17		Sens	NA	distant	0.0056775169	242	-0.26	0.32
ALGA0001597	rs81349961	1:23222522	C/A	A_72_P436059	1:23684607	+	PLAGL1		Sens	462085	local	0.0011956798	242	0.37	0.11
DRGA0000220	rs81296860	1:23581721	G/A	A_72_P081491	1:144548148	+	MAPKBP1		Sens	120966427	distant	0.0412930966	242	-0.3	0.06
ASGA0101285	rs702883681	1:2369750	G/A	O11770	6:74612408	-	C1QA		Antisens	NA	distant	0.00000137	242	-0.56	0.48
DRGA0000223	rs81296943	1:23732968	G/A	A_72_P345048	1:23334812	-			Non annotated	398156	local	0.0000961	242	-0.45	0.08
ALGA0007891	rs80965668	1:241092362	C/A	A_72_P263872	1:240811678	-	KDM4C		Sens	280684	local	7.06E-016	241	-1.32	0.24
INRA0005969	rs333675072	1:241659139	A/C	A_72_P232722	1:242682865	+	JAK2		Antisens	1023726	distant	4.95E-010	240	0.7	0.11
H3GA0003677	rs80829340	1:242387153	G/A	A_72_P445068	1:242682901	+			Non annotated	295748	local	0.0005761684	242	-0.27	0.35
ASGA0005726	rs80825251	1:243011910	A/G	A_72_P058311	1:242111579	+	ERMP1		Sens	900331	local	0.002384982	242	0.33	0.15
ALGA0007964	rs80958790	1:243955200	G/A	O7926	1:242682805	+	JAK2		Antisens	1272395	distant	0.0127679043	242	0.3	0.14
ASGA0001612	rs81350212	1:24436043	G/A	A_72_P127406	1:24300406	-	AIG1		Sens	135637	local	0.000000633	242	-0.42	0.23
ASGA0001612	rs81350212	1:24436043	G/A	O11479	1:24300509	-	AIG1		Sens	135534	local	0.0001639705	242	-0.31	0.23
ALGA0008117	rs80980757	1:249045084	A/G	A_72_P174311	1:248827066	+	TJP2		Sens	218018	local	0.0002711349	242	-0.46	0.17
DRGA0002005	rs80991400	1:249064406	A/G	A_72_P222247	1:251763802	+	C9orf85		Sens	2699396	distant	0.0093388743	240	0.33	0.10
DRGA0002014	rs80960494	1:250099525	G/A	A_72_P006476	1:249911631	-	SMC5		Sens	187894	local	0.0002220221	242	-0.29	0.20
DRGA0002014	rs80960494	1:250099525	G/A	A_72_P596059	1:250056343	+	KLF9		Sens	43182	local	0.0035529856	242	-0.28	0.20
ASGA0005879	rs80789858	1:250161091	A/G	A_72_P297604	1:250055204	+	KLF9		Sens	105887	local	0.0066539613	241	-0.2	0.36
MARC0019185	rs81286425	1:251551053	G/A	A_72_P130731	1:251539311	+	TMEM2		Antisens	11742	local	0.000000008	242	0.42	0.40
CASI0011854	rs341059708	1:252258110	G/A	A_72_P428429	1:256360964	+	PRUNE2		Antisens	4102854	distant	0.0164581335	242	-0.31	0.22
MARC0077162	rs80902301	1:252959708	A/C	A_72_P653731	1:210276147	-	DHRS7		Sens	42683561	distant	0.0114381441	242	0.39	0.09
INRA0006316	rs331867404	1:254856228	G/A	A_72_P045931	1:257761082	+	CEP78		Sens	2904854	distant	0.0141053269	242	-0.39	0.40
MARC0004238	rs80897121	1:255657977	G/A	A_72_P358478	1:256312512	-	PRUNE2		Sens	654535	local	0.0270684536	242	-0.31	0.24
ASGA0005976	rs80784145	1:256241843	G/A	A_72_P739869	1:256220328	+	GCNT1		Sens	21515	local	0.0003340818	242	0.24	0.50
ASGA0005976	rs80784145	1:256241843	G/A	A_72_P724688	1:256221517	+	GCNT1		Sens	20326	local	0.0009357291	242	0.24	0.50
ASGA0006028	rs81350985	1:257414092	C/A	A_72_P476948	7:36098657	+	TEAD3	2	Sens	NA	distant	0.0406678176	242	-0.37	0.07
ASGA0006047	rs80941582	1:257760338	A/G	A_72_P045931	1:257761082	+	CEP78		Sens	744	local	2.63E-012	242	-0.89	0.19
DRGA0002188	rs80884193	1:262842693	G/A	A_72_P287794	1:264197718	+	RGP1		Sens	1355025	distant	0.0006082366	242	-0.22	0.42
ALGA0008515	rs81351117	1:263869802	G/A	A_72_P031376	1:264180431	-	CREB3		Antisens	310629	local	0.000467395	242	-0.25	0.29
ASGA0006130	rs80975798	1:264174404	A/G	A_72_P501524	1:264197751	+	RGP1		Sens	23347	local	3.22E-008	242	0.46	0.34
ASGA0006130	rs80975798	1:264174404	A/G	A_72_P494630	1:264096979	-	SIT1		Sens	77425	local	0.022313951	242	0.12	0.34
H3GA0003922	rs81351143	1:264607902	G/A	A_72_P506050	1:267168667	+	ALDH1B1		Sens	2560765	distant	0.0074022456	242	-0.28	0.47
DRGA0002194	rs81296577	1:264617769	G/A	A_72_P081891	1:267917638	+	COL27A1		Sens	3299869	distant	0.0076449848	242	-0.35	0.27
MARC0003916	rs81227825	1:265211850	G/A	A_72_P212252	14:150026479	-			Non annotated	NA	distant	0.0044464359	241	0.54	0.08
H3GA0003948	rs80868496	1:265579378	A/G	O8858	1:266262227	-	TOMM5		Sens	682849	local	0.0022600526	242	-0.53	0.08
ASGA0006196	rs80884055	1:265784201	C/A	A_72_P494746	1:266469771	+	TRMT10B		Sens	685570	local	0.00000642	241	-0.45	0.06
ASGA0006216	rs80835103	1:266130790	G/A	O12487	1:266124873	+	POLR1E		Sens	5917	local	0.0117616516	242	-0.36	0.12
ALGA0008617	rs81351265	1:266366951	G/A	O8858	1:266262227	-	TOMM5		Sens	104724	local	0.0060070749	242	-0.42	0.13
H3GA0004037	rs80939114	1:267360345	G/A	A_72_P081891	1:267917638	+	COL27A1		Sens	557293	local	6.2E-012	241	0.62	0.27
H3GA0004046	rs81351336	1:267609216	C/A	A_72_P506050	1:267168667	+	ALDH1B1		Sens	440549	local	0.0211363173	242	0.26	0.37
H3GA0004054	rs80875802	1:267744922	G/A	A_72_P081891	1:267917638	+	COL27A1		Sens	172716	local	5.37E-010	242	0.54	0.32
ALGA0008730	rs80813848	1:267994055	A/G	A_72_P243282	1:267883559	-	TRMO		Sens	110496	local	0.000000135	242	-0.29	0.41
ALGA0008736	rs80814072	1:268046603	A/G	A_72_P205857	1:268082190	+	NANS		Sens	35587	local	0.0000418	242	0.2	0.21
H3GA0004132	rs81001146	1:271458450	G/A	A_72_P163026	1:270001516	+	STX17		Sens	1456934	distant	0.0008036229	242	-0.27	0.11
H3GA0004146	rs80866470	1:273277356	A/G	A_72_P020791	3:47952859	-	NPHP1		Sens	NA	distant	0.0004661568	237	-0.41	0.17
H3GA0004146	rs80866470	1:273277356	A/G	A_72_P303209	3:39862810	-	DNASE1		Sens	NA	distant	0.0035726618	237	0.38	0.17
DIAS0004415	rs319777113	1:275535511	G/A	A_72_P600298	1:275512371	-	NIPSNAP3B		Sens	23140	local	2.73E-011	242	-0.53	0.45
DIAS0004415	rs319777113	1:275535511	G/A	A_72_P149126	1:275512525	-	NIPSNAP3B		Sens	22986	local	0.000000219	242	-0.26	0.45
ALGA0123187	-	1:276365684	G/A	A_72_P252987	1:276407781	+			Non annotated	42097	local	6.6E-009	242	-0.53	0.13
ALGA0008960	rs80996580	1:276846354	G/A	A_72_P383168	1:276820555	+	TMEM38B		Sens	25799	local	6.76E-008	242	-0.31	0.43
H3GA0001147	rs80995772	1:27875517	G/A	A_72_P633529	1:28700250	+	REPS1		Sens	824733	local	0.0000308	242	-0.2	0.25
H3GA0001147	rs80995772	1:27875517	G/A	A_72_P616899	1:28700384	+	REPS1		Sens	824867	local	0.0172385335	242	-0.16	0.25
H3GA0001147	rs80995772	1:27875517	G/A	A_72_P039216	1:28700373	+	REPS1		Sens	824856	local	0.0388734252	242	-0.15	0.25
ASGA0006527	rs80802171	1:278894349	G/A	A_72_P501805	1:280509757	+	IKBKAP		Sens	1615408	distant	0.0275600884	242	-0.22	0.35
MARC0045252	rs80862783	1:279814176	A/G	A_72_P494160	1:218668066	+	PLAA		Sens	61146110	distant	0.0226584662	241	0.37	0.10
ASGA0006609	rs81351706	1:280496959	A/C	A_72_P403873	1:280487513	+	IKBKAP		Sens	9446	local	1.79E-008	242	-0.44	0.49
ASGA0099766	rs81320351	1:281336461	C/A	A_72_P027311	2:5955748	-	FRMD8		Sens	NA	distant	0.0338165993	242	0.11	0.27
INRA0007056	rs331039739	1:281816134	A/G	A_72_P273004	1:281848167	+	AKAP2		Sens	32033	local	0.000000058	242	-0.51	0.34
ASGA0006679	rs80991866	1:282037533	G/A	A_72_P188851	1:281973779	-	C9orf152		Sens	63754	local	3.92E-016	242	-0.57	0.28
ASGA0006679	rs80991866	1:282037533	G/A	O3700	1:281975031	-	C9orf152		Sens	62502	local	1.45E-009	242	-0.38	0.28
ALGA0009238	rs80796469	1:282879244	G/A	A_72_P386733	1:283722275	-	SUSD1		Sens	843031	local	0.0014688578	240	-0.28	0.30
DRGA0002342	rs80984461	1:283165738	A/G	A_72_P190411	1:283117661	-	KIAA0368		Sens	48077	local	0.0079303715	242	0.21	0.23
CASI0008620	rs339314926	1:283508465	G/A	A_72_P335273	1:283477837	+	UGCG		Sens	30628	local	2.74E-009	242	-0.31	0.42
H3GA0004291	rs81351787	1:283570739	G/A	A_72_P114476	1:283568665	-			Non annotated	2074	local	0.0292827198	242	0.29	0.38
MARC0028506	rs80947114	1:283704188	A/G	A_72_P386733	1:283722275	-	SUSD1		Sens	18087	local	0.000000527	242	-0.33	0.49
ASGA0006815	rs81351850	1:284318508	A/G	A_72_P088261	1:284447178	-	SAL1		Sens	128670	local	0.000159217	232	0.26	0.40
MARC0113201	rs81276835	1:28453538	C/A	A_72_P289309	1:28239892	-			Non annotated	213646	local	0.000000251	242	0.35	0.38
MARC0113201	rs81276835	1:28453538	C/A	A_72_P312433	1:28405189	-	TXLNB		Antisens	48349	local	0.0003064793	242	0.3	0.38
MARC0113201	rs81276835	1:28453538	C/A	A_72_P124531	1:28518446	-	HECA		Sens	64908	local	0.002638382	242	0.16	0.38
MARC0113201	rs81276835	1:28453538	C/A	A_72_P407488	1:28782323	-	CCDC28A		Sens	328785	local	0.0042142212	242	-0.28	0.38
ALGA0101433	-	1:284932623	A/G	A_72_P088261	1:284447178	-	SAL1		Sens	485445	local	0.00356991	242	0.3	0.18
MARC0026691	rs80929320	1:286248272	A/G	A_72_P214297	11:9389150	+	KL		Sens	NA	distant	0.0382664662	242	0.55	0.10
ALGA0009557	rs81352007	1:286574343	A/G	A_72_P352413	1:286250503	-	ATP6V1G1	1	Sens	323840	local	0.0003079933	242	0.24	0.37
ASGA0102985	rs45430995	1:286777913	G/A	A_72_P705587	5:20169519	+	HOXC4		Sens	NA	distant	0.0330991205	242	0.39	0.07
ASGA0007230	rs80878629	1:290947277	A/G	A_72_P536904	9:138910989	-	IVNS1ABP	1	Sens	NA	distant	0.0236910119	242	0.42	0.08
ASGA0089935	-	1:292894531	G/A	A_72_P390033	1:292889327	-	FBXW2		Sens	5204	local	0.0016268764	236	-0.21	0.32
M1GA0001525	rs80943493	1:292950498	G/A	A_72_P013861	1:292948645	-			Non annotated	1853	local	1.08E-009	242	0.67	0.05
ALGA0010033	rs80839049	1:293514268	G/A	A_72_P257192	1:293629492	-	GGTA1P		Sens	115224	local	0.0004898192	242	0.21	0.25
ALGA0010033	rs80839049	1:293514268	G/A	O799	1:293629492	-	GGTA1P		Sens	115224	local	0.0008537152	242	0.21	0.25
MARC0052534	rs80974388	1:293643121	A/G	A_72_P257192	1:293629492	-	GGTA1P		Sens	13629	local	0.0035963535	242	0.18	0.29
ASGA0007420	rs81352335	1:294066189	G/A	A_72_P344283	18:50989395	-	HNRNPA2B1		Antisens	NA	distant	0.0216590983	242	0.78	0.07
ASGA0007420	rs81352335	1:294066189	G/A	A_72_P418923	3:91201366	+	RTN4	3	Sens	NA	distant	0.0252117544	242	0.72	0.07
ASGA0007420	rs81352335	1:294066189	G/A	A_72_P534975	1:48263600	+	FAM184A		Sens	245802589	distant	0.0346498681	242	0.76	0.07
ASGA0007420	rs81352335	1:294066189	G/A	O11277	6:56970375	-	ENSSSCG00000003988		Antisens	NA	distant	0.0410791627	242	0.77	0.07
ASGA0007436	rs80793370	1:294451627	A/G	A_72_P390033	1:292889327	-	FBXW2		Sens	1562300	distant	0.0047229488	242	0.21	0.37
H3GA0004746	rs80950245	1:294767460	A/G	A_72_P063591	1:294779462	+	PTGS1		Sens	12002	local	0.0001734074	242	0.35	0.40
ALGA0010326	rs80910286	1:296533542	G/A	A_72_P063591	1:294779462	+	PTGS1		Sens	1754080	distant	0.00000297	234	0.38	0.37
ASGA0007592	rs81352458	1:298890319	G/A	O801	1:298942056	+	NEK6	3	Sens	51737	local	0.0168666103	242	0.16	0.42
M1GA0001575	rs81352480	1:299053656	A/G	A_72_P052496	1:299930208	-	GAPVD1		Antisens	876552	local	0.0374390898	242	-0.34	0.10
M1GA0001578	rs80813883	1:299467454	G/A	O809	1:299461658	-	WDR38		Antisens	5796	local	2.29E-026	242	0.9	0.34
M1GA0001578	rs80813883	1:299467454	G/A	A_72_P385723	1:299461658	-	WDR38		Antisens	5796	local	2.62E-026	242	0.88	0.34
M1GA0001578	rs80813883	1:299467454	G/A	A_72_P220017	1:299478739	+	ARPC5L		Sens	11285	local	0.0270020742	242	-0.21	0.34
H3GA0004934	rs80844543	1:301054530	A/G	A_72_P588181	5:91737751	+	HAL		Sens	NA	distant	0.011301425	242	0.3	0.26
ALGA0010501	rs80829287	1:301213189	G/A	A_72_P355808	14:51781516	+	DEPDC5		Sens	NA	distant	0.0179883878	242	0.49	0.07
ALGA0010511	rs80793238	1:301373025	A/G	A_72_P428199	1:301535953	+	RALGPS1		Sens	162928	local	3.19E-011	242	-0.35	0.42
H3GA0001203	rs80974858	1:30145633	A/G	A_72_P530356	1:181484833	-	RAB11A		Sens	151339200	distant	0.0088134625	242	0.77	0.07
H3GA0001203	rs80974858	1:30145633	A/G	A_72_P587931	17:52815350	+	YWHAB	3	Sens	NA	distant	0.030680891	242	0.45	0.07
H3GA0004998	rs80848223	1:301616746	A/C	A_72_P255587	10:29186635	-	KDM5B		Antisens	NA	distant	0.0017768292	240	-0.15	0.47
H3GA0004998	rs80848223	1:301616746	A/C	A_72_P562359	14:34963070	-	ACAD10	2	Sens	NA	distant	0.0058967704	240	-0.17	0.47
H3GA0004998	rs80848223	1:301616746	A/C	A_72_P000681	6:47460388	-	IRF2BP1	3	Sens	NA	distant	0.027245119	240	-0.13	0.47
H3GA0004998	rs80848223	1:301616746	A/C	A_72_P254607	12:22802775	-	PSMD3		Sens	NA	distant	0.0362260253	240	-0.1	0.47
H3GA0005011	rs80844379	1:301750612	A/G	A_72_P466686	X:109536653	+	PLS3		Sens	NA	distant	0.0297345079	241	0.61	0.06
H3GA0005017	rs80830666	1:301943234	C/A	A_72_P548101	1:302096283	+	STXBP1		Sens	153049	local	0.0059713115	242	-0.28	0.35
H3GA0005017	rs80830666	1:301943234	C/A	A_72_P051686	1:302097849	+	STXBP1		Sens	154615	local	0.016256721	242	-0.49	0.35
H3GA0005017	rs80830666	1:301943234	C/A	A_72_P327498	1:302096283	+	STXBP1		Sens	153049	local	0.0252864644	242	-0.29	0.35
INRA0007668	rs329430062	1:302009919	G/A	A_72_P498393	1:301921016	-	FAM129B		Sens	88903	local	0.003320061	242	-0.26	0.16
INRA0007668	rs329430062	1:302009919	G/A	A_72_P051686	1:302097849	+	STXBP1		Sens	87930	local	0.0069123222	242	-0.61	0.16
INRA0007668	rs329430062	1:302009919	G/A	O12824	1:302096283	+	STXBP1		Sens	86364	local	0.0075741142	242	-0.34	0.16
ALGA0010569	rs80976291	1:302114766	G/A	A_72_P232262	1:302232193	-	ENG		Sens	117427	local	0.0181972501	241	0.38	0.32
ASGA0007777	rs81352621	1:302231716	G/A	A_72_P232262	1:302232193	-	ENG		Sens	477	local	2.45E-010	242	-0.8	0.14
ASGA0007777	rs81352621	1:302231716	G/A	O6159	1:302232349	-	ENG		Sens	633	local	0.0000173	242	-0.65	0.14
ASGA0007777	rs81352621	1:302231716	G/A	A_72_P179061	1:302449676	+	NAIF1		Antisens	217960	local	0.0000283	242	0.34	0.14
ASGA0007770	rs81352605	1:302238204	A/G	O11050	1:302293882	-	ST6GALNAC6		Sens	55678	local	0.0010031957	242	0.15	0.48
MARC0010692	rs80871203	1:302552307	G/A	A_72_P166976	1:302368953	-	FAM102A	3	Sens	183354	local	0.000000177	242	0.45	0.14
MARC0010692	rs80871203	1:302552307	G/A	O12232	1:302349534	-	FAM102A	3	Sens	202773	local	0.0000754	242	0.27	0.14
ASGA0007792	rs80862181	1:302589427	G/A	A_72_P051686	1:302097849	+	STXBP1		Sens	491578	local	0.007427979	242	-0.55	0.21
ASGA0007795	rs80949782	1:302623080	A/G	O902	1:302603760	+	LCN2		Sens	19320	local	0.000000598	242	0.79	0.17
ASGA0007795	rs80949782	1:302623080	A/G	A_72_P000426	1:302603760	+	LCN2		Sens	19320	local	0.00000145	242	0.77	0.17
ASGA0007795	rs80949782	1:302623080	A/G	A_72_P563459	1:302603760	+	LCN2		Sens	19320	local	0.000002	242	0.74	0.17
ASGA0007795	rs80949782	1:302623080	A/G	A_72_P042281	1:302605808	-			Non annotated	17272	local	0.0011402911	242	0.41	0.17
H3GA0005056	rs80801387	1:302688604	A/C	A_72_P006721	1:302607656	-	C9orf16		Antisens	80948	local	0.000000274	242	-0.48	0.14
DIAS0003060	rs81217428	1:302939298	A/G	A_72_P418944	10:13095074	+			Non annotated	NA	distant	0.0360233064	242	-0.58	0.08
H3GA0005075	rs81352722	1:303030808	C/A	A_72_P179061	1:302449676	+	NAIF1		Antisens	581132	local	0.0129593654	242	0.23	0.24
H3GA0055500	rs81313295	1:303155868	A/G	A_72_P116506	1:303188815	-	KYAT1		Sens	32947	local	0.0013995922	242	-0.23	0.46
ALGA0010673	rs80831744	1:303425035	A/C	A_72_P165011	1:303403635	-	CRAT		Sens	21400	local	2.1E-010	242	-0.46	0.38
ALGA0010673	rs80831744	1:303425035	A/C	A_72_P670021	1:303403740	-	CRAT		Sens	21295	local	3.78E-009	242	-0.49	0.38
ALGA0010673	rs80831744	1:303425035	A/C	A_72_P357998	1:303403740	-	CRAT		Sens	21295	local	0.000000007	242	-0.47	0.38
ALGA0010673	rs80831744	1:303425035	A/C	A_72_P372578	1:303270638	+	PHYHD1		Sens	154397	local	0.0408258936	242	-0.21	0.38
ALGA0010677	rs80854009	1:303486951	A/G	A_72_P511005	1:303447613	+	PTPA		Sens	39338	local	0.0243890879	242	0.27	0.30
ALGA0001958	rs80891358	1:30382543	G/A	A_72_P545002	1:30409062	+	IFNGR1	3	Sens	26519	local	0.000000729	240	0.35	0.37
DIAS0002487	rs80788926	1:303886984	A/G	A_72_P150641	1:303870666	+	TOR1B		Sens	16318	local	0.0002560275	242	0.21	0.30
ASGA0007965	rs80966042	1:303920214	A/G	A_72_P034146	1:303967109	-	FNBP1		Sens	46895	local	0.0000629	242	-0.28	0.28
INRA0001285	rs340633123	1:30428425	A/G	A_72_P141136	6:69800408	+	SZRD1		Sens	NA	distant	0.0392791953	242	0.16	0.12
ALGA0010817	rs81352864	1:304359610	G/A	A_72_P081366	1:303188695	-	KYAT1		Sens	1170915	distant	0.0126872449	242	-0.19	0.49
ALGA0010839	rs81352938	1:304533053	A/G	A_72_P195742	1:303869689	+	TOR1B		Sens	663364	local	0.0055295964	242	0.35	0.47
MARC0099340	rs81277204	1:304598157	G/A	A_72_P150641	1:303870666	+	TOR1B		Sens	727491	local	0.0003010784	242	-0.19	0.46
H3GA0055161	rs81474173	1:304843284	A/C	A_72_P074486	3:84239902	+			Non annotated	NA	distant	0.0017091629	237	1.06	0.05
H3GA0001212	rs81351795	1:30540826	A/G	A_72_P427894	1:30889275	+	MAP3K5	1	Sens	348449	local	2E-014	242	1.57	0.44
H3GA0001212	rs81351795	1:30540826	A/G	A_72_P228472	1:30822179	+			Non annotated	281353	local	2.32E-011	242	-1.06	0.44
DIAS0003157	rs81214455	1:305460200	G/A	A_72_P072441	1:305269612	-	FAM78A		Sens	190588	local	0.0027905877	242	0.15	0.49
ASGA0105176	rs81305261	1:306721092	A/G	A_72_P429354	9:9076519	+	PAAF1		Sens	NA	distant	0.0084677156	240	-0.13	0.43
ASGA0083493	-	1:308080871	G/A	A_72_P079466	1:308337438	+	OLFM1		Sens	256567	local	0.0081678578	242	-0.51	0.06
ASGA0082602	rs81332583	1:308294827	A/G	A_72_P079466	1:308337438	+	OLFM1		Sens	42611	local	0.0027485809	242	-0.44	0.08
ASGA0001827	rs80851561	1:30852857	A/C	A_72_P411298	1:32069733	+	AHI1		Sens	1216876	distant	0.0090915398	239	-0.17	0.37
ASGA0089146	rs81307185	1:308971674	G/A	A_72_P145856	16:86201921	+			Non annotated	NA	distant	0.0001312855	239	0.32	0.47
MARC0111283	rs81254222	1:308981795	G/A	A_72_P342538	6:49856054	-	BCAT2		Sens	NA	distant	0.00000105	242	-0.27	0.41
MARC0111283	rs81254222	1:308981795	G/A	A_72_P442874	6:50111442	-	DHDH		Sens	NA	distant	0.0000234	242	0.32	0.41
MARC0111283	rs81254222	1:308981795	G/A	A_72_P145856	16:86201921	+			Non annotated	NA	distant	0.0028598861	242	0.32	0.41
MARC0111283	rs81254222	1:308981795	G/A	A_72_P429924	6:49891391	-	HSD17B14	3	Sens	NA	distant	0.0032945659	242	0.32	0.41
MARC0111283	rs81254222	1:308981795	G/A	O6390	6:49872609	-	HSD17B14	3	Sens	NA	distant	0.0150507093	242	0.21	0.41
MARC0111283	rs81254222	1:308981795	G/A	O9944	6:50015370	-	LIN7B		Sens	NA	distant	0.0343626935	242	-0.2	0.41
MARC0015377	rs81284951	1:309068867	A/G	A_72_P293069	6:50804237	+	ZNF473		Sens	NA	distant	0.0488715434	242	-0.33	0.07
ALGA0106999	rs81334631	1:309125803	G/A	O11623	6:45454563	+	LIPE		Sens	NA	distant	0.0000269	242	-0.34	0.36
ALGA0106999	rs81334631	1:309125803	G/A	A_72_P223552	6:45454561	+	LIPE		Sens	NA	distant	0.0001211131	242	-0.32	0.36
ALGA0106999	rs81334631	1:309125803	G/A	O7176	6:46411317	-	SMG9		Sens	NA	distant	0.0022968903	242	0.22	0.36
ALGA0106999	rs81334631	1:309125803	G/A	A_72_P157996	6:46411317	-	SMG9		Sens	NA	distant	0.0054377196	242	0.21	0.36
ALGA0106999	rs81334631	1:309125803	G/A	A_72_P172921	6:49004919	+	SEPW1		Sens	NA	distant	0.0229965807	242	0.18	0.36
ASGA0090232	rs81308503	1:309786519	A/C	O5294	6:119373200	+	LPAR3		Sens	NA	distant	0.024177511	242	-0.43	0.48
MARC0002246	-	1:309841172	C/A	A_72_P278314	6:119812899	+	ERI3		Sens	NA	distant	0.0040809039	242	0.47	0.14
MARC0051069	rs81242326	1:309883952	A/G	A_72_P278314	6:119812899	+	ERI3		Sens	NA	distant	0.0040809039	242	0.47	0.14
ALGA0011073	rs80876854	1:310131835	A/G	A_72_P495953	1:310140331	+	TXNL4A	2	Sens	8496	local	0.00000117	242	0.29	0.38
ALGA0011073	rs80876854	1:310131835	A/G	A_72_P429579	1:310140335	+	TXNL4A	2	Sens	8500	local	0.0001481117	242	0.23	0.38
ALGA0011073	rs80876854	1:310131835	A/G	O5542	14:95765965	+			Non annotated	NA	distant	0.0133870237	242	-0.32	0.38
ALGA0011076	rs80938256	1:310154352	A/G	O5542	14:95765965	+			Non annotated	NA	distant	0.0133870237	242	-0.32	0.38
ALGA0011094	rs80830265	1:310595101	G/A	A_72_P010751	1:310068586	-	RBFA		Sens	526515	local	0.0025703865	242	0.18	0.42
DRGA0002549	rs80963250	1:310671778	A/C	A_72_P121036	6:112424546	+	ELP2		Sens	NA	distant	0.0276268767	242	-0.47	0.48
ALGA0011111	rs80814298	1:310717509	C/A	A_72_P236767	6:119810546	+	ERI3		Sens	NA	distant	0.0124280351	242	-0.23	0.44
MARC0105202	rs81281179	1:31113659	A/C	A_72_P228472	1:30822179	+			Non annotated	291480	local	1.52E-014	242	1.13	0.48
ALGA0011142	rs80877480	1:311646815	A/G	O2672	1:311632820	-	SNRPA1		Sens	13995	local	0.0000292	242	0.18	0.25
ASGA0008345	rs80849574	1:311929352	G/A	A_72_P622319	1:105955714	+	ATP5A1		Sens	205973638	distant	0.0149901004	236	-0.24	0.15
H3GA0005445	rs80794475	1:312000315	A/C	A_72_P492268	1:98057528	-	IRAK1BP1		Sens	213942787	distant	0.0144902859	238	-0.31	0.13
MARC0003974	rs80942909	1:313205232	G/C	A_72_P373423	10:29283600	-			Non annotated	NA	distant	0.0001690838	242	0.64	0.07
MARC0088758	rs80969326	1:32238192	A/G	A_72_P411298	1:32069733	+	AHI1		Sens	168459	local	0.0001300352	242	0.19	0.48
ASGA0001906	rs81352656	1:32258503	A/G	O9842	1:64008692	-	GABRR1		Sens	31750189	distant	0.0199176792	242	-0.45	0.07
MARC0088139	rs81269971	1:33256656	A/C	O10149	1:33256076	+	SGK1		Sens	580	local	0.0075153411	241	-0.32	0.36
ALGA0000120	rs81349160	1:3414845	A/C	A_72_P015296	1:1069591	-	ERMARD		Sens	2345254	distant	0.0273782922	238	-0.14	0.45
H3GA0000180	rs81349469	1:3472017	G/A	A_72_P072211	18:50397194	-	SKAP2		Sens	NA	distant	0.0329681697	242	-0.45	0.22
H3GA0001355	rs80898993	1:34993536	G/A	A_72_P261597	1:35133845	-	CTGF		Sens	140309	local	0.0154879295	242	-0.32	0.46
ASGA0002180	-	1:36174210	G/A	A_72_P261597	1:35133845	-	CTGF		Sens	1040365	distant	0.0229959486	242	0.29	0.38
H3GA0001427	rs80968176	1:36945982	G/A	A_72_P160556	1:37361275	+	ARHGAP18		Sens	415293	local	0.0326523829	242	0.24	0.28
DRGA0000572	rs80945607	1:39128001	G/A	A_72_P739076	13:199291225	-	APP		Sens	NA	distant	0.0000942	242	0.44	0.18
DRGA0000572	rs80945607	1:39128001	G/A	A_72_P734168	13:199291118	-	APP		Sens	NA	distant	0.0005419608	242	0.46	0.18
DRGA0000572	rs80945607	1:39128001	G/A	A_72_P364188	13:199291128	-	APP		Sens	NA	distant	0.000767191	242	0.45	0.18
DRGA0000572	rs80945607	1:39128001	G/A	A_72_P738682	13:199291241	-	APP		Sens	NA	distant	0.0009458307	242	0.46	0.18
DRGA0000572	rs80945607	1:39128001	G/A	A_72_P734278	13:199291139	-	APP		Sens	NA	distant	0.0018666377	242	0.43	0.18
DRGA0000572	rs80945607	1:39128001	G/A	A_72_P746188	13:199322941	-	APP		Sens	NA	distant	0.0021427462	242	0.43	0.18
DRGA0000572	rs80945607	1:39128001	G/A	A_72_P754173	13:199291336	-	APP		Sens	NA	distant	0.0026323717	242	0.37	0.18
DRGA0000572	rs80945607	1:39128001	G/A	A_72_P078761	13:199291054	-	APP		Sens	NA	distant	0.0067978188	242	0.45	0.18
DRGA0000572	rs80945607	1:39128001	G/A	A_72_P747721	13:199291473	-	APP		Sens	NA	distant	0.0118344981	242	0.43	0.18
DRGA0000572	rs80945607	1:39128001	G/A	A_72_P718358	13:199291613	-	APP		Sens	NA	distant	0.0219373457	242	0.46	0.18
MARC0114725	rs80941032	1:40974578	G/A	A_72_P164056	1:40966500	+	NCOA7	1	Antisens	8078	local	0.000567902	242	0.31	0.22
H3GA0001475	rs80920301	1:41137756	A/G	O8739	1:40781323	+	HINT3		Antisens	356433	local	0.0020936154	242	0.32	0.19
ASGA0002409	rs80824921	1:42887596	G/A	A_72_P164056	1:40966500	+	NCOA7	1	Antisens	1921096	distant	0.0044765854	242	0.28	0.27
DRGA0000716	rs80839675	1:48628723	A/G	A_72_P008151	1:48585666	+			Non annotated	43057	local	0.0011518595	240	-0.3	0.18
ALGA0002967	rs80993276	1:49213976	G/A	A_72_P366948	1:49598866	+	GOPC		Sens	384890	local	0.0214709736	242	0.23	0.25
ALGA0003339	rs81354105	1:57659397	G/A	A_72_P178666	1:59304202	+			Non annotated	1644805	distant	0.0012596208	242	-0.33	0.22
ASGA0002773	rs81354112	1:57788173	A/G	A_72_P349638	1:58746492	-			Non annotated	958319	local	0.010150751	242	0.44	0.09
ALGA0003435	rs81354141	1:58782968	A/G	A_72_P349638	1:58746492	-			Non annotated	36476	local	1.59E-009	242	0.47	0.24
DIAS0000655	rs328138850	1:59101805	G/A	A_72_P298984	1:59205114	+	KCNQ5	3	Sens	103309	local	0.0000856	242	0.23	0.44
ALGA0105828	rs81333188	1:59440713	C/A	A_72_P001881	3:9552267	-			Non annotated	NA	distant	0.0078735273	242	0.2	0.44
ASGA0002862	rs81354159	1:59453638	A/G	A_72_P001881	3:9552267	-			Non annotated	NA	distant	0.0078735273	242	0.2	0.44
DIAS0001185	rs330388060	1:60938935	A/G	A_72_P396798	1:62391062	+	ZNF292		Sens	1452127	distant	7.14E-008	242	-0.32	0.43
INRA0002446	rs340409128	1:61159644	A/G	A_72_P646231	1:60896805	-	SNX14		Sens	262839	local	0.0002785576	241	-0.26	0.41
DRGA0000929	-	1:61249163	G/A	A_72_P592009	1:60893537	-	SNX14		Sens	355626	local	0.00000225	242	-0.39	0.40
DRGA0000929	-	1:61249163	G/A	A_72_P229322	1:60892794	-	SNX14		Sens	356369	local	0.0000211	242	-0.39	0.40
DRGA0000929	-	1:61249163	G/A	A_72_P491739	1:60892794	-	SNX14		Sens	356369	local	0.0000543	242	-0.4	0.40
ALGA0003570	rs80864226	1:61880436	A/G	A_72_P630178	1:62245926	-	CGA		Sens	365490	local	0.0088345306	242	0.44	0.18
ALGA0003570	rs80864226	1:61880436	A/G	A_72_P006496	1:62245804	-	CGA		Sens	365368	local	0.0124220737	242	0.42	0.18
ALGA0003570	rs80864226	1:61880436	A/G	A_72_P258017	1:59324517	+	DPPA5		Antisens	2555919	distant	0.0466285718	242	-0.25	0.18
ALGA0003579	rs690720964	1:61949887	C/A	A_72_P077781	1:62246069	-	CGA		Sens	296182	local	0.0000653	242	0.48	0.18
INRA0002489	rs325699825	1:62321056	A/G	A_72_P622309	1:60893555	-	SNX14		Sens	1427501	distant	0.0011717806	237	-0.28	0.41
ASGA0002969	rs80836228	1:62379386	G/A	A_72_P630178	1:62245926	-	CGA		Sens	133460	local	0.0000506	242	-0.39	0.44
ASGA0002979	rs81354266	1:62572891	G/A	A_72_P006496	1:62245804	-	CGA		Sens	327087	local	0.000493409	242	-0.35	0.44
ALGA0003618	rs81354288	1:62600096	A/G	O11494	1:60891612	-	SNX14		Sens	1708484	distant	0.0044829351	242	-0.4	0.33
ALGA0003632	rs80818014	1:62989866	A/G	A_72_P491739	1:60892794	-	SNX14		Sens	2097072	distant	0.001083558	242	0.37	0.47
INRA0002552	rs335786898	1:64959341	G/A	A_72_P407758	1:64116105	-	EPHA7		Sens	843236	local	0.008425921	242	-0.24	0.12
INRA0002552	rs335786898	1:64959341	G/A	A_72_P500305	1:63826356	-			Non annotated	1132985	distant	0.0388849119	242	-0.32	0.12
INRA0002552	rs335786898	1:64959341	G/A	A_72_P195002	1:63826356	-			Non annotated	1132985	distant	0.0396548134	242	-0.31	0.12
ALGA0108518	rs81336441	1:6986608	A/C	A_72_P221677	1:7204238	+	PARK2		Sens	217630	local	0.0442029083	242	0.21	0.23
MARC0061507	-	1:70948261	A/C	A_72_P008231	12:27633618	+	UTP18		Sens	NA	distant	0.0018918616	242	0.32	0.41
ALGA0123376	rs81320439	1:7193623	G/A	A_72_P609949	4:139830598	-	PKN2		Sens	NA	distant	0.038879368	242	0.37	0.11
ALGA0119938	-	1:74843300	G/A	A_72_P491875	1:75068702	-	USP45		Sens	225402	local	0.00000426	242	-0.28	0.18
INRA0002763	rs80834610	1:75058189	G/A	A_72_P491880	1:75141308	+	TSTD3		Sens	83119	local	0.0139565608	242	0.2	0.29
INRA0000314	rs331103077	1:7532162	C/A	A_72_P307318	13:38242251	-	SFMBT1	1	Sens	NA	distant	0.0209715819	242	0.24	0.34
ALGA0004050	rs80991382	1:75383037	A/G	A_72_P194712	1:76107095	-			Non annotated	724058	local	0.0004969276	242	-0.41	0.25
MARC0058187	rs81247058	1:76905362	G/A	O13758	1:268879074	-	GALNT12		Antisens	191973712	distant	0.0001431578	242	-0.57	0.11
ALGA0004138	rs80969255	1:77121687	G/A	A_72_P194712	1:76107095	-			Non annotated	1014592	distant	0.000000228	242	-0.54	0.17
H3GA0000529	rs80849903	1:7983109	G/A	A_72_P273184	14:95280782	+	BMPR1A		Sens	NA	distant	0.0312247512	242	-0.27	0.36
ALGA0004206	rs80861228	1:80219592	A/G	A_72_P491895	1:76107614	-	ASCC3		Sens	4111978	distant	1.12E-009	241	-0.99	0.14
ALGA0004206	rs80861228	1:80219592	A/G	A_72_P330498	1:83701166	+	LACE1		Sens	3481574	distant	0.0007654442	241	-0.35	0.14
ALGA0004206	rs80861228	1:80219592	A/G	A_72_P179281	1:76111585	-	ASCC3		Sens	4108007	distant	0.0017900992	241	0.54	0.14
ASGA0087548	rs81474220	1:82164534	G/A	A_72_P217023	4:116009228	+	CSDE1		Sens	NA	distant	0.0089769181	242	0.55	0.05
H3GA0002080	rs80872690	1:84305540	A/G	A_72_P156616	1:84785816	-	PPIL6		Sens	480276	local	0.0048276176	241	-0.3	0.29
MARC0069685	rs81256150	1:85011343	G/A	A_72_P492104	1:84707619	+	CCDC162P		Sens	303724	local	0.0000208	239	-0.27	0.21
ASGA0091540	rs81310073	1:85435369	A/G	A_72_P281869	1:83124554	+	SCML4		Sens	2310815	distant	0.005965123	242	0.25	0.44
ALGA0000022	rs80958395	1:865364	G/A	A_72_P015296	1:1069591	-	ERMARD		Sens	204227	local	0.00000027	238	0.19	0.50
ALGA0000022	rs80958395	1:865364	G/A	O1170	1:1070263	-	ERMARD		Sens	204899	local	0.0001313819	238	0.3	0.50
ALGA0000022	rs80958395	1:865364	G/A	A_72_P490878	1:1070260	-	ERMARD		Sens	204896	local	0.0001943887	238	0.3	0.50
MARC0093965	rs81274310	1:87132357	A/G	A_72_P330498	1:83701166	+	LACE1		Sens	3431191	distant	0.0001365345	242	-0.43	0.13
MARC0022221	rs81290729	1:87192759	A/G	A_72_P039841	1:85452485	-	FIG4		Sens	1740274	distant	0.0240699043	242	-0.24	0.08
H3GA0002135	rs80836281	1:88590601	G/A	A_72_P194637	1:91997256	+	NT5DC1		Sens	3406655	distant	0.0001611124	232	-0.59	0.16
H3GA0002135	rs80836281	1:88590601	G/A	A_72_P253537	1:92021118	-			Non annotated	3430517	distant	0.0073789929	232	-0.28	0.16
ALGA0004520	rs81354936	1:89645630	A/G	A_72_P100141	6:17392121	+	DOK4		Antisens	NA	distant	0.0121385078	242	0.85	0.07
ALGA0004524	rs80961080	1:89821352	A/C	A_72_P364438	1:91971196	+	NT5DC1		Sens	2149844	distant	0.0049249711	242	-0.4	0.39
DRGA0001218	rs80797508	1:90853264	A/G	A_72_P732133	1:91996003	+	NT5DC1		Sens	1142739	distant	0.0000945	242	-0.48	0.30
DBUN0003645	rs55618008	1:92004937	A/G	A_72_P586306	1:92022349	-	TSPYL1		Sens	17412	local	0.0018076804	242	-0.36	0.15
ASGA0003672	rs80992852	1:92388150	A/C	A_72_P161321	1:91995816	+	NT5DC1		Sens	392334	local	2.09E-012	242	-0.84	0.16
ASGA0003672	rs80992852	1:92388150	A/C	A_72_P732133	1:91996003	+	NT5DC1		Sens	392147	local	1.44E-010	242	-0.78	0.16
ASGA0003672	rs80992852	1:92388150	A/C	A_72_P364438	1:91971196	+	NT5DC1		Sens	416954	local	4.09E-009	242	-0.82	0.16
MARC0072970	rs81258794	1:9324586	G/A	O9394	18:59906523	-	RALA		Sens	NA	distant	0.0368298964	242	-0.15	0.34
ASGA0003694	rs80988335	1:93456091	A/G	A_72_P328828	1:94386594	-	TPBG		Sens	930503	local	0.0183980614	242	0.33	0.16
MARC0089489	rs80924284	1:9427453	G/A	A_72_P341278	1:9487547	+	SOD2		Sens	60094	local	0.0004098321	242	-0.51	0.20
MARC0089489	rs80924284	1:9427453	G/A	A_72_P503136	1:9487547	+	SOD2		Sens	60094	local	0.0004102526	242	-0.52	0.20
MARC0089489	rs80924284	1:9427453	G/A	A_72_P023251	1:9486513	+	SOD2		Sens	59060	local	0.0101995305	242	-0.41	0.20
ALGA0004707	rs80793899	1:94539804	A/G	A_72_P294894	1:94511298	-			Non annotated	28506	local	0.0003200592	242	-0.27	0.30
MARC0005058	rs80857128	1:9485275	A/C	A_72_P444413	1:9485456	+	SOD2		Sens	181	local	5.2E-015	242	-0.92	0.45
INRA0000425	rs338133541	1:9497045	G/A	A_72_P503136	1:9487547	+	SOD2		Sens	9498	local	0.0001521986	242	-0.48	0.50
H3GA0000596	rs80794021	1:9547624	A/G	A_72_P341278	1:9487547	+	SOD2		Sens	60077	local	0.0000822	242	-0.47	0.42
H3GA0000596	rs80794021	1:9547624	A/G	A_72_P023251	1:9486513	+	SOD2		Sens	61111	local	0.0002616698	242	-0.4	0.42
H3GA0000596	rs80794021	1:9547624	A/G	A_72_P613087	1:9487115	+	SOD2		Sens	60509	local	0.0210876135	242	-0.32	0.42
MARC0021257	rs80806122	1:99441810	G/A	A_72_P147961	1:99469729	+	HTR1B		Sens	27919	local	0.0007009687	242	0.38	0.22
DRGA0003193	rs81296012	2:101542759	G/A	A_72_P312483	2:100773796	-	LYSMD3		Sens	768963	local	2.27E-009	241	0.68	0.37
DRGA0003204	rs80968104	2:102805677	G/A	A_72_P156751	2:98792718	-	MEF2C	1.3	Sens	4012959	distant	0.0035267196	242	-0.3	0.17
DRGA0003226	rs81296202	2:104405468	G/A	A_72_P161256	2:104877713	+	SLF1		Sens	472245	local	0.000000319	242	-0.43	0.19
MARC0055038	rs81246105	2:10493984	A/G	A_72_P211747	2:10398165	+	GLYATL2		Sens	95819	local	0.00000689	242	-0.48	0.22
ALGA0014661	-	2:105257707	G/A	A_72_P313498	2:95696746	+	RFESD		Sens	9560961	distant	0.0015816969	242	0.42	0.39
ALGA0014680	rs81361831	2:105472593	G/A	A_72_P441788	2:106312868	-	GLRX		Sens	840275	local	0.00000226	242	0.41	0.45
ALGA0014680	rs81361831	2:105472593	G/A	A_72_P659349	2:106321399	-	GLRX		Sens	848806	local	0.042790257	242	0.37	0.45
ASGA0011029	rs81361839	2:106437552	G/A	A_72_P046111	2:107571313	-	LIX1		Sens	1133761	distant	0.00000306	242	0.69	0.11
ALGA0112076	rs81340592	2:106900760	A/G	A_72_P255767	2:107131376	+	CAST		Sens	230616	local	0.0071317061	242	-0.17	0.26
ASGA0011047	rs81361886	2:107121435	G/A	O7643	2:107138285	-	ERAP1		Sens	16850	local	0.0000837	242	-0.31	0.38
MARC0036740	rs81230373	2:107157162	A/G	A_72_P146531	2:107107141	+	CAST		Sens	50021	local	1.53E-008	242	0.48	0.12
MARC0035119	rs81229124	2:107463137	A/G	A_72_P255767	2:107131376	+	CAST		Sens	331761	local	0.0133158138	242	-0.2	0.16
ASGA0011070	rs81361967	2:107853997	G/A	A_72_P255767	2:107131376	+	CAST		Sens	722621	local	0.0058510711	242	-0.27	0.08
ALGA0110014	rs81338206	2:10812681	A/G	A_72_P211747	2:10398165	+	GLYATL2		Sens	414516	local	0.0000862	242	-0.42	0.47
ASGA0009020	rs81361563	2:10935584	A/G	A_72_P184651	2:10942741	+	MS4A6A		Sens	7157	local	0.0001426313	242	0.34	0.40
H3GA0005955	rs81361529	2:10979357	A/G	A_72_P130851	2:11821858	-	DTX4		Sens	842501	local	0.0135640586	242	0.2	0.33
MARC0101484	-	2:11026050	G/A	A_72_P184651	2:10942741	+	MS4A6A		Sens	83309	local	3.56E-013	242	0.8	0.09
ASGA0011126	rs81362218	2:110638075	C/A	A_72_P010011	2:110557049	+	FAM174A		Sens	81026	local	0.000089	242	0.38	0.32
MARC0065010	rs81253085	2:11089701	A/G	A_72_P080676	2:11088814	-	MRPL16		Sens	887	local	0.0011819452	242	-0.22	0.23
CASI0008653	rs336800410	2:111289585	A/G	A_72_P659349	2:106321399	-	GLRX		Sens	4968186	distant	0.030430378	242	0.44	0.22
ASGA0011255	rs81362761	2:117721202	G/A	A_72_P321183	2:120431069	+	WDR36		Sens	2709867	distant	0.0087046694	242	-0.19	0.33
ASGA0009119	rs81362332	2:11780987	G/A	A_72_P071106	2:11811513	+	MPEG1		Sens	30526	local	0.0000713	242	-0.36	0.20
ASGA0098756	rs81319085	2:11855017	A/G	A_72_P022156	2:12873344	-	TMX2		Sens	1018327	distant	1.78E-013	242	0.55	0.32
H3GA0007381	rs81362889	2:118743830	G/A	A_72_P272584	2:119709901	+			Non annotated	966071	local	0.0001381053	242	0.61	0.45
H3GA0007381	rs81362889	2:118743830	G/A	O3752	2:120041396	+	SLC25A46		Sens	1297566	distant	0.0083038585	242	-0.22	0.45
MARC0104000	rs320964288	2:119497356	A/G	A_72_P093236	2:119604054	-			Non annotated	106698	local	0.00000387	242	-0.66	0.44
ALGA0015161	rs81362981	2:119897088	A/G	A_72_P103641	2:119307498	+	MAN2A1		Sens	589590	local	0.0087572699	242	-0.35	0.06
H3GA0007413	rs81363115	2:121089544	A/G	A_72_P111546	2:121512429	-	SRP19		Sens	422885	local	0.000000013	242	-0.37	0.40
H3GA0007413	rs81363115	2:121089544	A/G	O13897	2:121579732	-			Non annotated	490188	local	0.0005501913	242	-0.21	0.40
ASGA0011354	rs81363121	2:121164955	G/A	A_72_P272584	2:119709901	+			Non annotated	1455054	distant	0.0033575593	242	-0.52	0.45
ASGA0011364	rs81363135	2:121231275	C/A	A_72_P025031	2:120041396	+	SLC25A46		Sens	1189879	distant	0.000132947	242	0.24	0.45
MARC0013078	rs81268207	2:121238189	G/A	O4871	2:89583311	+	DMGDH		Sens	31654878	distant	0.0183332842	241	0.24	0.36
ALGA0109360	rs81337437	2:121270572	G/A	A_72_P031846	2:121512416	-	SRP19		Sens	241844	local	9.06E-015	242	0.65	0.45
ALGA0116065	rs81345469	2:121666292	G/A	A_72_P031846	2:121512416	-	SRP19		Sens	153876	local	0.0012492372	242	0.5	0.20
ALGA0015352	rs81363459	2:122663175	G/A	A_72_P048656	2:122659752	+	YTHDC2		Sens	3423	local	1.82E-018	242	-0.61	0.22
ALGA0015441	rs81363651	2:124184297	A/G	A_72_P198262	2:124198778	-	PGGT1B		Sens	14481	local	0.0081738687	242	0.18	0.41
ALGA0108994	rs81336980	2:124618416	G/A	A_72_P055891	2:124612969	+	TICAM2		Sens	5447	local	0.00000127	242	0.33	0.49
MARC0018735	rs81287011	2:124824123	G/A	A_72_P171106	2:125592447	+	SEMA6A		Antisens	768324	local	0.00000287	242	0.99	0.10
ALGA0113046	rs81341731	2:12502724	A/G	A_72_P071106	2:11811513	+	MPEG1		Sens	691211	local	0.0186633566	241	-0.24	0.46
MARC0033594	rs81228760	2:125384943	A/G	A_72_P097191	2:125380887	+	SLC25A48		Sens	4056	local	5.51E-010	242	-0.39	0.46
ALGA0015586	rs81364004	2:128519293	A/G	A_72_P031896	2:128545476	+	DMXL1		Sens	26183	local	2.29E-008	242	-0.46	0.20
ASGA0011661	rs81364053	2:128669813	G/A	A_72_P010271	2:128641095	+			Non annotated	28718	local	3.37E-018	242	1.31	0.25
ASGA0011661	rs81364053	2:128669813	G/A	A_72_P289069	2:127987538	-	DTWD2		Sens	682275	local	0.0000937	242	0.27	0.25
ALGA0015616	rs81364080	2:128737978	A/G	A_72_P057646	2:128860398	+	PSD2		Sens	122420	local	0.0080490515	236	0.34	0.24
ALGA0103099	rs81330032	2:1289212	A/G	A_72_P088556	2:1564841	-	FADD	2	Sens	275629	local	0.0007154626	242	0.13	0.26
ALGA0103099	rs81330032	2:1289212	A/G	O9075	2:1564841	-	FADD	2	Sens	275629	local	0.0054550062	242	0.12	0.26
ASGA0011693	-	2:129255504	G/A	A_72_P097191	2:125380887	+	SLC25A48		Sens	3874617	distant	0.0001098667	235	0.32	0.34
ALGA0119091	-	2:12927700	G/A	O9785	2:12881263	+	MED19		Sens	46437	local	1.88E-008	242	-0.27	0.32
ASGA0009211	rs81363395	2:12927978	A/G	A_72_P119451	2:12915382	-	CLP1		Sens	12596	local	0.0000474	242	-0.21	0.43
DIAS0001613	rs318834505	2:131666642	G/A	A_72_P260087	2:132200617	-	CEP120		Sens	533975	local	0.0006979878	242	-0.28	0.44
ASGA0089369	-	2:13182264	G/A	A_72_P378453	2:12884407	-	MED19		Antisens	297857	local	6.52E-012	242	-0.48	0.16
ALGA0015731	rs81364328	2:132199278	C/A	A_72_P260087	2:132200617	-	CEP120		Sens	1339	local	6.72E-012	242	0.42	0.39
MARC0062025	rs81250787	2:132503321	G/A	A_72_P405063	2:132482736	+	CSNK1G3		Sens	20585	local	0.0460677847	239	0.16	0.49
H3GA0007629	rs81364467	2:133347850	G/A	A_72_P056566	2:133307079	-	ZNF608		Sens	40771	local	0.0178293119	242	0.24	0.48
ASGA0011790	rs81364486	2:133413795	G/A	A_72_P214222	2:133297106	-	ZNF608		Sens	116689	local	0.0033690728	242	0.18	0.44
DRGA0003596	rs81294484	2:136313670	C/A	A_72_P391288	2:136298992	-			Non annotated	14678	local	0.00000239	242	-0.43	0.32
MARC0055620	rs80949837	2:137124819	A/G	O10429	2:137219516	+	ISOC1		Sens	94697	local	0.0024300687	242	-0.42	0.19
ALGA0108053	rs81335901	2:138873737	A/G	A_72_P031156	2:139029526	-	RAPGEF6		Sens	155789	local	0.0039268804	242	-0.16	0.27
ALGA0016149	rs81365199	2:138890656	A/G	A_72_P101046	1:300757391	-			Non annotated	NA	distant	0.00000362	242	0.35	0.26
ALGA0016149	rs81365199	2:138890656	A/G	A_72_P364158	2:138885282	+	LYRM7	2	Sens	5374	local	0.0002612324	242	-0.23	0.26
ALGA0016149	rs81365199	2:138890656	A/G	A_72_P307288	2:138913242	+	LYRM7	2	Sens	22586	local	0.0005062644	242	-0.34	0.26
INRA0009902	rs334533830	2:138911144	G/A	A_72_P408728	2:138951814	+	CDC42SE2		Sens	40670	local	0.0035046646	242	-0.22	0.27
ALGA0016154	rs81365212	2:139003438	G/A	A_72_P436854	2:139000547	-	CDC42SE2		Antisens	2891	local	0.0119425638	242	-0.24	0.27
ALGA0016156	rs81365221	2:139146509	G/A	A_72_P307883	2:139194945	-	RAPGEF6		Sens	48436	local	9.04E-008	242	-0.42	0.27
ASGA0012130	rs81365399	2:140066357	A/G	O9270	2:140376000	+	RAD50		Sens	309643	local	0.000163729	242	-0.31	0.23
ASGA0012234	rs81365713	2:141330517	A/G	O9270	2:140376000	+	RAD50		Sens	954517	local	0.0062306407	242	-0.22	0.43
ASGA0089519	rs81307611	2:141956514	G/A	A_72_P417067	2:141891815	-	VDAC1		Sens	64699	local	2.26E-010	242	-0.6	0.49
ALGA0016362	rs81365804	2:142306368	A/G	A_72_P759496	2:142465902	-	SAR1B		Sens	159534	local	0.0006101714	242	0.15	0.36
ALGA0016362	rs81365804	2:142306368	A/G	A_72_P733098	2:142464318	-	SAR1B		Sens	157950	local	0.0017493053	242	0.14	0.36
H3GA0007928	rs81365853	2:142456791	A/C	O11174	2:142583534	+	CAMLG	1	Sens	126743	local	0.0045866138	242	0.23	0.49
ALGA0016393	rs81365877	2:142547802	A/G	A_72_P733098	2:142464318	-	SAR1B		Sens	83484	local	0.0017674068	242	0.14	0.49
ALGA0016424	rs81365967	2:142849729	G/A	A_72_P759496	2:142465902	-	SAR1B		Sens	383827	local	0.0315887917	242	0.13	0.40
ASGA0012391	rs81366144	2:143423036	A/G	A_72_P210682	2:143453469	+	CXCL14	3	Sens	30433	local	0.0004214144	242	0.62	0.09
ALGA0016576	rs81366367	2:146195530	G/A	A_72_P049021	2:146231191	+	HSPA9		Antisens	35661	local	0.0016409326	242	-0.34	0.14
ALGA0016576	rs81366367	2:146195530	G/A	A_72_P336133	2:146017273	-	CDC25C		Sens	178257	local	0.0018794852	242	-0.4	0.14
ASGA0012505	rs81366399	2:146439119	A/G	A_72_P547571	2:146624601	+	CTNNA1	3	Sens	185482	local	1.41E-015	238	-0.62	0.16
ASGA0012505	rs81366399	2:146439119	A/G	A_72_P657911	2:146624612	+	CTNNA1	3	Sens	185493	local	7.23E-015	238	-0.62	0.16
ASGA0012505	rs81366399	2:146439119	A/G	A_72_P153101	2:146624612	+	CTNNA1	3	Sens	185493	local	4.39E-013	238	-0.59	0.16
MARC0003638	rs81226111	2:147193205	A/C	O4312	12:36230433	+	TSPOAP1		Sens	NA	distant	0.0243571766	242	0.34	0.12
M1GA0003286	-	2:149269030	G/A	A_72_P278369	2:149781549	+	RNF14		Sens	512519	local	0.000000969	242	-0.37	0.08
M1GA0003286	-	2:149269030	G/A	A_72_P195657	2:149781554	+	RNF14		Sens	512524	local	0.0000213	242	-0.33	0.08
ALGA0121094	rs81328627	2:149761285	G/A	A_72_P195657	2:149781554	+	RNF14		Sens	20269	local	0.0469958889	241	0.15	0.39
MARC0035023	rs81228853	2:149769874	A/C	A_72_P317253	2:149805892	-	GNPDA1		Sens	36018	local	1.78E-009	242	0.24	0.46
ASGA0100977	rs81321943	2:149796939	G/A	O13727	2:149807298	-	GNPDA1		Sens	10359	local	0.000000709	233	0.22	0.38
ALGA0106024	rs81333433	2:149911873	G/A	A_72_P196882	2:149807030	-	GNPDA1		Sens	104843	local	1.32E-008	239	0.23	0.46
ALGA0106024	rs81333433	2:149911873	G/A	A_72_P196367	2:149814411	-	GNPDA1		Sens	97462	local	0.000000682	239	0.44	0.46
ALGA0016695	rs81366747	2:150471532	A/G	A_72_P334868	2:150499831	+	ARHGAP26		Sens	28299	local	2.74E-013	242	0.56	0.49
MARC0037895	rs81231730	2:150776969	G/A	A_72_P334868	2:150499831	+	ARHGAP26		Sens	277138	local	0.0061162335	236	-0.41	0.24
MARC0005107	rs81235133	2:152457565	A/G	A_72_P158626	2:153519364	-	PRELID2		Sens	1061799	distant	0.0000146	242	0.36	0.30
ALGA0122209	rs81311593	2:153716489	A/G	A_72_P158626	2:153519364	-	PRELID2		Sens	197125	local	2.76E-011	242	-0.42	0.42
ALGA0104903	rs81474749	2:156381110	A/G	A_72_P352238	2:157186329	+	ABLIM3		Sens	805219	local	0.000000499	242	0.44	0.42
MARC0039166	rs81232395	2:157110990	A/C	A_72_P358538	2:157304825	+	PCYOX1L		Sens	193835	local	4.05E-014	242	0.61	0.38
MARC0039166	rs81232395	2:157110990	A/C	A_72_P296049	2:157303324	+	PCYOX1L		Sens	192334	local	4.01E-010	242	-0.57	0.38
MARC0006554	rs81244149	2:157391622	A/G	A_72_P190951	2:157383175	-	CSNK1A1	2	Sens	8447	local	4.75E-009	242	0.38	0.48
ASGA0101717	rs81322864	2:157469897	G/A	O9751	2:157471825	+	ARHGEF37		Sens	1928	local	0.0141442996	242	0.3	0.22
ALGA0109062	rs81337085	2:157472208	G/A	A_72_P131476	2:157485602	+	ARHGEF37		Sens	13394	local	3.27E-012	242	-0.73	0.28
ALGA0109062	rs81337085	2:157472208	G/A	A_72_P231272	2:157472049	+	ARHGEF37		Sens	159	local	1.2E-009	242	-0.49	0.28
ALGA0109062	rs81337085	2:157472208	G/A	A_72_P103796	2:157504171	+	ARHGEF37		Sens	31963	local	0.000000204	242	-0.42	0.28
M1GA0026729	rs81319715	2:157490347	A/G	A_72_P352238	2:157186329	+	ABLIM3		Sens	304018	local	0.0001746785	242	-0.35	0.49
ALGA0115940	-	2:157885378	G/A	A_72_P416693	2:140035777	-	SLC22A4		Antisens	17849601	distant	0.0007172367	242	1.14	0.05
ALGA0115940	-	2:157885378	G/A	A_72_P099476	4:80715304	-			Non annotated	NA	distant	0.0144464925	242	0.95	0.05
ALGA0115940	-	2:157885378	G/A	A_72_P045016	7:2342926	+			Non annotated	NA	distant	0.0210786968	242	0.69	0.05
ALGA0115940	-	2:157885378	G/A	A_72_P232507	14:98575651	-	MSMB		Sens	NA	distant	0.0395500133	242	0.46	0.05
ASGA0101764	rs81322927	2:160400099	A/G	A_72_P441089	10:31827453	+	FBP1		Sens	NA	distant	0.0179946386	242	0.27	0.23
ASGA0101764	rs81322927	2:160400099	A/G	A_72_P232692	10:31829361	+	FBP1		Sens	NA	distant	0.0454701493	242	0.26	0.23
ASGA0106410	rs81306755	2:162088043	A/C	A_72_P402708	2:162097426	+	SIRT3		Sens	9383	local	1.25E-039	242	4.91	0.08
ASGA0106410	rs81306755	2:162088043	A/C	O5220	2:162186139	+	SIRT3		Sens	98096	local	0.000000145	242	0.39	0.08
ASGA0084177	rs81341763	2:16416	A/G	O5219	2:240605	-	TMEM80		Sens	224189	local	5.73E-015	242	0.29	0.49
ASGA0084177	rs81341763	2:16416	A/G	A_72_P063441	X:141798295	-	TREX2		Sens	NA	distant	1.65E-013	242	0.34	0.49
ASGA0084177	rs81341763	2:16416	A/G	A_72_P175181	2:201532	-	TALDO1		Sens	185116	local	0.0002234747	242	0.16	0.49
MARC0086081	rs81268529	2:16674795	G/A	O2297	2:16221004	-	PTPMT1		Sens	453791	local	1.59E-009	242	0.42	0.10
ALGA0012192	rs81368016	2:18320972	A/G	O3091	4:72470952	-	C4H8orf34		Sens	NA	distant	0.0320770767	242	0.58	0.09
ALGA0108160	rs81336030	2:18380110	G/A	A_72_P245762	2:18078804	-	SLC35C1		Antisens	301306	local	2.15E-009	242	-0.35	0.17
H3GA0055669	rs81315072	2:2010989	A/C	A_72_P136736	2:2096746	-	ORAOV1		Sens	85757	local	0.0002322456	242	-0.3	0.06
H3GA0055669	rs81315072	2:2010989	A/C	O8117	2:2096803	-	ORAOV1		Sens	85814	local	0.0202544353	242	-0.26	0.06
MARC0045634	rs81238474	2:20130547	G/A	A_72_P101451	1:86675787	-			Non annotated	NA	distant	0.0290555625	242	0.61	0.07
MARC0050788	rs81241827	2:23647170	A/G	A_72_P004791	2:27627668	-			Non annotated	3980498	distant	0.0028374715	242	0.29	0.45
MARC0050788	rs81241827	2:23647170	A/G	A_72_P208002	5:30009203	+	MON2		Sens	NA	distant	0.0088026201	242	0.15	0.45
H3GA0006345	rs81356315	2:26868835	A/G	A_72_P223847	2:26786782	+	TRAF6		Sens	82053	local	8.59E-019	242	-0.95	0.42
MARC0035544	rs81229645	2:27137409	A/G	A_72_P331918	12:61117616	+	HS3ST3B1		Sens	NA	distant	0.0358007614	242	-0.44	0.09
H3GA0006392	rs81356469	2:27672065	G/A	A_72_P219137	2:27610104	-			Non annotated	61961	local	0.0008957226	242	-0.33	0.41
ALGA0012736	rs81356472	2:27699654	G/A	A_72_P004791	2:27627668	-			Non annotated	71986	local	0.0034483576	242	0.29	0.39
MARC0011145	rs81256301	2:2789076	G/A	O12769	2:2784527	+	MRPL21		Sens	4549	local	0.0043438688	242	-0.18	0.11
MARC0094546	rs81275277	2:27978087	A/C	O10324	2:27132239	-	COMMD9		Antisens	845848	local	0.0155499793	242	-0.26	0.29
MARC0094546	rs81275277	2:27978087	A/C	A_72_P223847	2:26786782	+	TRAF6		Sens	1191305	distant	0.0329072373	242	0.5	0.29
ALGA0106794	rs81334380	2:28105295	A/G	A_72_P026546	2:28181671	-	CD44	1	Sens	76376	local	4.45E-009	242	-0.43	0.44
ASGA0095244	rs81314588	2:28207835	G/A	A_72_P026546	2:28181671	-	CD44	1	Sens	26164	local	0.0010240324	242	-0.36	0.22
DRGA0002871	rs81296248	2:28595726	G/A	O13907	2:27638457	-	TRIM44		Sens	957269	local	0.000255208	242	-0.21	0.24
MARC0063133	rs81252189	2:28893680	A/G	A_72_P664500	2:28861367	-	CAT		Sens	32313	local	0.001475416	242	0.29	0.45
MARC0063133	rs81252189	2:28893680	A/G	A_72_P644069	2:28861220	-	CAT		Sens	32460	local	0.0059005586	242	0.27	0.45
MARC0063133	rs81252189	2:28893680	A/G	A_72_P643147	2:28862257	-	CAT		Sens	31423	local	0.0067046326	242	0.27	0.45
MARC0063133	rs81252189	2:28893680	A/G	A_72_P560529	2:28861247	-	CAT		Sens	32433	local	0.0158189935	242	0.25	0.45
MARC0063133	rs81252189	2:28893680	A/G	A_72_P632481	2:28861271	-	CAT		Sens	32409	local	0.0213105499	242	0.25	0.45
MARC0063133	rs81252189	2:28893680	A/G	A_72_P579607	2:28861213	-	CAT		Sens	32467	local	0.040669179	242	0.24	0.45
ASGA0009797	rs81356670	2:29737228	G/A	A_72_P443945	2:29777134	-	CD59		Sens	39906	local	9.23E-016	242	1.07	0.23
ASGA0009797	rs81356670	2:29737228	G/A	A_72_P305914	2:29777152	-	CD59		Sens	39924	local	2.71E-015	242	1.05	0.23
DBWU0000245	rs55619470	2:29778549	A/G	A_72_P146701	2:29778206	-	CD59		Sens	343	local	7.56E-008	242	0.47	0.28
H3GA0005590	rs81364067	2:2992926	G/A	A_72_P175531	2:3000823	-	PPP6R3		Sens	7897	local	0.0000106	242	-0.46	0.12
H3GA0005590	rs81364067	2:2992926	G/A	A_72_P006856	2:2976597	-	PPP6R3		Sens	16329	local	0.016652049	242	-0.22	0.12
MARC0045154	rs81237341	2:3236832	G/A	O6442	2:3491307	-	NDUFS8		Sens	254475	local	0.0394998217	242	0.17	0.16
ALGA0012905	rs81356903	2:32946167	A/C	A_72_P363938	X:18425526	+			Non annotated	NA	distant	0.0419633977	242	0.23	0.36
ASGA0009870	rs81356905	2:32962806	A/G	A_72_P363938	X:18425526	+			Non annotated	NA	distant	0.0419633977	242	0.23	0.36
ASGA0009887	rs81356942	2:33574192	G/A	O2284	2:29154268	-	NAT10		Sens	4419924	distant	0.0012848254	242	0.23	0.33
MARC0042571	rs81234346	2:34476107	G/A	A_72_P195832	14:12223367	-	TRIM35		Sens	NA	distant	0.0093519005	242	0.54	0.05
ALGA0107044	rs81334700	2:35733977	G/A	A_72_P394458	2:60567278	+	MLX	2	Antisens	24833301	distant	0.020041474	242	0.34	0.25
ASGA0097367	rs81317307	2:365309	A/G	A_72_P402708	2:162097426	+	SIRT3		Sens	161732117	distant	1.25E-039	242	4.91	0.08
ASGA0097367	rs81317307	2:365309	A/G	O5220	2:162186139	+	SIRT3		Sens	161820830	distant	0.000000145	242	0.39	0.08
ALGA0013000	rs80874403	2:37310499	G/A	A_72_P680071	4:70378528	+	LACTB2	3	Sens	NA	distant	0.0476331786	242	0.42	0.06
ALGA0013031	rs81357261	2:38895736	A/G	A_72_P412683	2:45070859	+	PIK3C2A		Sens	6175123	distant	0.0079520297	242	-0.25	0.46
ASGA0009944	-	2:38966437	A/G	A_72_P412683	2:45070859	+	PIK3C2A		Sens	6104422	distant	0.0079520297	242	-0.25	0.46
M1GA0002310	rs81356029	2:3958244	G/A	A_72_P424234	2:5343195	-	PACS1		Sens	1384951	distant	0.0000473	242	0.84	0.07
ASGA0106009	rs81306263	2:42572042	C/A	A_72_P314118	2:44417080	+	SERGEF		Sens	1845038	distant	0.00713306	242	0.15	0.38
ASGA0103602	rs81303405	2:42681249	G/A	O2545	2:44417080	+	SERGEF		Sens	1735831	distant	0.0212096172	242	0.16	0.27
ASGA0010093	rs81357856	2:43086754	A/G	A_72_P261982	3:109458057	-	PRKD3		Sens	NA	distant	0.0002463125	242	-1.05	0.06
ASGA0010093	rs81357856	2:43086754	A/G	A_72_P336438	6:59883850	+	WRAP73		Sens	NA	distant	0.0007901909	242	-0.94	0.06
ASGA0010093	rs81357856	2:43086754	A/G	A_72_P245887	2:143071797	-	H2AFY		Sens	99985043	distant	0.0012288385	242	-0.86	0.06
ASGA0010093	rs81357856	2:43086754	A/G	A_72_P560974	15:86558265	-	TLK1		Sens	NA	distant	0.0192959114	242	-0.74	0.06
ALGA0115924	rs81345287	2:43346339	C/A	A_72_P261982	3:109458057	-	PRKD3		Sens	NA	distant	0.0002463125	242	-1.05	0.06
ALGA0115924	rs81345287	2:43346339	C/A	A_72_P336438	6:59883850	+	WRAP73		Sens	NA	distant	0.0007901909	242	-0.94	0.06
ALGA0115924	rs81345287	2:43346339	C/A	A_72_P245887	2:143071797	-	H2AFY		Sens	99725458	distant	0.0012288385	242	-0.86	0.06
ALGA0115924	rs81345287	2:43346339	C/A	A_72_P560974	15:86558265	-	TLK1		Sens	NA	distant	0.0192959114	242	-0.74	0.06
MARC0113446	rs81229721	2:43617751	A/C	A_72_P192517	2:43616689	-			Non annotated	1062	local	0.0004101243	239	-0.29	0.44
ALGA0013348	rs81262057	2:43729981	A/G	A_72_P314118	2:44417080	+	SERGEF		Sens	687099	local	0.0111054422	242	0.17	0.25
MARC0097558	rs81275953	2:43939277	G/A	A_72_P192517	2:43616689	-			Non annotated	322588	local	9.54E-008	242	0.41	0.36
ALGA0013363	rs81357957	2:43985424	G/A	A_72_P077711	2:44002450	+	HPS5		Sens	17026	local	0.00000438	242	0.23	0.34
ASGA0010196	rs81358174	2:44677782	G/A	A_72_P021496	2:43611469	+	SPTY2D1		Sens	1066313	distant	0.0320001146	242	0.18	0.35
DIAS0000957	rs329454916	2:45046753	A/G	O11240	2:45086891	+	RPS13		Sens	40138	local	0.0000276	242	0.26	0.49
DIAS0001086	rs327433958	2:45086184	A/G	O295	5:86808789	-	UTP20		Sens	NA	distant	0.0032890677	242	0.73	0.06
DIAS0001086	rs327433958	2:45086184	A/G	A_72_P316948	2:140660268	-			Non annotated	95574084	distant	0.0115684075	242	0.8	0.06
DRGA0002972	rs81295789	2:45298979	A/G	O2545	2:44417080	+	SERGEF		Sens	881899	local	0.0131260083	242	0.16	0.29
MARC0027335	-	2:45489435	G/A	A_72_P412683	2:45070859	+	PIK3C2A		Sens	418576	local	0.0099071413	242	-0.25	0.42
ALGA0013506	rs81358409	2:46215367	A/C	A_72_P102036	2:46208792	+	SOX6		Sens	6575	local	0.0116022055	242	0.36	0.29
H3GA0006696	rs81358422	2:46245877	A/G	A_72_P315228	2:60561413	+			Non annotated	14315536	distant	0.0024747354	242	0.25	0.26
H3GA0006696	rs81358422	2:46245877	A/G	A_72_P422774	2:60563119	+			Non annotated	14317242	distant	0.0209755344	242	0.24	0.26
ALGA0013597	rs81358663	2:47821412	G/A	A_72_P324383	2:47817633	-			Non annotated	3779	local	0.0000624	242	-0.3	0.28
ALGA0013597	rs81358663	2:47821412	G/A	A_72_P285489	2:47813940	-	CELF5		Sens	7472	local	0.0251120755	242	0.33	0.28
ASGA0010329	rs81358677	2:47911587	A/G	A_72_P088306	2:47521132	-	CALCB	2	Sens	390455	local	2.41E-008	242	-0.62	0.49
ASGA0010329	rs81358677	2:47911587	A/G	O2572	2:47521135	-	CALCB	2	Sens	390452	local	2.61E-008	242	-0.62	0.49
H3GA0006745	rs81358765	2:48612084	G/A	O2572	2:47521135	-	CALCB	2	Sens	1090949	distant	0.00000887	242	0.55	0.43
H3GA0006745	rs81358765	2:48612084	G/A	A_72_P088306	2:47521132	-	CALCB	2	Sens	1090952	distant	0.000009	242	0.55	0.43
ASGA0097814	rs81317861	2:50036228	A/G	O2572	2:47521135	-	CALCB	2	Sens	2515093	distant	0.0002768577	242	-0.54	0.42
ASGA0097814	rs81317861	2:50036228	A/G	A_72_P088306	2:47521132	-	CALCB	2	Sens	2515096	distant	0.0002773913	242	-0.54	0.42
ALGA0121005	rs81328520	2:50293501	G/A	A_72_P021026	2:50764535	-	USP47		Sens	471034	local	0.0355097836	242	-0.23	0.31
H3GA0006772	rs81358896	2:50664844	G/A	A_72_P125551	2:50507869	-	MICAL2		Sens	156975	local	0.0000945	242	-0.32	0.30
H3GA0006766	rs81358883	2:50707692	G/A	A_72_P267092	2:66467936	+	SYCE2		Antisens	15760244	distant	0.0011372267	242	0.18	0.37
ALGA0013699	rs81358945	2:51220683	G/A	A_72_P224827	2:52003345	+			Non annotated	782662	local	0.0000689	242	-0.49	0.11
M1GA0002332	rs81357046	2:5187157	G/A	A_72_P406073	2:146232562	-	HSPA9		Sens	141045405	distant	0.0022737812	242	0.89	0.06
M1GA0002332	rs81357046	2:5187157	G/A	O6486	17:58865675	+	KCNG1		Antisens	NA	distant	0.0253032101	242	0.54	0.06
M1GA0002332	rs81357046	2:5187157	G/A	O3116	3:26038542	+	ACSM3		Antisens	NA	distant	0.0384296828	242	0.52	0.06
MARC0082600	rs81266862	2:52075008	G/A	A_72_P444021	2:61344295	-	CYP4F2		Sens	9269287	distant	0.0250592673	242	0.71	0.06
ASGA0010385	rs81358996	2:52578913	G/A	A_72_P436984	2:52595463	+	SBF2		Sens	16550	local	0.032401761	242	-0.36	0.11
ALGA0109891	rs81338067	2:53876925	A/G	A_72_P130696	2:53873106	+	C1orf35		Sens	3819	local	0.0000331	242	-0.25	0.20
ASGA0010510	rs81359856	2:54474152	C/A	A_72_P394458	2:60567278	+	MLX	2	Antisens	6093126	distant	0.00000195	242	0.61	0.14
ALGA0112770	rs81341415	2:55200111	G/A	A_72_P200892	2:55210870	-	ZNF672		Sens	10759	local	1.11E-023	242	0.83	0.40
ALGA0112770	rs81341415	2:55200111	G/A	O538	2:55197516	-	ZNF672		Sens	2595	local	7.88E-010	242	0.31	0.40
ALGA0112770	rs81341415	2:55200111	G/A	A_72_P352178	2:55197516	-	ZNF672		Sens	2595	local	2.48E-009	242	0.3	0.40
MARC0023791	rs81293149	2:55740343	C/A	O538	2:55197516	-	ZNF672		Sens	542827	local	0.0000244	241	0.26	0.30
MARC0023791	rs81293149	2:55740343	C/A	A_72_P352178	2:55197516	-	ZNF672		Sens	542827	local	0.0000778	241	0.25	0.30
MARC0023791	rs81293149	2:55740343	C/A	A_72_P118821	3:77283795	-			Non annotated	NA	distant	0.0045490188	241	0.22	0.30
ASGA0008662	rs81357574	2:5849903	G/A	A_72_P197897	2:5640635	+	OVOL1		Antisens	209268	local	0.0047376944	242	0.28	0.27
ASGA0008667	rs81357857	2:5885232	G/A	A_72_P040666	2:6054474	-	POLA2		Sens	169242	local	0.0000719	242	-0.2	0.38
ALGA0013963	rs81359778	2:58871412	G/A	A_72_P394458	2:60567278	+	MLX	2	Antisens	1695866	distant	0.00000195	242	0.61	0.14
ALGA0011566	rs81358033	2:5939643	A/G	A_72_P280579	2:5937549	-	S100PBP		Antisens	2094	local	2.22E-011	242	0.67	0.29
ALGA0011566	rs81358033	2:5939643	A/G	CUST_298_PI427286967	2:5941767	-			Non annotated	2124	local	0.0004966815	242	-0.41	0.29
ASGA0099393	rs81319877	2:59597177	A/G	A_72_P200892	2:55210870	-	ZNF672		Sens	4386307	distant	0.0452511144	242	-0.48	0.16
M1GA0002408	rs81358362	2:5984348	G/A	A_72_P160916	2:5943171	-			Non annotated	41177	local	0.0006359675	242	-0.36	0.26
H3GA0006882	rs81359672	2:60056520	A/G	A_72_P587836	14:82937725	+	VIN		Sens	NA	distant	0.0234113023	242	-0.18	0.16
ALGA0013946	rs81359700	2:60078269	G/A	A_72_P315228	2:60561413	+			Non annotated	483144	local	1.19E-013	242	0.57	0.13
ALGA0013946	rs81359700	2:60078269	G/A	A_72_P422774	2:60563119	+			Non annotated	484850	local	9.41E-009	242	0.47	0.13
ALGA0013946	rs81359700	2:60078269	G/A	A_72_P406568	2:60556952	+	SMIM17		Sens	478683	local	0.001026091	242	-0.56	0.13
ASGA0008705	rs81358304	2:6018125	G/A	A_72_P402873	2:6004198	-	DPF2		Sens	13927	local	1.26E-009	242	0.34	0.35
MARC0024049	rs81293087	2:60855552	A/G	A_72_P017486	2:59210404	+	PIK3R2	3	Sens	1645148	distant	0.0041575976	242	-0.2	0.36
ASGA0008719	rs81358530	2:6094116	A/C	A_72_P040666	2:6054474	-	POLA2		Sens	39642	local	0.0004178858	242	0.21	0.26
DIAS0004759	rs196954110	2:61161245	A/G	O440	2:61729070	+	RASAL3		Antisens	567825	local	0.0003537952	242	0.22	0.36
DIAS0004469	rs326472427	2:6275661	A/G	O6135	2:6290014	-	ARL2		Sens	14353	local	0.0003321959	242	0.2	0.14
MARC0023230	rs81290024	2:6376098	G/A	A_72_P407553	2:6454065	+	EHD1		Sens	77967	local	5.49E-024	242	0.96	0.12
ALGA0112279	rs81340851	2:6434314	A/G	A_72_P144171	2:6453281	+	EHD1		Sens	18967	local	3.81E-025	242	-1.19	0.24
ALGA0114758	rs81343787	2:6495647	A/G	A_72_P144171	2:6453281	+	EHD1		Sens	42366	local	0.000546748	241	-1.04	0.07
ASGA0102450	rs81323771	2:6582123	G/A	A_72_P183891	2:6529339	-	SF1		Antisens	52784	local	4.64E-009	242	-0.29	0.46
ASGA0010419	rs81359321	2:66489142	A/G	A_72_P267092	2:66467936	+	SYCE2		Antisens	21206	local	0.0003036733	242	0.19	0.41
ASGA0010419	rs81359321	2:66489142	A/G	O1820	2:66467936	+	SYCE2		Antisens	21206	local	0.0048156225	242	0.17	0.41
DIAS0000914	rs702260326	2:68965440	G/A	A_72_P088291	6:119079213	+	PDZK1IP1	2.3	Sens	NA	distant	0.0045189849	242	0.37	0.45
DIAS0000914	rs702260326	2:68965440	G/A	A_72_P141301	2:68889355	+	ZNF846		Sens	76085	local	0.0284181219	242	0.22	0.45
H3GA0005800	rs81359337	2:6919178	C/A	A_72_P015681	2:6953007	+	TRPT1		Sens	33829	local	2.29E-014	242	-0.45	0.47
H3GA0005800	rs81359337	2:6919178	C/A	A_72_P423544	2:6953652	+	FERMT3		Antisens	34474	local	0.0000211	242	-0.23	0.47
ASGA0008809	rs81359364	2:6998911	A/G	A_72_P425649	2:8381901	+	HNRNPUL2		Sens	1382990	distant	0.0329845367	242	-0.26	0.15
ASGA0010401	rs81359164	2:70373955	A/G	A_72_P287099	2:70395957	-	RAB3D		Sens	22002	local	0.0089446722	242	-0.33	0.14
ASGA0010401	rs81359164	2:70373955	A/G	A_72_P390703	2:70006726	-	TMED1		Sens	367229	local	0.024047175	242	-0.17	0.14
MARC0052828	-	2:74216310	G/A	A_72_P225102	2:75025400	-	EBI3		Sens	809090	local	0.0113630788	242	-0.2	0.36
MARC0052828	-	2:74216310	G/A	A_72_P300074	2:74964750	-	FSD1	2	Sens	748440	local	0.0372768711	242	0.21	0.36
MARC0048160	rs81239450	2:76091527	C/A	A_72_P030491	2:74871466	+	UBXN6		Sens	1220061	distant	7.93E-009	242	0.25	0.11
MARC0030590	rs81224732	2:76315462	G/A	A_72_P371403	2:75319956	+	DAPK3		Sens	995506	local	0.0001631448	241	0.31	0.05
MARC0064431	rs81252395	2:76556952	G/A	A_72_P054171	2:75719306	-			Non annotated	837646	local	0.0307626518	242	0.32	0.09
MARC0029487	rs81224813	2:77558461	A/G	A_72_P011326	2:78181548	-	TCF3		Sens	623087	local	0.0116643844	242	0.25	0.09
ASGA0008848	rs81359825	2:7823419	A/C	A_72_P302629	10:37503483	-	SPINK4		Sens	NA	distant	0.0386425571	242	-0.81	0.07
ASGA0008846	rs81359810	2:7841160	A/G	A_72_P405273	14:88475013	+	ANXA11		Sens	NA	distant	0.0111763608	242	-0.38	0.07
ASGA0008846	rs81359810	2:7841160	A/G	A_72_P282644	10:32962171	-			Non annotated	NA	distant	0.0112430683	242	-0.72	0.07
ASGA0008846	rs81359810	2:7841160	A/G	A_72_P452983	11:56943831	-	SPRY2		Sens	NA	distant	0.0130701875	242	-0.73	0.07
ASGA0008846	rs81359810	2:7841160	A/G	A_72_P358488	13:87892981	-	MRPS22	3	Antisens	NA	distant	0.0169809633	242	-1.05	0.07
ASGA0008846	rs81359810	2:7841160	A/G	OTTSUST00000000577	7:27450942	+	ABHD16A		Sens	NA	distant	0.0208769575	242	-0.66	0.07
ASGA0008846	rs81359810	2:7841160	A/G	O8050	17:35149596	+	NANP		Sens	NA	distant	0.0368441441	242	-0.5	0.07
ASGA0008845	rs81359797	2:7850065	A/G	A_72_P302629	10:37503483	-	SPINK4		Sens	NA	distant	0.0386425571	242	-0.81	0.07
ISU10000024	rs81219231	2:80456047	G/A	A_72_P192172	2:80446456	+	CANX		Antisens	9591	local	0.015623578	242	-0.25	0.29
H3GA0006905	rs81359893	2:80644284	C/A	A_72_P315678	2:80322814	-	SQSTM1		Sens	321470	local	0.0001226645	242	-0.32	0.10
MARC0080822	rs81264818	2:81125411	A/G	A_72_P039291	2:81844898	-	RMND5B		Sens	719487	local	1.05E-008	242	-0.26	0.36
ASGA0084574	rs81474907	2:8137941	A/G	A_72_P407553	2:6454065	+	EHD1		Sens	1683876	distant	0.0135137463	242	-0.24	0.39
DIAS0001491	rs341422602	2:81800958	G/A	A_72_P049716	2:81843977	+	NHP2		Sens	43019	local	0.0007922335	242	-0.18	0.26
ASGA0084012	rs81340790	2:8197811	A/G	A_72_P379868	2:8428587	-	METTL12		Sens	230776	local	0.0002602911	241	0.42	0.08
H3GA0006930	rs81359994	2:82818944	G/A	A_72_P103986	2:84003470	+	TMEM171		Sens	1184526	distant	0.0000489	242	0.38	0.48
MARC0016221	rs81285839	2:82824569	A/G	A_72_P039291	2:81844898	-	RMND5B		Sens	979671	local	0.000000318	242	-0.26	0.25
ALGA0118616	rs80863848	2:82969323	A/G	A_72_P049716	2:81843977	+	NHP2		Sens	1125346	distant	0.0142088709	239	0.14	0.42
MARC0030589	rs81224731	2:83080749	G/A	A_72_P192172	2:80446456	+	CANX		Antisens	2634293	distant	0.0175339872	241	0.23	0.49
MARC0037027	rs80936339	2:83146262	G/A	A_72_P434049	2:83649179	+	SFXN1		Antisens	502917	local	0.0391811829	242	-0.24	0.27
MARC0032808	rs81225404	2:83674438	A/G	A_72_P035461	2:83660404	-	SFXN1		Sens	14034	local	0.0004312376	242	-0.23	0.46
H3GA0052992	rs81336845	2:8379515	A/G	A_72_P131526	2:8394460	+	HNRNPUL2		Sens	14945	local	0.000000031	242	-0.26	0.39
H3GA0052992	rs81336845	2:8379515	A/G	A_72_P431304	2:8422865	-	TMEM216		Sens	43350	local	0.000000361	242	0.22	0.39
H3GA0052992	rs81336845	2:8379515	A/G	A_72_P048711	2:8370033	-	ZBTB3		Antisens	9482	local	0.0000493	242	-0.19	0.39
H3GA0055038	rs81308993	2:8387253	G/A	O9174	2:8398717	-	BSCL2		Antisens	11464	local	3.64E-017	242	-0.55	0.40
H3GA0055038	rs81308993	2:8387253	G/A	A_72_P425649	2:8381901	+	HNRNPUL2		Sens	5352	local	1.72E-009	242	-0.3	0.40
DBWU0000860	rs55618023	2:8398930	A/G	O8007	2:8350093	-	POLR2G		Sens	48837	local	0.0000947	242	0.22	0.17
DBWU0000860	rs55618023	2:8398930	A/G	A_72_P003856	15:91440780	+	HOXD3	1	Sens	NA	distant	0.000161084	242	-0.54	0.17
DBWU0000860	rs55618023	2:8398930	A/G	A_72_P218472	2:8437945	+	C2H11orf98		Sens	39015	local	0.0077849605	242	-0.25	0.17
ASGA0084278	-	2:84054717	G/A	A_72_P119261	2:84211155	+	UTP15		Antisens	156438	local	0.0000478	242	-0.38	0.16
H3GA0006944	rs81360046	2:84074564	A/G	A_72_P035461	2:83660404	-	SFXN1		Sens	414160	local	0.0400329729	242	-0.18	0.46
MARC0082473	rs81266640	2:84483509	A/C	A_72_P137701	7:53411915	-	TBC1D2B		Sens	NA	distant	7.41E-008	242	0.4	0.26
ALGA0014069	rs81360100	2:85105474	G/A	O13114	2:84221856	-	UTP15		Sens	883618	local	0.0001091437	242	0.24	0.17
MARC0061776	rs81250658	2:8512583	A/G	A_72_P131526	2:8394460	+	HNRNPUL2		Sens	118123	local	2.87E-009	242	-0.32	0.21
MARC0061776	rs81250658	2:8512583	A/G	A_72_P063426	2:8349632	-	POLR2G		Sens	162951	local	0.0076240232	242	0.16	0.21
DRGA0003059	rs81296215	2:85445610	G/A	A_72_P175036	X:143253980	-	DKC1		Sens	NA	distant	0.013946145	242	-0.31	0.15
DRGA0003059	rs81296215	2:85445610	G/A	OTTSUST00000001025	7:26910980	+	C7H6orf136		Sens	NA	distant	0.0183544179	242	-0.29	0.15
DRGA0003059	rs81296215	2:85445610	G/A	O13227	6:40778729	+	SDHAF1		Sens	NA	distant	0.0215330245	242	-0.31	0.15
DRGA0003059	rs81296215	2:85445610	G/A	A_72_P536301	14:53839174	-	PI4KA		Sens	NA	distant	0.0449173468	242	-0.45	0.15
M1GA0002968	rs81360126	2:85522336	A/G	A_72_P628861	2:85371496	+	HEXB	1	Sens	150840	local	0.0136345123	242	0.21	0.38
M1GA0002968	rs81360126	2:85522336	A/G	A_72_P483263	2:85371428	+	HEXB	1	Sens	150908	local	0.0307849126	242	0.2	0.38
MARC0075238	rs81260419	2:85930506	C/A	A_72_P006706	2:81148914	-	ZFP2	1	Sens	4781592	distant	0.0096174128	242	0.22	0.23
ASGA0102529	rs81474654	2:8596505	A/G	A_72_P063426	2:8349632	-	POLR2G		Sens	246873	local	0.0032376195	242	-0.17	0.21
ASGA0102529	rs81474654	2:8596505	A/G	A_72_P048711	2:8370033	-	ZBTB3		Antisens	226472	local	0.0047402787	242	-0.2	0.21
ALGA0014105	rs81360193	2:86090869	G/A	A_72_P758583	2:86140561	-	COL4A3BP		Sens	49692	local	1.61E-011	242	-0.5	0.34
ASGA0010625	rs81360186	2:86139077	A/G	A_72_P115626	2:86161786	-	COL4A3BP		Sens	22709	local	0.0066374818	242	0.33	0.40
ALGA0106264	rs81333729	2:864762	G/A	A_72_P305324	2:815795	+	NADSYN1		Sens	48967	local	0.000614966	242	0.4	0.07
ASGA0010636	rs81360230	2:86601289	G/A	A_72_P115626	2:86161786	-	COL4A3BP		Sens	439503	local	0.00000111	242	-0.42	0.49
H3GA0006975	rs81360259	2:86774680	A/G	A_72_P444051	2:87282292	-	F2R		Sens	507612	local	0.0207877303	242	0.42	0.41
ALGA0014130	rs81360281	2:86940572	G/A	A_72_P175036	X:143253980	-	DKC1		Sens	NA	distant	0.013946145	242	-0.31	0.15
ALGA0014130	rs81360281	2:86940572	G/A	OTTSUST00000001025	7:26910980	+	C7H6orf136		Sens	NA	distant	0.0183544179	242	-0.29	0.15
ALGA0014130	rs81360281	2:86940572	G/A	O13227	6:40778729	+	SDHAF1		Sens	NA	distant	0.0215330245	242	-0.31	0.15
ALGA0014130	rs81360281	2:86940572	G/A	A_72_P536301	14:53839174	-	PI4KA		Sens	NA	distant	0.0449173468	242	-0.45	0.15
ASGA0010654	rs81360295	2:86970329	G/A	A_72_P381578	2:86987227	+	TMEM258		Antisens	16898	local	0.0335426455	242	0.27	0.32
ASGA0010665	rs81360334	2:87274373	G/A	A_72_P180436	2:87282275	-	F2R		Sens	7902	local	2.41E-015	242	-0.85	0.49
ASGA0010665	rs81360334	2:87274373	G/A	A_72_P444051	2:87282292	-	F2R		Sens	7919	local	3.47E-015	242	-0.85	0.49
M1GA0002980	rs81360379	2:87338629	A/C	A_72_P180436	2:87282275	-	F2R		Sens	56354	local	0.0006431036	242	0.58	0.20
M1GA0002980	rs81360379	2:87338629	A/C	A_72_P444051	2:87282292	-	F2R		Sens	56337	local	0.000820792	242	0.58	0.20
H3GA0053137	rs81474834	2:8775302	G/A	A_72_P003856	15:91440780	+	HOXD3	1	Sens	NA	distant	0.0059747318	242	-0.4	0.44
ASGA0101845	rs81323024	2:88201093	G/A	A_72_P403573	2:87945997	-	WDR41		Sens	255096	local	0.0009016184	242	-0.19	0.46
ALGA0014210	rs81360543	2:88585406	G/A	A_72_P199582	2:87946563	+	WDR41		Antisens	638843	local	0.0008728179	242	-0.26	0.34
ALGA0014265	rs81360733	2:89354868	G/A	A_72_P225912	2:88983209	-	SCAMP1		Sens	371659	local	0.0001183377	242	-0.29	0.32
ASGA0010772	rs81360736	2:89591729	G/A	O4871	2:89583311	+	DMGDH		Sens	8418	local	0.0005556795	242	0.27	0.39
MARC0089036	-	2:89724281	C/A	A_72_P217707	2:87538611	+	AGGF1		Sens	2185670	distant	0.0130762706	241	-0.24	0.15
H3GA0007120	rs81361024	2:90652227	C/A	A_72_P436179	2:90992080	+	FAM151B		Sens	339853	local	0.0000697	242	-0.72	0.12
DRGA0003111	rs81296130	2:91003962	A/C	A_72_P242077	2:98391559	-			Non annotated	7387597	distant	0.0145072858	242	0.62	0.14
ASGA0010866	rs81361103	2:91637623	G/A	A_72_P236432	2:83148518	-	ARL10		Sens	8489105	distant	0.0227485626	242	-0.27	0.26
ASGA0010869	rs81361112	2:91661760	G/A	A_72_P213227	2:98425711	+			Non annotated	6763951	distant	0.000486738	242	0.59	0.13
ASGA0010869	rs81361112	2:91661760	G/A	A_72_P237012	2:100656378	-	CETN3		Sens	8994618	distant	0.0212506914	242	-0.3	0.13
MARC0086773	rs81269609	2:91891513	A/G	A_72_P578693	2:91754380	-	CKMT2		Sens	137133	local	0.0005210709	242	0.39	0.14
MARC0104082	-	2:92110624	G/A	A_72_P747636	2:92676365	-	RPS23	1	Sens	565741	local	0.0059213368	242	0.3	0.26
ASGA0008883	rs81360254	2:9260718	A/G	A_72_P195462	2:9249614	-	FADS1	3	Sens	11104	local	0.0303967926	242	0.3	0.41
ALGA0122450	rs81313969	2:92787518	A/C	A_72_P747636	2:92676365	-	RPS23	1	Sens	111153	local	0.000000177	242	-0.38	0.38
ASGA0097368	rs81317308	2:92965042	A/C	A_72_P237012	2:100656378	-	CETN3		Sens	7691336	distant	0.0212506914	242	-0.3	0.13
ASGA0008918	rs81360570	2:9321389	A/C	O12689	2:9237635	-	TMEM258		Sens	83754	local	0.0095511438	240	0.12	0.42
ALGA0014455	rs81361386	2:94583391	C/A	A_72_P312483	2:100773796	-	LYSMD3		Sens	6190405	distant	0.0059319346	242	0.56	0.18
INRA0009028	rs333466113	2:96946368	C/A	A_72_P578693	2:91754380	-	CKMT2		Sens	5191988	distant	0.0005210709	242	0.39	0.14
MARC0050845	rs81241870	2:97219346	A/G	A_72_P578693	2:91754380	-	CKMT2		Sens	5464966	distant	0.0005210709	242	0.39	0.14
ASGA0010947	rs81361479	2:97244806	A/G	A_72_P242077	2:98391559	-			Non annotated	1146753	distant	1.69E-012	233	0.85	0.29
MARC0012359	rs81273412	2:9777765	C/A	A_72_P205717	2:9704277	+			Non annotated	73488	local	0.0084351039	242	0.17	0.49
ASGA0046605	-	2:98101742	G/A	A_72_P754780	14:52393106	+	ENSSSCG00000030730		Sens	NA	distant	0.00000577	242	1.14	0.46
ASGA0046605	-	2:98101742	G/A	A_72_P306598	14:58841387	-	HEATR1		Antisens	NA	distant	0.000079	242	0.72	0.46
ASGA0046605	-	2:98101742	G/A	A_72_P130316	14:58844863	-	LGALS8		Sens	NA	distant	0.0001836808	242	0.5	0.46
ASGA0046605	-	2:98101742	G/A	A_72_P729843	14:58845963	-	LGALS8		Sens	NA	distant	0.0002997665	242	0.62	0.46
ASGA0046605	-	2:98101742	G/A	A_72_P445098	14:58845937	-	LGALS8		Sens	NA	distant	0.0005374312	242	0.58	0.46
ASGA0046605	-	2:98101742	G/A	O7985	14:58845944	-	LGALS8		Sens	NA	distant	0.0006287895	242	0.59	0.46
ASGA0046605	-	2:98101742	G/A	A_72_P100566	14:58848864	-	LGALS8		Sens	NA	distant	0.0010319337	242	0.54	0.46
ASGA0046605	-	2:98101742	G/A	A_72_P015946	14:55110814	-	DGCR8		Antisens	NA	distant	0.0043821186	242	0.2	0.46
ASGA0046605	-	2:98101742	G/A	A_72_P077731	14:52153419	-	SLC5A4		Sens	NA	distant	0.006918042	242	0.53	0.46
ASGA0046605	-	2:98101742	G/A	A_72_P513238	14:55153125	+	ZDHHC8		Sens	NA	distant	0.007398527	242	-0.17	0.46
ASGA0046605	-	2:98101742	G/A	A_72_P089236	14:50400286	-	SF3A1		Sens	NA	distant	0.0085989518	242	0.42	0.46
ASGA0046605	-	2:98101742	G/A	A_72_P595864	14:51088728	+	RNF185		Sens	NA	distant	0.0102839825	242	0.2	0.46
ASGA0046605	-	2:98101742	G/A	A_72_P528269	14:52597160	+	GNAZ		Sens	NA	distant	0.0126671172	242	-0.41	0.46
ASGA0046605	-	2:98101742	G/A	A_72_P124386	14:51088722	+	RNF185		Sens	NA	distant	0.0193249031	242	0.21	0.46
ASGA0046605	-	2:98101742	G/A	O8167	14:55153125	+	ZDHHC8		Sens	NA	distant	0.0209638072	242	-0.15	0.46
ASGA0046605	-	2:98101742	G/A	A_72_P774251	14:52771766	+	BCR	3	Sens	NA	distant	0.0215734746	242	-0.35	0.46
ASGA0046605	-	2:98101742	G/A	A_72_P239617	14:52597155	+	GNAZ		Sens	NA	distant	0.0221476428	242	-0.4	0.46
ASGA0046605	-	2:98101742	G/A	O8049	14:52153489	-	SLC5A4		Sens	NA	distant	0.0263122916	242	0.29	0.46
ASGA0046605	-	2:98101742	G/A	A_72_P070071	14:46265074	+	GRK3		Sens	NA	distant	0.0358202808	242	0.29	0.46
ASGA0046605	-	2:98101742	G/A	CUST_360_PI427286967	14:58645177	-	ACTN2		Sens	NA	distant	0.0439021887	242	0.48	0.46
DRGA0003166	rs81295599	2:98579548	G/A	A_72_P213227	2:98425711	+			Non annotated	153837	local	2.92E-008	242	0.57	0.30
H3GA0007211	-	2:99396895	G/A	A_72_P237012	2:100656378	-	CETN3		Sens	1259483	distant	0.0240899641	242	-0.25	0.24
H3GA0010102	rs81373717	3:100232086	C/A	O10512	3:100213077	+	EPAS1	3	Sens	19009	local	0.0005339394	242	-0.42	0.15
H3GA0010102	rs81373717	3:100232086	C/A	A_72_P339808	3:100185332	+	EPAS1	3	Sens	46754	local	0.0023476792	242	-0.4	0.15
ASGA0015479	rs81373998	3:102763903	A/G	A_72_P151131	3:102403222	-	PPM1B		Sens	360681	local	0.000000032	242	-0.33	0.18
ASGA0015573	rs81374402	3:106529096	A/C	A_72_P177631	3:107762191	-	GALM		Sens	1233095	distant	0.00000879	242	0.35	0.20
ASGA0015573	rs81374402	3:106529096	A/C	A_72_P521478	1:293665363	+	GGTA1P		Antisens	NA	distant	0.0003868229	242	0.23	0.20
ASGA0013334	rs81371579	3:10663218	G/A	A_72_P275399	3:10654886	-	DNAJC30		Sens	8332	local	0.0005212612	242	0.15	0.35
H3GA0008665	rs81371798	3:10732705	G/A	A_72_P126346	3:10775651	+	WBSCR27		Sens	42946	local	1.68E-011	242	0.85	0.36
ALGA0020469	rs81374592	3:109026074	G/A	A_72_P001696	3:109786932	+	HEATR5B		Sens	760858	local	0.0436425731	242	-0.21	0.49
ALGA0020472	rs81374620	3:109299266	A/G	A_72_P040351	13:71090803	+			Non annotated	NA	distant	0.0088079409	237	0.46	0.10
ASGA0015654	rs81374698	3:110005181	G/A	A_72_P326943	3:110259488	-	CRIM1		Sens	254307	local	0.0012367609	242	0.2	0.36
MARC0092510	rs81273767	3:110035585	G/A	A_72_P089461	3:109931028	+	STRN		Sens	104557	local	0.00000071	242	0.34	0.12
ALGA0020500	rs81374712	3:110062003	A/G	O1283	3:110258990	-	CRIM1		Sens	196987	local	4.86E-008	242	0.39	0.30
ALGA0020500	rs81374712	3:110062003	A/G	A_72_P336433	3:110257119	+	FEZ2		Sens	195116	local	0.0105817377	242	-0.28	0.30
MARC0029738	rs81224865	3:11096984	A/G	O1147	2:67236130	+	MUC16		Sens	NA	distant	0.0054335882	242	-0.44	0.11
H3GA0008684	rs81371954	3:11143547	A/G	A_72_P040726	3:11288738	-	GTF2IRD1		Antisens	145191	local	0.0000133	242	0.37	0.28
H3GA0008706	rs81372257	3:11247899	G/A	A_72_P126346	3:10775651	+	WBSCR27		Sens	472248	local	0.000000011	242	0.75	0.39
ALGA0020624	rs81374971	3:112498800	G/A	A_72_P456631	8:46747688	-	GUCY1B3		Sens	NA	distant	0.0450495624	242	0.61	0.06
MARC0076903	rs81262650	3:112969505	A/G	A_72_P289644	3:98723822	+	MSH6		Antisens	14245683	distant	0.0171121304	242	0.33	0.12
DRGA0004189	rs81299710	3:113412554	G/A	O14597	3:126308831	+	TTC32		Sens	12896277	distant	0.0205742694	242	-0.21	0.41
ALGA0017502	rs81372168	3:11373409	G/A	A_72_P040726	3:11288738	-	GTF2IRD1		Antisens	84671	local	0.0043799135	242	0.38	0.18
H3GA0010334	rs81375213	3:114303182	G/A	O8553	1:49878862	-	VGLL2		Sens	NA	distant	0.02078327	242	0.29	0.22
DRGA0004192	rs81299300	3:114337130	G/A	O8553	1:49878862	-	VGLL2		Sens	NA	distant	0.02078327	242	0.29	0.22
DIAS0000574	rs339793836	3:11450046	A/G	A_72_P307143	3:11405713	+			Non annotated	44333	local	0.0000131	240	-0.26	0.43
ASGA0101197	-	3:115173771	G/A	A_72_P093666	3:115871522	-	YPEL5		Sens	697751	local	0.0001730963	242	-0.28	0.47
H3GA0010410	rs80991244	3:115813885	G/A	A_72_P331953	5:54982525	+	KCNJ8		Sens	NA	distant	0.0339711412	240	-0.26	0.28
ALGA0020835	rs81375591	3:115827361	C/A	A_72_P093666	3:115871522	-	YPEL5		Sens	44161	local	0.000000007	242	-0.38	0.32
ALGA0020835	rs81375591	3:115827361	C/A	A_72_P108026	3:115864545	-	YPEL5		Sens	37184	local	0.0350709296	242	-0.19	0.32
MARC0034413	rs81228059	3:117067138	G/A	A_72_P093666	3:115871522	-	YPEL5		Sens	1195616	distant	0.0020743728	242	-0.26	0.49
ALGA0109162	rs81337205	3:117508319	A/G	A_72_P207287	3:117059518	-	FAM179A		Sens	448801	local	0.0157685997	242	-0.2	0.37
ASGA0015998	-	3:117911196	A/G	A_72_P736892	3:119749280	+	HADHA		Sens	1838084	distant	0.0014672913	242	-0.27	0.26
ALGA0020884	rs81375749	3:117988230	A/C	A_72_P386168	3:118754247	+	KRTCAP3		Sens	766017	local	0.0079390261	242	0.25	0.32
ASGA0015988	rs81375740	3:118147639	G/A	A_72_P024371	3:118538983	-	ZNF512	1.2	Sens	391344	local	2.14E-009	242	-0.31	0.31
ASGA0015988	rs81375740	3:118147639	G/A	A_72_P125271	3:118466349	-	RNF144A		Sens	318710	local	0.0324410497	242	-0.16	0.31
MARC0095254	-	3:118384772	A/G	A_72_P429634	3:118595686	-	MRPL33		Antisens	210914	local	1.25E-009	242	0.32	0.12
ALGA0104803	rs81475264	3:118589606	A/G	A_72_P092111	3:119749277	+	HADHA		Sens	1159671	distant	0.000000766	242	-0.29	0.36
MARC0094332	rs81274492	3:118849389	A/G	A_72_P386168	3:118754247	+	KRTCAP3		Sens	95142	local	0.0038584945	242	-0.26	0.33
ASGA0016077	-	3:118957550	A/G	A_72_P000026	3:119083230	-			Non annotated	125680	local	0.0000625	242	0.36	0.17
DBMA0000138	rs45434670	3:118993318	A/G	A_72_P041336	3:118991554	+	PREB		Sens	1764	local	0.0032160605	242	-0.24	0.13
H3GA0010538	rs81376158	3:119146162	G/A	O7989	3:118472359	-	SLC4A1AP		Sens	673803	local	0.0082006905	242	0.11	0.33
ALGA0021059	rs81376431	3:119748041	G/A	A_72_P736892	3:119749280	+	HADHA		Sens	1239	local	7.58E-010	242	-0.36	0.39
ASGA0016334	rs81376857	3:124832405	A/G	A_72_P116796	X:46746252	-	USP11		Sens	NA	distant	0.0030071901	242	-0.59	0.05
ASGA0016334	rs81376857	3:124832405	A/G	A_72_P311798	8:31052565	+	TBC1D1		Sens	NA	distant	0.0039456105	242	-0.71	0.05
ASGA0016334	rs81376857	3:124832405	A/G	A_72_P344233	5:69630619	-	WASH1		Sens	NA	distant	0.0070773052	242	-0.52	0.05
ASGA0016334	rs81376857	3:124832405	A/G	A_72_P350888	6:1560883	-	BANP		Sens	NA	distant	0.0090182506	242	-0.51	0.05
ASGA0016334	rs81376857	3:124832405	A/G	O10391	4:38724267	+	ZNF706		Sens	NA	distant	0.0153270798	242	-0.63	0.05
ASGA0016334	rs81376857	3:124832405	A/G	O5526	14:120054097	-	GOT1		Sens	NA	distant	0.0158333518	242	-0.53	0.05
ASGA0016334	rs81376857	3:124832405	A/G	O11534	14:136315530	+	FAM160B1		Sens	NA	distant	0.0241017287	242	-0.68	0.05
ASGA0016334	rs81376857	3:124832405	A/G	O11745	1:164783963	+	ZADH2		Sens	NA	distant	0.0257333363	242	-0.45	0.05
ASGA0016334	rs81376857	3:124832405	A/G	O13258	13:35429982	-	GMPPB		Sens	NA	distant	0.0266046649	242	-0.43	0.05
ASGA0016334	rs81376857	3:124832405	A/G	A_72_P653637	13:34561621	+	SHISA5		Sens	NA	distant	0.028953749	242	-0.73	0.05
ASGA0016334	rs81376857	3:124832405	A/G	O522	2:53874629	-	ARF1		Sens	NA	distant	0.0308797093	242	-0.71	0.05
ASGA0016334	rs81376857	3:124832405	A/G	A_72_P574399	11:7130656	+	HMGB1		Sens	NA	distant	0.0312707663	242	-0.7	0.05
ASGA0016334	rs81376857	3:124832405	A/G	OTTSUST00000000577	7:27450942	+	ABHD16A		Sens	NA	distant	0.0316309405	242	-0.7	0.05
ASGA0016334	rs81376857	3:124832405	A/G	A_72_P398108	6:43218297	-	LGALS7		Antisens	NA	distant	0.034637065	242	-0.53	0.05
ASGA0016334	rs81376857	3:124832405	A/G	A_72_P282644	10:32962171	-			Non annotated	NA	distant	0.0361381224	242	-0.74	0.05
ASGA0016334	rs81376857	3:124832405	A/G	A_72_P303629	15:147049861	+	EIF4E2		Sens	NA	distant	0.03628453	242	-0.46	0.05
ASGA0016334	rs81376857	3:124832405	A/G	A_72_P747466	4:90767052	+	MPC2		Sens	NA	distant	0.0391429664	242	-0.52	0.05
ASGA0016334	rs81376857	3:124832405	A/G	O11860	5:35732641	+	RAP1B	2	Sens	NA	distant	0.0413699584	242	-0.56	0.05
ASGA0016334	rs81376857	3:124832405	A/G	A_72_P498173	1:303870903	+	TOR1B		Sens	NA	distant	0.048766663	242	-0.54	0.05
SIRI0001304	rs339643601	3:131342207	G/A	A_72_P306183	2:150320504	-	FGF1		Sens	NA	distant	0.0099123885	242	0.61	0.07
SIRI0001304	rs339643601	3:131342207	G/A	O5612	11:56283547	-	NDFIP2		Antisens	NA	distant	0.0163312829	242	0.46	0.07
ALGA0021477	-	3:131604814	G/A	A_72_P306183	2:150320504	-	FGF1		Sens	NA	distant	0.0099123885	242	0.61	0.07
ALGA0021477	-	3:131604814	G/A	O5612	11:56283547	-	NDFIP2		Antisens	NA	distant	0.0163312829	242	0.46	0.07
ALGA0021485	rs81377722	3:132242749	A/G	A_72_P366218	9:22913487	-	PRSS23		Antisens	NA	distant	0.008693662	242	0.59	0.06
MARC0092173	rs81272821	3:132795227	A/G	A_72_P305449	3:133061404	-			Non annotated	266177	local	1.31E-013	242	-0.91	0.20
ASGA0016635	rs81377834	3:132834738	A/G	A_72_P305449	3:133061404	-			Non annotated	226666	local	1.53E-011	235	-1.04	0.13
MARC0111094	rs81250040	3:133595814	A/G	A_72_P497008	3:133660662	-	LPIN1		Sens	64848	local	5.35E-012	242	-0.39	0.35
M1GA0004871	rs81378004	3:133714877	G/A	A_72_P580437	3:133661795	-	LPIN1		Sens	53082	local	0.0002391392	242	-0.16	0.48
ALGA0110366	rs81338610	3:134085817	A/C	O2880	3:134581201	-	ATP6V1C2		Antisens	495384	local	0.0102361277	242	0.15	0.37
H3GA0010970	rs81378196	3:134524542	A/G	A_72_P288224	3:134581141	+	ATP6V1C2		Sens	56599	local	4.46E-020	242	-0.84	0.44
DBWU0000910	rs55618435	3:134588485	A/G	A_72_P330858	3:134581203	-	ATP6V1C2		Antisens	7282	local	0.0307890955	232	0.16	0.41
MARC0090699	rs81272059	3:134660431	A/G	A_72_P288224	3:134581141	+	ATP6V1C2		Sens	79290	local	0.001325916	242	0.38	0.40
MARC0044779	rs81235446	3:135102313	G/A	A_72_P080946	3:135122872	-	IAH1		Sens	20559	local	0.00000569	242	-0.44	0.11
DRGA0017609	rs324065401	3:135111905	G/A	A_72_P517317	3:135121390	+	ADAM17		Antisens	9485	local	0.0000858	242	-0.31	0.13
MARC0011972	rs335050966	3:135150656	G/A	A_72_P013721	3:135143477	-	CPSF3		Sens	7179	local	0.0388483511	242	0.25	0.13
ASGA0103683	rs81303500	3:135239771	A/G	A_72_P465085	3:135192228	-	ADAM17		Sens	47543	local	0.000011	242	-0.46	0.20
ASGA0096643	rs81316411	3:135426681	A/G	A_72_P465085	3:135192228	-	ADAM17		Sens	234453	local	0.000000345	242	0.44	0.36
H3GA0055596	rs81314252	3:135578375	G/A	A_72_P364388	3:135652581	-	MBOAT2		Sens	74206	local	7.35E-010	242	0.5	0.36
H3GA0055596	rs81314252	3:135578375	G/A	A_72_P329148	3:135672722	-	MBOAT2		Sens	94347	local	0.0052029775	242	0.25	0.36
MARC0046001	-	3:135786202	C/A	A_72_P282909	3:135802449	-	ID2	1	Sens	16247	local	0.0026238901	242	0.26	0.30
ASGA0105169	rs81305256	3:135817713	A/G	A_72_P282909	3:135802449	-	ID2	1	Sens	15264	local	2.84E-009	242	-0.33	0.40
ASGA0086690	rs81475030	3:135829492	A/C	A_72_P095561	3:135778721	+			Non annotated	50771	local	9.59E-008	242	0.56	0.18
ASGA0089859	rs81474997	3:135849942	A/C	A_72_P231032	3:135596185	-			Non annotated	253757	local	0.0000935	242	0.47	0.40
H3GA0011017	rs81378392	3:136526480	G/A	A_72_P389043	3:140481831	-	TRAPPC12		Sens	3955351	distant	0.0389110093	242	-0.39	0.31
ALGA0107834	rs81335643	3:139812530	A/G	A_72_P150851	12:54704311	+			Non annotated	NA	distant	0.0000364	242	-0.35	0.31
ALGA0107834	rs81335643	3:139812530	A/G	A_72_P400863	12:55261861	+	SAT2		Sens	NA	distant	0.0002224493	242	0.4	0.31
ALGA0107834	rs81335643	3:139812530	A/G	O8684	12:55870545	-	TMEM107		Sens	NA	distant	0.0149852179	242	0.26	0.31
ALGA0107834	rs81335643	3:139812530	A/G	A_72_P213957	12:56656952	-	MFSD6L		Sens	NA	distant	0.0381251249	242	0.24	0.31
ALGA0122869	rs81316975	3:140169474	G/A	A_72_P389043	3:140481831	-	TRAPPC12		Sens	312357	local	0.00000015	242	-0.57	0.27
ASGA0105891	rs81474977	3:140345826	G/A	A_72_P113551	3:140553328	+	COLEC11	2	Sens	207502	local	0.000000753	242	0.37	0.30
ASGA0105891	rs81474977	3:140345826	G/A	O2602	3:140553343	+	COLEC11	2	Sens	207517	local	0.0000396	242	0.33	0.30
ASGA0094411	rs81313573	3:140405091	G/A	A_72_P157806	3:140469192	+	ADI1		Sens	64101	local	0.0007262412	242	0.15	0.29
ALGA0115511	rs81344777	3:144135037	A/C	O14539	3:4800959	-	RNF216		Sens	139334078	distant	0.0002801971	242	0.43	0.05
ALGA0121845	-	3:17545873	G/A	A_72_P109571	3:17385138	+	KIAA0556		Antisens	160735	local	0.0010139354	242	0.35	0.22
H3GA0008948	rs81377082	3:17859317	G/A	A_72_P431189	3:18217079	-			Non annotated	357762	local	1.19E-009	242	0.38	0.13
H3GA0008948	rs81377082	3:17859317	G/A	A_72_P110016	3:18038142	+			Non annotated	178825	local	0.0000329	242	-0.31	0.13
H3GA0008948	rs81377082	3:17859317	G/A	O2012	3:18492100	+	SEZ6L2		Sens	632783	local	0.0132319906	242	-0.31	0.13
H3GA0008948	rs81377082	3:17859317	G/A	A_72_P115696	3:18492096	+	SEZ6L2		Sens	632779	local	0.0282839034	242	-0.29	0.13
H3GA0055215	-	3:18434806	A/G	A_72_P338093	3:19672758	+	GTF3C1		Sens	1237952	distant	0.0013727657	242	0.22	0.43
ASGA0101457	rs81322563	3:18742778	A/C	A_72_P416193	3:18716026	-	SH2B1		Antisens	26752	local	1.6E-014	242	0.53	0.43
H3GA0052669	rs81333038	3:18815435	A/C	A_72_P321688	3:19678498	-			Non annotated	863063	local	7.26E-008	242	-0.51	0.07
H3GA0052669	rs81333038	3:18815435	A/C	A_72_P140041	3:19647712	+	GTF3C1		Sens	832277	local	0.0261534346	242	-0.45	0.07
ALGA0116808	rs81346426	3:18943502	G/A	A_72_P140041	3:19647712	+	GTF3C1		Sens	704210	local	0.0000082	242	-0.32	0.30
ALGA0120465	rs81477337	3:18967995	G/A	A_72_P420919	3:19652283	+	GTF3C1		Sens	684288	local	6.87E-011	242	-0.32	0.29
H3GA0053226	rs81339885	3:19531701	A/G	A_72_P338093	3:19672758	+	GTF3C1		Sens	141057	local	1.83E-009	242	-0.33	0.29
H3GA0053226	rs81339885	3:19531701	A/G	A_72_P169266	3:19620992	+	GTF3C1		Sens	89291	local	0.0000385	242	0.3	0.29
H3GA0008959	rs81377182	3:19584591	A/G	A_72_P321688	3:19678498	-			Non annotated	93907	local	0.00000234	242	-0.25	0.37
ALGA0017911	rs81377671	3:19951828	G/A	A_72_P188391	3:19926546	+	KDM8		Antisens	25282	local	1.29E-008	242	0.31	0.37
ALGA0107591	rs81335357	3:1997344	A/G	O10581	3:2020422	+	GNA12		Sens	23078	local	0.0042701413	242	-0.18	0.42
ASGA0094854	rs81475074	3:20058173	G/A	A_72_P420919	3:19652283	+	GTF3C1		Sens	405890	local	0.0052452419	242	-0.28	0.13
ALGA0102627	rs81329468	3:20059846	A/G	A_72_P283084	3:19922286	+	KDM8		Antisens	137560	local	0.0020585668	242	-0.19	0.35
ASGA0082652	rs81332880	3:2037098	G/A	A_72_P251752	3:2024560	+			Non annotated	12538	local	0.0005506543	242	0.23	0.35
ASGA0013828	rs81378916	3:21330442	G/A	A_72_P296629	10:532945	-			Non annotated	NA	distant	1.77E-008	242	0.45	0.33
ASGA0013843	rs81378962	3:21495074	G/A	A_72_P284619	3:22243556	+			Non annotated	748482	local	0.0000106	242	-0.56	0.29
ASGA0013843	rs81378962	3:21495074	G/A	A_72_P328483	3:41709042	-	HN1L		Sens	20213968	distant	0.0001136888	242	-0.18	0.29
ASGA0013852	rs81378985	3:21562254	A/G	A_72_P164286	12:24856698	-	HOXB8		Antisens	NA	distant	0.00000557	242	-0.79	0.27
ASGA0013852	rs81378985	3:21562254	A/G	A_72_P370458	10:165376	+	GGA2		Sens	NA	distant	0.0353104896	242	-0.18	0.27
ASGA0083196	rs81336081	3:22617098	G/A	A_72_P164546	10:22601581	-			Non annotated	NA	distant	0.0000287	242	0.45	0.37
MARC0079962	rs81262996	3:23156713	C/A	A_72_P272889	3:22219465	+	GSDMA		Antisens	937248	local	2.83E-019	242	-0.61	0.31
MARC0079962	rs81262996	3:23156713	C/A	A_72_P266917	3:22232659	+			Non annotated	924054	local	0.0087103873	242	0.24	0.31
H3GA0009045	rs81379085	3:23183556	G/A	A_72_P164286	12:24856698	-	HOXB8		Antisens	NA	distant	1.14E-013	242	1.04	0.27
MARC0055266	-	3:23505987	G/A	A_72_P370458	10:165376	+	GGA2		Sens	NA	distant	0.000000135	242	-0.37	0.13
ALGA0115152	rs81344302	3:24218664	A/G	A_72_P299854	10:75683	-	UBFD1		Sens	NA	distant	0.0013074702	242	-0.17	0.21
ALGA0115152	rs81344302	3:24218664	A/G	A_72_P046176	14:61595414	+			Non annotated	NA	distant	0.0038788292	242	0.38	0.21
ASGA0089883	rs81308074	3:24297157	C/A	A_72_P067086	10:67996	-	UBFD1		Sens	NA	distant	0.002445036	242	-0.36	0.09
DRGA0017484	rs323881880	3:24300956	G/A	A_72_P067086	10:67996	-	UBFD1		Sens	NA	distant	0.002445036	242	-0.36	0.09
ALGA0018053	-	3:24454339	G/A	A_72_P042071	3:24291117	-	EEF2K		Sens	163222	local	0.0031911335	242	0.21	0.48
DRGA0017565	rs339615964	3:24723404	A/G	A_72_P151546	10:115470	+	EARS2		Sens	NA	distant	0.000000921	239	0.2	0.35
MARC0051070	rs81242327	3:27063003	A/C	A_72_P154306	3:29685516	+			Non annotated	2622513	distant	0.0285472948	240	0.48	0.11
ALGA0018138	rs81379369	3:27839633	G/A	A_72_P038471	16:23389042	+	NIPBL		Sens	NA	distant	0.0056322046	242	0.52	0.12
ALGA0018138	rs81379369	3:27839633	G/A	O12804	9:82272715	+			Non annotated	NA	distant	0.0215137001	242	0.8	0.12
ALGA0018155	rs81379412	3:27912117	A/G	O7641	2:159561084	-	BTNL9		Sens	NA	distant	0.0038198122	242	0.4	0.12
ALGA0018155	rs81379412	3:27912117	A/G	A_72_P755214	17:39336626	-	SRXN1		Sens	NA	distant	0.0290724634	242	0.86	0.12
ALGA0018155	rs81379412	3:27912117	A/G	A_72_P472398	15:134088661	-	CCDC108		Sens	NA	distant	0.0429936621	242	0.67	0.12
ASGA0014032	-	3:28720253	G/A	A_72_P154306	3:29685516	+			Non annotated	965263	local	0.0492613764	242	0.45	0.13
MARC0014659	rs81283622	3:29621653	G/A	A_72_P154306	3:29685516	+			Non annotated	63863	local	0.0087584536	242	-0.38	0.20
ALGA0018338	rs81379896	3:30826297	G/A	O9299	1:84357383	-	SESN1		Sens	NA	distant	0.0321364515	242	0.19	0.48
ALGA0018355	rs81379927	3:31214071	A/G	O9299	1:84357383	-	SESN1		Sens	NA	distant	0.0321364515	242	0.19	0.48
DRGA0003759	rs81299691	3:3139801	G/A	A_72_P251752	3:2024560	+			Non annotated	1115241	distant	0.0025341747	242	-0.33	0.09
H3GA0055297	rs81311320	3:31873246	A/G	A_72_P231698	3:29560087	+	ZCCHC10		Sens	2313159	distant	0.00000594	242	0.45	0.29
M1GA0004285	rs81369065	3:34989088	A/G	O9636	3:34623582	+	TMEM186		Sens	365506	local	0.0088023294	242	-0.2	0.28
ASGA0100357	rs81321095	3:364888	A/G	A_72_P300064	3:800823	+	GPR146		Sens	435935	local	0.000000102	242	-0.21	0.29
MARC0057691	rs81247276	3:39128984	G/A	A_72_P431529	3:43415076	-	CENPP		Antisens	4286092	distant	0.0411619137	242	0.27	0.29
ASGA0105173	rs81474975	3:39375927	A/C	A_72_P337078	3:38330396	-	ALG1		Antisens	1045531	distant	0.0197359544	242	0.27	0.39
ALGA0114510	rs81475363	3:39644923	A/G	A_72_P011181	3:40173466	-	ZNF174		Sens	528543	local	1.88E-015	242	0.4	0.39
ALGA0114510	rs81475363	3:39644923	A/G	A_72_P063446	3:39856928	+	TRAP1	3	Sens	212005	local	0.00035248	242	0.53	0.39
H3GA0009309	rs81369281	3:39858459	G/A	A_72_P277904	3:41553681	+	LMF1		Antisens	1695222	distant	0.0281983823	242	0.2	0.33
ALGA0018568	rs81369286	3:39881683	G/A	A_72_P303209	3:39862810	-	DNASE1		Sens	18873	local	4.95E-010	242	0.59	0.15
M1GA0004305	rs81369303	3:41738237	A/G	A_72_P202747	3:41097698	-	TMEM8A		Sens	640539	local	0.0146220789	242	-0.28	0.06
ASGA0014290	rs81369326	3:43336137	A/C	A_72_P337078	3:38330396	-	ALG1		Antisens	5005741	distant	0.0000494	242	0.51	0.12
ASGA0014290	rs81369326	3:43336137	A/C	A_72_P077921	3:42224376	+	NPW		Sens	1111761	distant	0.0005560639	242	0.54	0.12
ASGA0014290	rs81369326	3:43336137	A/C	A_72_P011181	3:40173466	-	ZNF174		Sens	3162671	distant	0.0010680239	242	0.35	0.12
ALGA0111723	rs81340195	3:46206833	A/G	A_72_P202747	3:41097698	-	TMEM8A		Sens	5109135	distant	0.0146220789	242	-0.28	0.06
ALGA0109278	rs81337344	3:47699628	C/G	A_72_P020791	3:47952859	-	NPHP1		Sens	253231	local	0.0007352921	242	-0.36	0.22
H3GA0009344	rs81369542	3:47915429	G/A	O14809	3:47952856	-	NPHP1		Sens	37427	local	0.0401257504	234	-0.29	0.17
H3GA0009377	rs81369683	3:48316538	G/A	O10000	3:48200325	+	MAL		Sens	116213	local	0.0045664549	242	0.92	0.05
MARC0041994	rs81234551	3:48345565	A/G	A_72_P392338	3:49161122	+			Non annotated	815557	local	0.000130816	242	0.41	0.05
DIAS0001014	rs329517173	3:48377967	G/A	A_72_P063446	3:39856928	+	TRAP1	3	Sens	8521039	distant	0.0052531569	242	0.49	0.27
DIAS0001014	rs329517173	3:48377967	G/A	O10000	3:48200325	+	MAL		Sens	177642	local	0.0075008213	242	-0.44	0.27
ASGA0104644	rs789596115	3:48863092	A/C	A_72_P342978	3:113518487	+			Non annotated	64655395	distant	0.0069745949	239	0.61	0.18
MARC0063543	rs81251441	3:49137354	G/A	A_72_P059041	3:49159593	+	STARD7		Sens	22239	local	0.0026374673	242	0.14	0.25
ASGA0014479	rs81370011	3:49285128	A/G	A_72_P392338	3:49161122	+			Non annotated	124006	local	0.0176094258	242	0.18	0.25
MARC0042215	rs81234299	3:50118060	G/A	O12452	3:48486805	+	FAHD2A		Sens	1631255	distant	0.0099383217	242	0.29	0.06
ALGA0106290	rs81333754	3:5152563	A/G	A_72_P382168	3:5170682	+	AIMP2		Antisens	18119	local	4.11E-013	242	0.32	0.49
MARC0009774	rs81260350	3:51739096	A/G	A_72_P221792	3:51643466	-	FHL2		Sens	95630	local	0.0000703	242	0.45	0.32
MARC0009774	rs81260350	3:51739096	A/G	A_72_P160296	3:51646738	-	FHL2		Sens	92358	local	0.0004613544	242	0.38	0.32
MARC0097042	rs81275848	3:5300103	A/G	A_72_P248217	3:5300825	-	KPNA7		Sens	722	local	1.41E-021	242	1.21	0.33
M1GA0024170	-	3:5534613	G/A	A_72_P248217	3:5300825	-	KPNA7		Sens	233788	local	2.44E-012	242	1.68	0.10
MARC0057602	-	3:55872257	G/A	A_72_P107651	3:55845730	+	NPAS2		Antisens	26527	local	0.000000133	242	0.46	0.38
ALGA0019035	rs81370531	3:55949229	G/A	A_72_P107651	3:55845730	+	NPAS2		Antisens	103499	local	1.37E-008	242	0.53	0.34
M1GA0004378	rs81370678	3:56459296	G/A	A_72_P360098	3:57224896	+	AFF3		Sens	765600	local	1.17E-012	242	0.52	0.45
ALGA0019129	rs81370791	3:57328384	A/G	A_72_P360098	3:57224896	+	AFF3		Sens	103488	local	4.84E-012	242	0.52	0.49
H3GA0009617	rs81370777	3:57392906	A/C	A_72_P329183	3:56571684	+			Non annotated	821222	local	0.000000389	242	0.68	0.43
ASGA0014717	rs81370852	3:58240635	A/G	A_72_P026156	14:132264288	+	BBIP1		Antisens	NA	distant	0.000690869	242	-0.2	0.48
ALGA0019149	rs81370855	3:58257265	A/G	A_72_P026156	14:132264288	+	BBIP1		Antisens	NA	distant	0.000690869	242	-0.2	0.48
MARC0097691	-	3:60739368	C/A	A_72_P272514	3:61037066	+	CHMP3		Sens	297698	local	0.000323171	242	-0.18	0.20
MARC0097691	-	3:60739368	C/A	O1562	3:61037066	+	CHMP3		Sens	297698	local	0.0030431583	242	-0.17	0.20
MARC0070502	rs81257175	3:61299126	A/G	O4708	7:95395995	-	RAB15		Sens	NA	distant	0.00000216	239	-0.66	0.05
ALGA0019285	rs81371188	3:61499337	A/C	A_72_P360098	3:57224896	+	AFF3		Sens	4274441	distant	0.0019490445	242	0.32	0.49
MARC0069116	rs81256733	3:61544015	C/A	A_72_P350993	3:61493757	-	PTCD3		Sens	50258	local	6.05E-009	242	-0.26	0.10
H3GA0009700	rs81371235	3:61656883	A/G	A_72_P027566	3:60807487	-	RMND5A		Antisens	849396	local	0.0000179	242	-0.26	0.31
ALGA0019313	rs81371261	3:61739022	A/G	O13459	9:63788557	-	SNX19		Sens	NA	distant	0.00000128	242	-0.36	0.33
ASGA0014848	rs81371278	3:61810783	G/A	O11041	4:107825676	-	ADAMTSL4		Sens	NA	distant	0.0210058601	242	-0.19	0.36
MARC0008230	-	3:6181170	G/A	A_72_P055226	1:16542380	-	ESR1	1.2	Sens	NA	distant	0.0206723148	241	-0.49	0.05
ASGA0102971	rs80889198	3:61967071	A/G	A_72_P305539	3:61924835	-	USP39		Sens	42236	local	0.0116671468	242	-0.14	0.33
ASGA0084184	-	3:62059336	G/A	O9445	3:62132084	-	MAT2A	2	Sens	72748	local	1.32E-010	242	-0.34	0.23
ASGA0084184	-	3:62059336	G/A	A_72_P246527	3:61971267	+			Non annotated	88069	local	0.0049638847	242	-0.44	0.23
ASGA0085168	rs81347492	3:62155304	C/G	O6283	3:62238573	-	VAMP5	3	Sens	83269	local	0.0002733887	242	-0.15	0.45
UMB10000086	rs338249005	3:62307379	A/G	A_72_P123911	3:62345524	+	ELMOD3		Sens	38145	local	0.0001027168	242	0.36	0.10
ASGA0014862	rs81371333	3:62559997	A/G	A_72_P156161	3:62618583	+	Kcmf1		Antisens	58586	local	0.0000226	242	-0.42	0.10
ASGA0014870	rs81371353	3:62710509	A/G	A_72_P350993	3:61493757	-	PTCD3		Sens	1216752	distant	0.0005518045	242	-0.13	0.26
MARC0035852	rs81230033	3:62817289	A/G	A_72_P157131	3:62921877	+			Non annotated	104588	local	0.0171618695	242	-0.31	0.14
MARC0019494	rs81288467	3:62994493	C/A	A_72_P130586	3:63153557	+	SUCLG1		Sens	159064	local	4.8E-009	238	-0.44	0.25
ASGA0090353	rs81308652	3:6342416	G/A	A_72_P133541	3:6302785	-			Non annotated	39631	local	0.0025925591	242	-0.18	0.24
ALGA0121518	rs81329134	3:64247915	A/G	A_72_P130586	3:63153557	+	SUCLG1		Sens	1094358	distant	0.0025248054	242	-0.33	0.22
ALGA0123159	rs81318829	3:6473449	G/A	A_72_P405548	3:6386582	+			Non annotated	86867	local	0.0016911205	242	0.19	0.32
ALGA0123159	rs81318829	3:6473449	G/A	A_72_P135356	3:6582234	+	ZNF789		Sens	108785	local	0.0029236358	242	-0.14	0.32
MARC0004652	-	3:6555485	A/G	A_72_P471646	15:86513224	+	GORASP2		Sens	NA	distant	7.74E-015	242	0.47	0.37
MARC0004652	-	3:6555485	A/G	A_72_P261582	3:7249218	+	ZKSCAN1		Sens	693733	local	0.0001781472	242	0.55	0.37
MARC0004652	-	3:6555485	A/G	O8165	X:47320788	+	ELK1		Sens	NA	distant	0.0002081725	242	0.17	0.37
ALGA0116856	-	3:6606055	G/A	O9142	3:7190630	+	ZKSCAN1		Sens	584575	local	0.0000261	242	-0.43	0.44
ALGA0116856	-	3:6606055	G/A	A_72_P030226	16:28464775	+			Non annotated	NA	distant	0.0035222259	242	-0.17	0.44
ALGA0019462	rs81371587	3:66302415	G/A	O4708	7:95395995	-	RAB15		Sens	NA	distant	0.0016845278	242	-0.31	0.16
ALGA0019462	rs81371587	3:66302415	G/A	O12010	3:75467678	+	FAM136A		Sens	9165263	distant	0.0079844031	242	-0.24	0.16
ASGA0099354	-	3:6656473	G/A	A_72_P372698	3:7193825	+			Non annotated	537352	local	0.0000031	242	0.37	0.23
ASGA0099354	-	3:6656473	G/A	O2017	3:8003661	+	POP7		Sens	1347188	distant	0.0306088731	242	-0.12	0.23
ASGA0093232	-	3:6893338	G/A	A_72_P261582	3:7249218	+	ZKSCAN1		Sens	355880	local	8.73E-021	242	-0.88	0.47
ASGA0093232	-	3:6893338	G/A	A_72_P021606	3:7095559	+	TRIM4		Sens	202221	local	1.56E-017	242	-0.85	0.47
ASGA0093232	-	3:6893338	G/A	A_72_P301954	3:7080415	+	TRIM4		Sens	187077	local	1.94E-011	242	0.67	0.47
MARC0092505	rs81273468	3:71281866	A/C	A_72_P141066	3:71280601	-	POLE4		Sens	1265	local	0.0001754593	242	-0.21	0.36
ASGA0015024	rs81372036	3:71593038	A/C	A_72_P245532	3:71848728	-	AUP1	2	Antisens	255690	local	0.0003414262	242	0.4	0.07
MARC0016453	rs81285614	3:71786267	G/A	A_72_P405058	3:72209586	-	DGUOK		Sens	423319	local	0.0000788	242	0.21	0.21
M1GA0004444	rs81372182	3:72477092	A/G	A_72_P427584	3:72492293	-	ALMS1		Sens	15201	local	0.0045328118	242	-0.25	0.30
MARC0021428	rs81290188	3:72705	G/A	A_72_P227947	3:742993	+	C7orf50		Sens	670288	local	0.000177145	242	0.21	0.18
ALGA0115738	rs81345063	3:73401689	A/G	A_72_P300109	12:54193536	-	PLD2	1	Sens	NA	distant	0.0129388184	239	0.24	0.24
H3GA0008543	rs81369032	3:7379529	A/C	A_72_P021606	3:7095559	+	TRIM4		Sens	283970	local	1.11E-019	242	-0.93	0.48
ALGA0019692	rs81372369	3:74450002	G/A	A_72_P090141	12:23111130	+	PNMT		Sens	NA	distant	0.0448695342	242	0.33	0.15
ALGA0019702	rs81372398	3:74473424	A/G	A_72_P090141	12:23111130	+	PNMT		Sens	NA	distant	0.0448695342	242	0.33	0.15
H3GA0053146	rs81338839	3:75455460	A/C	A_72_P293644	3:76060102	-	ANXA4		Sens	604642	local	0.004777165	241	0.36	0.35
SIRI0001006	rs81256115	3:75980661	G/A	A_72_P166421	3:75467742	+	FAM136A		Sens	512919	local	2.32E-009	242	-0.32	0.35
SIRI0001006	rs81256115	3:75980661	G/A	O12010	3:75467678	+	FAM136A		Sens	512983	local	4.1E-009	242	-0.28	0.35
MARC0001946	rs81288717	3:76408626	A/G	O403	3:77095112	+	ARHGAP25		Sens	686486	local	0.0001192475	242	-0.23	0.15
MARC0001946	rs81288717	3:76408626	A/G	A_72_P331833	3:77095112	+	ARHGAP25		Sens	686486	local	0.0001271971	242	-0.24	0.15
MARC0001946	rs81288717	3:76408626	A/G	A_72_P127336	3:75479727	-	PCYOX1		Sens	928899	local	0.0022312576	242	-0.29	0.15
MARC0001946	rs81288717	3:76408626	A/G	A_72_P596444	14:81892930	-	P4HA1		Sens	NA	distant	0.0080276537	242	0.43	0.15
MARC0001946	rs81288717	3:76408626	A/G	A_72_P046901	8:81610242	+			Non annotated	NA	distant	0.0106308562	242	0.31	0.15
MARC0001946	rs81288717	3:76408626	A/G	O13254	13:75977901	-	TMEM40		Sens	NA	distant	0.0108204869	242	0.47	0.15
MARC0001946	rs81288717	3:76408626	A/G	A_72_P318933	2:158113476	-	PDGFRB	3	Sens	NA	distant	0.0110624937	242	0.56	0.15
MARC0001946	rs81288717	3:76408626	A/G	A_72_P394923	14:65057771	-	URB2		Sens	NA	distant	0.0111763608	242	0.42	0.15
MARC0001946	rs81288717	3:76408626	A/G	O1774	7:59865780	+	POLG		Antisens	NA	distant	0.0122676069	242	0.32	0.15
MARC0001946	rs81288717	3:76408626	A/G	A_72_P030216	7:58665295	+	UROC1		Sens	NA	distant	0.0124220737	242	0.41	0.15
MARC0001946	rs81288717	3:76408626	A/G	O10011	15:34655517	-	TSN		Antisens	NA	distant	0.0125718473	242	0.53	0.15
MARC0001946	rs81288717	3:76408626	A/G	A_72_P213807	4:116577007	+	SYT6		Sens	NA	distant	0.0137269339	242	0.45	0.15
MARC0001946	rs81288717	3:76408626	A/G	A_72_P047876	6:44592641	+	LTBP4	3	Sens	NA	distant	0.0138697593	242	0.38	0.15
MARC0001946	rs81288717	3:76408626	A/G	A_72_P332328	14:107990502	+	SGMS1		Antisens	NA	distant	0.0140702178	242	0.49	0.15
MARC0001946	rs81288717	3:76408626	A/G	O6995	7:62967501	+	COMMD4		Antisens	NA	distant	0.0146250715	242	0.39	0.15
MARC0001946	rs81288717	3:76408626	A/G	O14071	3:75956403	+	SNRNP27		Antisens	452223	local	0.0146262874	242	0.5	0.15
MARC0001946	rs81288717	3:76408626	A/G	A_72_P275124	9:65490747	-			Non annotated	NA	distant	0.0164778193	242	0.58	0.15
MARC0001946	rs81288717	3:76408626	A/G	O11253	2:54002895	-	WNT9A		Antisens	NA	distant	0.019058312	242	0.68	0.15
MARC0001946	rs81288717	3:76408626	A/G	A_72_P089296	6:37865441	+			Non annotated	NA	distant	0.019412353	242	0.6	0.15
MARC0001946	rs81288717	3:76408626	A/G	A_72_P305484	6:18000508	-	CSNK2A2	1.3	Sens	NA	distant	0.0298545089	242	0.32	0.15
MARC0001946	rs81288717	3:76408626	A/G	O10981	7:80250499	-	LTB4R2		Sens	NA	distant	0.0300103624	242	0.23	0.15
MARC0001946	rs81288717	3:76408626	A/G	A_72_P165541	6:25399793	-	AGRP		Sens	NA	distant	0.0329102306	242	0.29	0.15
MARC0001946	rs81288717	3:76408626	A/G	A_72_P376563	2:91881043	+	SSBP2		Antisens	NA	distant	0.0332759854	242	0.48	0.15
MARC0001946	rs81288717	3:76408626	A/G	A_72_P314763	17:53680800	+	SNX21	3	Sens	NA	distant	0.0348498863	242	0.29	0.15
MARC0001946	rs81288717	3:76408626	A/G	A_72_P433284	18:60929199	+	OPHN1		Antisens	NA	distant	0.0361599092	242	0.44	0.15
MARC0001946	rs81288717	3:76408626	A/G	O8119	X:64890022	-	NLGN3		Antisens	NA	distant	0.0369540165	242	0.35	0.15
MARC0001946	rs81288717	3:76408626	A/G	O8646	5:15328440	-	RND1		Sens	NA	distant	0.0384759587	242	0.38	0.15
ALGA0019739	rs81372529	3:76536407	G/A	A_72_P143711	6:151176184	+			Non annotated	NA	distant	0.0022693077	242	0.41	0.17
ALGA0019739	rs81372529	3:76536407	G/A	A_72_P329583	1:280611095	+			Non annotated	NA	distant	0.0069574223	242	0.45	0.17
ALGA0019739	rs81372529	3:76536407	G/A	O8372	5:6940058	+	TMEM184B		Sens	NA	distant	0.0149449999	242	0.6	0.17
ALGA0019739	rs81372529	3:76536407	G/A	A_72_P708855	4:108974352	+	HFE2		Sens	NA	distant	0.0300551709	242	0.33	0.17
ALGA0019739	rs81372529	3:76536407	G/A	A_72_P474922	4:104634113	+	SLC39A1		Sens	NA	distant	0.0331458422	242	0.28	0.17
ALGA0019739	rs81372529	3:76536407	G/A	A_72_P756274	X:102745477	+	MID2		Sens	NA	distant	0.0386642293	242	0.61	0.17
INRA0010853	rs338960060	3:77418276	G/A	A_72_P087961	3:77329664	-	APLF		Sens	88612	local	0.00000977	242	-0.67	0.06
DRGA0004029	rs81299489	3:77581261	A/G	A_72_P087961	3:77329664	-	APLF		Sens	251597	local	0.0000105	242	-0.59	0.08
MARC0039417	rs81232499	3:77726598	G/A	A_72_P087961	3:77329664	-	APLF		Sens	396934	local	0.0285113012	242	-0.32	0.17
DIAS0001537	rs337186633	3:7846008	A/G	O9142	3:7190630	+	ZKSCAN1		Sens	655378	local	0.0030165862	240	0.36	0.34
DIAS0001537	rs337186633	3:7846008	A/G	A_72_P352253	3:7348675	-	GPC2		Antisens	497333	local	0.0057906379	240	0.22	0.34
ASGA0101794	rs81322963	3:8295883	G/A	A_72_P315228	2:60561413	+			Non annotated	NA	distant	0.000000249	242	0.39	0.17
ASGA0101794	rs81322963	3:8295883	G/A	A_72_P422774	2:60563119	+			Non annotated	NA	distant	0.0007461955	242	0.31	0.17
ASGA0101794	rs81322963	3:8295883	G/A	A_72_P587836	14:82937725	+	VIN		Sens	NA	distant	0.0244827538	242	-0.18	0.17
ALGA0019868	rs81372934	3:83575118	G/A	A_72_P269509	3:85082664	-	PAPOLG		Sens	1507546	distant	0.0195378532	242	0.2	0.29
ALGA0019894	rs81373008	3:84570923	A/C	A_72_P143696	3:83833398	-	FAM161A		Antisens	737525	local	0.000000112	242	-0.47	0.22
ALGA0019894	rs81373008	3:84570923	A/C	A_72_P311448	3:85001477	-	REL		Sens	430554	local	0.000150806	242	0.31	0.22
DRGA0004049	rs81299731	3:86356029	A/G	A_72_P007501	3:90535753	+	CFAP36		Sens	4179724	distant	1.21E-010	242	0.62	0.23
ASGA0015235	-	3:87363327	G/A	A_72_P143696	3:83833398	-	FAM161A		Antisens	3529929	distant	0.0002071199	242	-0.39	0.19
CASI0007975	rs342866931	3:89306583	A/G	A_72_P007501	3:90535753	+	CFAP36		Sens	1229170	distant	0.0397743216	242	0.62	0.06
H3GA0053693	rs80808812	3:90250341	G/A	A_72_P007501	3:90535753	+	CFAP36		Sens	285412	local	0.0000264	242	0.41	0.30
ALGA0019969	rs81373273	3:90578228	G/A	A_72_P208547	3:90630792	+	CCDC88A		Sens	52564	local	0.0000229	237	0.4	0.15
ASGA0090243	rs81308517	3:92012330	A/G	A_72_P119891	7:50154516	-	CENPQ		Sens	NA	distant	0.0032487944	242	-0.24	0.46
ASGA0095875	rs81315410	3:92014512	A/G	A_72_P119891	7:50154516	-	CENPQ		Sens	NA	distant	0.0032487944	242	-0.24	0.46
DIAS0001020	rs321055996	3:92452832	A/C	O10371	3:92565719	-	CHAC2		Sens	112887	local	0.0189605574	242	-0.37	0.27
INRA0011035	-	3:93638997	A/G	A_72_P433539	3:92656719	+	ASB3	2	Sens	982278	local	7.54E-011	242	-0.51	0.26
ALGA0020050	rs81373449	3:95416354	G/A	A_72_P085456	3:92655941	+	ASB3	2	Sens	2760413	distant	0.028700874	242	0.15	0.44
MARC0043169	rs81235728	3:9548495	A/C	O5019	3:9547965	+	PRKRIP1		Sens	530	local	0.001850366	242	-0.23	0.11
MARC0043169	rs81235728	3:9548495	A/C	A_72_P256612	3:9547991	+	PRKRIP1		Sens	504	local	0.0378374399	242	-0.21	0.11
ASGA0096400	rs81316118	3:9962466	G/A	CUST_440_PI427286967	3:9953524	-	MDH2		Sens	8942	local	0.0048236086	242	-0.13	0.37
ALGA0029781	rs81381125	4:1003897	A/G	A_72_P333613	4:130371	-			Non annotated	873526	local	0.0016058246	242	0.21	0.28
ALGA0026787	rs81382381	4:100720467	A/G	O5392	4:101929732	+	RRNAD1		Antisens	1209265	distant	0.0001000836	242	-0.27	0.21
ALGA0026791	rs80995646	4:100771814	A/G	O5392	4:101929732	+	RRNAD1		Antisens	1157918	distant	5.34E-008	242	0.28	0.31
ASGA0020969	rs80943244	4:100985004	A/C	O7846	4:104208877	-	IL6R		Sens	3223873	distant	0.0387291495	242	0.17	0.49
ASGA0020979	rs81382389	4:101237978	A/G	A_72_P036236	4:101238711	-			Non annotated	733	local	0.000000307	242	0.4	0.19
MARC0025826	rs80870880	4:101452050	G/A	A_72_P036236	4:101238711	-			Non annotated	213339	local	0.0003901219	242	-0.26	0.50
MARC0020155	rs80873692	4:101914203	A/G	A_72_P406288	4:101929369	+	MRPL24		Sens	15166	local	0.00000309	242	0.18	0.19
ALGA0023014	rs80863125	4:10248428	G/A	antisens_OTTSUST00000000996	7:26912302	+	DHX16		Antisens	NA	distant	0.0341054462	242	0.75	0.10
H3GA0013541	rs80917849	4:102647518	G/A	A_72_P356843	4:103363699	+	FAM189B		Sens	716181	local	0.0009736032	242	0.2	0.44
H3GA0013556	rs80977637	4:103315122	A/G	A_72_P356898	4:103392331	+	MTX1		Antisens	77209	local	0.0001306718	242	-0.28	0.44
ASGA0021118	rs81382433	4:104474221	A/G	A_72_P437459	4:106463241	-	OAZ3		Sens	1989020	distant	0.0000121	242	-1.13	0.45
ASGA0021118	rs81382433	4:104474221	A/G	O7846	4:104208877	-	IL6R		Sens	265344	local	0.0003298715	242	-0.19	0.45
ALGA0027026	rs80942926	4:104905131	G/A	A_72_P035481	4:104208877	-	IL6R		Sens	696254	local	0.0090092641	242	-0.17	0.40
ALGA0120944	rs80910021	4:105493658	G/A	CUST_270_PI427286967	4:104908162	-	S100A4		Sens	585496	local	0.0000018	242	0.55	0.09
ALGA0120944	rs80910021	4:105493658	G/A	A_72_P143901	4:104908142	-	S100A4		Sens	585516	local	0.00000217	242	0.57	0.09
ALGA0120944	rs80910021	4:105493658	G/A	A_72_P505367	4:104908136	-	S100A4		Sens	585522	local	0.00000349	242	0.54	0.09
DIAS0003235	rs321315183	4:105800661	G/A	A_72_P299869	4:106637078	+	TUFT1		Sens	836417	local	0.000000171	242	-0.56	0.36
ALGA0027097	rs80842885	4:105853159	G/A	A_72_P371293	4:103563689	-	FLAD1		Sens	2289470	distant	0.000000234	242	-0.35	0.06
ASGA0021264	rs80876910	4:106184111	G/A	A_72_P465470	X:22110700	-	PCYT1B		Sens	NA	distant	0.0384119535	242	0.81	0.07
ASGA0021293	rs80936708	4:106508599	A/C	O3277	4:106463241	-	OAZ3		Sens	45358	local	2.26E-015	242	-1.52	0.43
ASGA0021293	rs80936708	4:106508599	A/C	A_72_P437459	4:106463241	-	OAZ3		Sens	45358	local	7.72E-015	242	-1.69	0.43
ASGA0021293	rs80936708	4:106508599	A/C	A_72_P008606	4:106467797	-			Non annotated	40802	local	1.89E-014	242	-1.13	0.43
ASGA0021293	rs80936708	4:106508599	A/C	A_72_P619999	4:106466410	-	OAZ3		Sens	42189	local	3.13E-011	242	-0.6	0.43
ASGA0021293	rs80936708	4:106508599	A/C	A_72_P406268	4:106485432	+	MRPL9		Sens	23167	local	0.0141047524	242	0.15	0.43
H3GA0013682	rs80920129	4:106618478	A/G	A_72_P299869	4:106637078	+	TUFT1		Sens	18600	local	8.11E-015	242	-0.77	0.48
H3GA0013682	rs80920129	4:106618478	A/G	O5404	4:106634679	+	TUFT1		Sens	16201	local	0.0000109	242	-0.3	0.48
H3GA0013682	rs80920129	4:106618478	A/G	A_72_P558849	4:106636664	+	TUFT1		Sens	18186	local	0.0000244	242	-0.5	0.48
H3GA0013682	rs80920129	4:106618478	A/G	A_72_P234432	4:106634679	+	TUFT1		Sens	16201	local	0.0008649522	242	-0.32	0.48
H3GA0013678	rs80953126	4:106764727	A/G	A_72_P008606	4:106467797	-			Non annotated	296930	local	3.72E-015	242	-1.18	0.43
H3GA0013678	rs80953126	4:106764727	A/G	A_72_P619999	4:106466410	-	OAZ3		Sens	298317	local	1.64E-011	242	-0.61	0.43
ASGA0021327	rs80826334	4:107356545	A/G	O11907	4:107344029	-	LYSMD1		Antisens	12516	local	0.000000375	242	0.29	0.48
ASGA0021335	rs80990180	4:107462675	A/T	A_72_P299229	4:107484989	+	FAM63A		Sens	22314	local	2.52E-013	242	0.63	0.45
MARC0047358	rs80931414	4:107672672	G/A	A_72_P708850	4:107691283	+	CTSS		Sens	18611	local	0.0056715148	242	0.28	0.42
INRA0015922	rs321421108	4:107726389	A/G	O13160	4:107781359	+	ENSA		Sens	54970	local	0.000402808	242	0.18	0.42
INRA0015922	rs321421108	4:107726389	A/G	A_72_P343873	4:107781363	+	ENSA		Sens	54974	local	0.0005076022	242	0.18	0.42
ASGA0105061	rs81305143	4:108032672	A/G	A_72_P039396	4:108068101	-	MRPS21		Sens	35429	local	0.00000389	242	-0.16	0.43
WUR10000071	rs80833031	4:108995059	A/G	O5767	4:108995043	-	TXNIP		Antisens	16	local	0.0009264387	242	-0.27	0.46
WUR10000071	rs80833031	4:108995059	A/G	A_72_P266687	4:109055467	-	GNRHR2		Sens	60408	local	0.0399004939	242	-0.14	0.46
MARC0027566	rs80911060	4:109057592	T/A	O5407	4:109044215	+	LIX1L		Sens	13377	local	0.0269994449	242	-0.16	0.44
MARC0034969	rs80990292	4:110076256	A/G	A_72_P273129	4:110096837	-	CHD1L		Sens	20581	local	0.0028199655	240	-0.19	0.45
ALGA0108691	rs80881759	4:110253648	A/G	A_72_P537774	4:110179918	+	FMO5		Sens	73730	local	7.92E-008	241	-0.38	0.43
ASGA0021413	rs80855522	4:110552282	G/A	A_72_P231462	4:114753549	-	SLC22A15		Sens	4201267	distant	0.000000136	242	0.68	0.07
ASGA0021489	rs80869840	4:112429201	A/G	A_72_P689619	4:112791046	-	WDR3		Sens	361845	local	0.0008898249	242	0.5	0.06
ALGA0027544	rs80958781	4:113430367	G/A	A_72_P231462	4:114753549	-	SLC22A15		Sens	1323182	distant	0.0000128	242	0.44	0.14
DRGA0005052	rs80916430	4:113588634	A/G	O12753	13:55680367	+	LMOD3		Antisens	NA	distant	0.0104541207	242	0.82	0.08
ASGA0021701	rs80848510	4:115094695	G/A	O9074	4:115085616	-	VANGL1		Sens	9079	local	0.0000571	242	-0.22	0.18
ALGA0027847	rs80969524	4:117174274	A/G	A_72_P049786	4:117029102	-	MAGI3		Sens	145172	local	0.0000509	242	0.26	0.23
ALGA0027847	rs80969524	4:117174274	A/G	A_72_P475458	4:117029241	-	MAGI3		Sens	145033	local	0.0008848544	242	0.27	0.23
ALGA0027847	rs80969524	4:117174274	A/G	A_72_P135466	4:117224346	-	MAGI3		Sens	50072	local	0.0041598465	242	0.32	0.23
H3GA0014048	rs80827162	4:117683771	A/G	A_72_P538488	4:118823611	-	RAP1A		Sens	1139840	distant	0.0006136782	242	-0.29	0.14
MARC0115030	rs80978993	4:117728378	A/C	A_72_P538488	4:118823611	-	RAP1A		Sens	1095233	distant	0.0000101	242	-0.31	0.17
MARC0109265	-	4:118774035	G/A	O1496	4:118772128	-	DDX20		Sens	1907	local	0.0000482	242	0.17	0.44
MARC0042607	rs80890909	4:118795200	A/G	A_72_P687744	4:118772189	-	DDX20		Sens	23011	local	6.14E-012	242	-0.36	0.20
ALGA0027970	rs80907354	4:119022315	A/G	A_72_P538488	4:118823611	-	RAP1A		Sens	198704	local	2.52E-008	238	-0.35	0.18
DBWU0000085	rs55619310	4:119081049	A/G	A_72_P743262	4:119081017	-	ATP5F1		Sens	32	local	9.67E-008	242	-0.26	0.40
DBWU0000085	rs55619310	4:119081049	A/G	A_72_P725638	4:119078891	-	ATP5F1		Sens	2158	local	0.000000137	242	-0.2	0.40
DBWU0000085	rs55619310	4:119081049	A/G	A_72_P736668	4:119078707	-	ATP5F1		Sens	2342	local	0.000000376	242	-0.3	0.40
DBWU0000085	rs55619310	4:119081049	A/G	A_72_P724488	4:119078931	-	ATP5F1		Sens	2118	local	0.000000583	242	-0.21	0.40
DBWU0000085	rs55619310	4:119081049	A/G	O7909	4:119078893	-	ATP5F1		Sens	2156	local	0.00000152	242	-0.18	0.40
DBWU0000085	rs55619310	4:119081049	A/G	A_72_P756116	4:119081031	-	ATP5F1		Sens	18	local	0.00000239	242	-0.25	0.40
DBWU0000085	rs55619310	4:119081049	A/G	A_72_P755102	4:119078893	-	ATP5F1		Sens	2156	local	0.0000112	242	-0.17	0.40
DBWU0000085	rs55619310	4:119081049	A/G	A_72_P729093	4:119080948	-	ATP5F1		Sens	101	local	0.0000168	242	-0.18	0.40
DBWU0000888	rs55618413	4:119113398	A/G	A_72_P475530	4:119395544	+	CEPT1		Antisens	282146	local	0.000000002	242	-0.44	0.26
H3GA0014127	rs80936283	4:119479452	G/A	A_72_P413788	4:120017787	-	CYM		Sens	538335	local	6.84E-008	242	-1.09	0.28
ALGA0028020	rs80996477	4:119574074	G/A	A_72_P161331	4:119344353	-	CEPT1		Sens	229721	local	4.17E-010	242	-0.28	0.35
MARC0054103	rs80824096	4:119646286	A/G	A_72_P443533	4:119862841	+	KCNA3		Sens	216555	local	0.0000334	242	-0.24	0.34
CASI0005780	rs339317136	4:119755519	C/A	A_72_P161331	4:119344353	-	CEPT1		Sens	411166	local	1.91E-010	242	-0.34	0.20
CASI0005780	rs339317136	4:119755519	C/A	A_72_P405405	4:119391822	+	CEPT1		Antisens	363697	local	0.0335910085	242	-0.26	0.20
ALGA0028026	rs80974209	4:119774181	A/G	A_72_P475530	4:119395544	+	CEPT1		Antisens	378637	local	3.37E-008	239	-0.39	0.38
ALGA0028043	rs342851858	4:119948715	G/A	A_72_P444724	5:67863282	-	KCNA6		Sens	NA	distant	0.0034028182	242	0.25	0.31
ASGA0022077	rs81380249	4:121010319	C/A	A_72_P064711	4:120988065	-	GNAI3		Sens	22254	local	1.5E-017	242	-0.38	0.44
ASGA0022077	rs81380249	4:121010319	C/A	A_72_P194327	4:120988369	+	GNAI3		Antisens	21950	local	0.0004613544	242	-0.21	0.44
ASGA0022077	rs81380249	4:121010319	C/A	A_72_P283159	4:120982146	-	GNAT2		Sens	28173	local	0.0075904539	242	0.26	0.44
ASGA0093619	-	4:121031819	G/A	A_72_P536251	1:69719659	+			Non annotated	NA	distant	0.0289748581	242	0.37	0.27
ALGA0028123	rs80949619	4:121334654	A/G	A_72_P156721	4:122219860	+			Non annotated	885206	local	0.0188451304	242	0.38	0.22
DIAS0002541	rs80857549	4:121363106	G/A	A_72_P306593	4:121365171	-	SARS		Sens	2065	local	2.9E-015	242	0.46	0.43
INRA0016711	rs344494749	4:121586372	G/A	A_72_P542388	4:121582390	+	CLCC1		Sens	3982	local	0.00000316	242	-0.35	0.22
MARC0095172	rs80842345	4:121607174	G/A	A_72_P783155	4:121573628	+	CLCC1		Sens	33546	local	0.0003156475	242	0.54	0.10
ALGA0028183	-	4:121720779	A/G	A_72_P438014	4:121731823	-	STXBP3		Sens	11044	local	0.0035221035	242	0.21	0.22
H3GA0014260	rs80975295	4:121989854	A/G	A_72_P230327	4:121324712	-	SORT1	3	Antisens	665142	local	0.0008054763	241	0.26	0.29
ALGA0028215	rs81380374	4:122136559	A/G	A_72_P156721	4:122219860	+			Non annotated	83301	local	0.0001591584	242	-0.45	0.29
ALGA0028239	rs80993273	4:122381492	A/G	A_72_P156721	4:122219860	+			Non annotated	161632	local	0.0000999	242	0.37	0.50
DRGA0005114	rs80897098	4:123019301	G/A	A_72_P149116	4:122963619	+	SLC35A3		Sens	55682	local	0.000000243	236	0.38	0.40
INRA0016801	-	4:123080603	G/A	A_72_P061186	4:123470660	+			Non annotated	390057	local	0.0413804709	242	0.21	0.42
ALGA0028417	rs81380418	4:124901091	G/A	A_72_P174866	1:14101753	+	SCAF8		Antisens	NA	distant	0.0329901986	242	0.83	0.05
ASGA0022485	rs81380484	4:129240253	G/A	A_72_P312068	4:129270806	-	CDC14A		Sens	30553	local	0.0000106	242	-0.31	0.42
MARC0037052	rs80931298	4:129339835	A/C	A_72_P235557	4:129231442	-			Non annotated	108393	local	0.0191483846	241	-0.3	0.24
DRGA0005253	rs80853780	4:129592301	G/A	A_72_P475705	4:129600941	+	ENSSSCG00000006869		Sens	8640	local	0.000000293	242	0.24	0.47
ASGA0022585	rs80831356	4:130729637	G/A	A_72_P475705	4:129600941	+	ENSSSCG00000006869		Sens	1128696	distant	0.0225863237	240	0.19	0.31
ALGA0028785	rs80836806	4:130951781	G/A	A_72_P360853	4:131893171	-	DPYD		Antisens	941390	local	0.0331091937	242	-0.33	0.39
ALGA0028822	rs80883084	4:131322233	G/A	A_72_P146746	4:132549606	+	DPYD		Sens	1227373	distant	0.00000956	242	-0.55	0.22
ALGA0028822	rs80883084	4:131322233	G/A	A_72_P122671	4:131711464	-	DPYD		Antisens	389231	local	0.0000312	242	-0.51	0.22
ALGA0028822	rs80883084	4:131322233	G/A	A_72_P249177	4:132476898	+	DPYD		Sens	1154665	distant	0.0000417	242	-0.55	0.22
ALGA0122172	rs81311100	4:131676536	A/G	A_72_P249177	4:132476898	+	DPYD		Sens	800362	local	0.000000849	242	-0.52	0.31
H3GA0014484	rs80983204	4:131855695	A/G	A_72_P146746	4:132549606	+	DPYD		Sens	693911	local	6.35E-015	242	-0.68	0.27
H3GA0014484	rs80983204	4:131855695	A/G	A_72_P295334	4:132493493	+	DPYD		Sens	637798	local	8.07E-012	242	-0.58	0.27
H3GA0014484	rs80983204	4:131855695	A/G	A_72_P122671	4:131711464	-	DPYD		Antisens	144231	local	0.000000001	242	-0.55	0.27
H3GA0014484	rs80983204	4:131855695	A/G	A_72_P443548	4:132549068	+	DPYD		Sens	693373	local	1.43E-008	242	-0.45	0.27
H3GA0014484	rs80983204	4:131855695	A/G	A_72_P360853	4:131893171	-	DPYD		Antisens	37476	local	0.000519138	242	-0.4	0.27
ALGA0028857	rs80858655	4:132039333	G/A	A_72_P052916	6:92133267	-	ANKRD12		Sens	NA	distant	0.0191179487	242	0.72	0.08
H3GA0014491	rs80843831	4:132253036	A/G	A_72_P052916	6:92133267	-	ANKRD12		Sens	NA	distant	0.0191179487	242	0.72	0.08
ASGA0018418	rs80793413	4:13330048	A/G	A_72_P397918	13:35435462	-	IP6K1		Sens	NA	distant	0.0380934227	242	0.31	0.05
H3GA0014530	rs80983303	4:133640232	G/A	A_72_P365103	4:134154681	+	ALG14		Sens	514449	local	0.0102357825	242	0.25	0.46
MARC0020722	rs80885902	4:133897972	G/A	A_72_P122671	4:131711464	-	DPYD		Antisens	2186508	distant	0.0076285232	242	-0.59	0.07
ASGA0022794	rs80982265	4:134053124	G/A	A_72_P244972	4:134191754	+	ALG14		Sens	138630	local	2.31E-016	242	0.68	0.10
MARC0020045	-	4:1342799	A/G	A_72_P043261	2:67034803	+			Non annotated	NA	distant	0.0335477467	242	-0.34	0.12
ALGA0119382	rs81477639	4:134601735	A/G	A_72_P322548	4:134491431	-	ABCD3		Sens	110304	local	0.0090556096	242	0.21	0.27
ALGA0029147	rs80797786	4:134724098	A/G	A_72_P350928	4:134769553	+	ARHGAP29		Sens	45455	local	2.13E-009	242	0.68	0.12
MARC0000508	rs80963367	4:135028573	C/A	A_72_P228947	4:135031966	+	GCLM		Sens	3393	local	0.0000055	242	0.21	0.45
MARC0000508	rs80963367	4:135028573	C/A	A_72_P475755	4:135032494	+	GCLM		Sens	3921	local	0.003337627	242	0.21	0.45
DIAS0003148	rs80920501	4:135045478	C/A	A_72_P229147	4:135055087	+	DNTTIP2		Sens	9609	local	0.007572104	242	0.22	0.31
MARC0034810	rs80783926	4:135147902	G/A	A_72_P067356	18:8463717	-	WEE2		Sens	NA	distant	0.0282628636	242	0.35	0.14
H3GA0014627	rs80906545	4:135207134	A/G	A_72_P244972	4:134191754	+	ALG14		Sens	1015380	distant	0.0013805496	242	0.25	0.39
ALGA0114326	-	4:135287099	G/A	A_72_P315633	X:101146959	+	MUM1L1		Sens	NA	distant	0.0225484422	242	0.75	0.08
MARC0039328	rs80867566	4:135934599	A/G	A_72_P315633	X:101146959	+	MUM1L1		Sens	NA	distant	0.0225786684	242	0.72	0.10
ASGA0023102	rs80799529	4:136902333	G/A	O5288	4:136891809	+	TGFBR3		Sens	10524	local	2.12E-008	242	0.43	0.35
ASGA0023102	rs80799529	4:136902333	G/A	A_72_P108391	4:136891805	+	TGFBR3		Sens	10528	local	0.000000113	242	0.42	0.35
ALGA0029371	rs80868124	4:137290094	A/G	A_72_P311313	4:137161144	+	HFM1		Sens	128950	local	2.27E-011	242	0.87	0.14
ALGA0029371	rs80868124	4:137290094	A/G	A_72_P343038	4:136939906	+			Non annotated	350188	local	6.53E-011	242	0.52	0.14
ALGA0029371	rs80868124	4:137290094	A/G	A_72_P475811	4:137187431	+	HFM1		Sens	102663	local	0.000000139	242	0.53	0.14
ALGA0029371	rs80868124	4:137290094	A/G	A_72_P143271	4:137187930	+	HFM1		Sens	102164	local	0.0103580857	242	0.52	0.14
MARC0100434	rs81278610	4:137588537	A/G	A_72_P475811	4:137187431	+	HFM1		Sens	401106	local	0.0004411958	242	-0.29	0.41
ASGA0023249	rs80915915	4:138235493	G/A	A_72_P475811	4:137187431	+	HFM1		Sens	1048062	distant	0.0378352644	242	0.26	0.48
ALGA0029474	rs80859333	4:138575812	C/A	A_72_P217382	6:42018816	-	ENSSSCG00000029600		Sens	NA	distant	0.0000278	242	0.32	0.47
ASGA0084954	-	4:138632507	G/A	A_72_P217382	6:42018816	-	ENSSSCG00000029600		Sens	NA	distant	0.0000278	242	0.32	0.47
ASGA0084954	-	4:138632507	G/A	A_72_P081912	4:138922792	+	FAM198B		Antisens	290285	local	0.0010604712	242	0.18	0.47
ALGA0023358	rs80949108	4:13874385	A/G	A_72_P328658	4:15156617	-	KIAA0196		Antisens	1282232	distant	1.78E-008	242	-0.37	0.31
ASGA0023307	rs80996711	4:138987333	G/A	A_72_P163071	4:139083888	-	LRRC8C		Sens	96555	local	0.0002127919	242	-0.3	0.45
M1GA0006769	rs80905072	4:139015443	A/G	A_72_P174521	4:139107351	-	LRRC8B		Sens	91908	local	0.000000882	242	-0.25	0.26
M1GA0006769	rs80905072	4:139015443	A/G	A_72_P081912	4:138922792	+	FAM198B		Antisens	92651	local	0.0059885163	242	0.2	0.26
MARC0005129	rs80942915	4:139136757	A/G	A_72_P341408	4:139111762	-	LRRC8B		Sens	24995	local	1.29E-008	242	0.35	0.45
ALGA0029510	rs80924155	4:139460507	A/G	A_72_P247802	4:139452770	-			Non annotated	7737	local	0.00000536	242	-0.24	0.19
MARC0071762	rs80838629	4:140288664	A/G	A_72_P500545	4:141353058	-	LMO4		Sens	1064394	distant	0.0228299476	242	-0.17	0.23
ALGA0029569	rs80852519	4:140352117	A/G	A_72_P500545	4:141353058	-	LMO4		Sens	1000941	distant	0.0111910051	242	-0.27	0.08
ASGA0023488	rs81381008	4:141823043	A/G	O12475	4:141809669	-	SH3GLB1		Sens	13374	local	0.0116267705	242	0.18	0.24
ALGA0029661	rs81381010	4:142106057	G/A	A_72_P644034	4:142139372	-	CLCA1	3	Sens	33315	local	0.0005437858	242	-0.33	0.36
H3GA0014976	rs80900082	4:142523205	G/A	A_72_P644034	4:142139372	-	CLCA1	3	Sens	383833	local	0.0040604167	242	0.29	0.30
MARC0113713	rs80950498	4:143462966	G/A	O11505	4:142926285	+	CYR61	3	Antisens	536681	local	3.41E-013	242	0.66	0.18
ASGA0018478	rs80967431	4:14383005	A/G	A_72_P125391	4:15217506	+	KIAA0196		Sens	834501	local	0.0149847816	242	0.17	0.44
ALGA0123988	-	4:14871932	A/T	A_72_P394363	13:206712537	-			Non annotated	NA	distant	0.011392225	242	0.38	0.43
ALGA0123988	-	4:14871932	A/T	A_72_P581447	1:204973830	+	LGALS3	3	Sens	NA	distant	0.0155455611	242	0.25	0.43
ALGA0123988	-	4:14871932	A/T	A_72_P586226	1:204973829	+	LGALS3	3	Sens	NA	distant	0.0269090023	242	0.24	0.43
ALGA0123988	-	4:14871932	A/T	A_72_P211702	1:204973927	+	LGALS3	3	Sens	NA	distant	0.0450145531	242	0.24	0.43
ALGA0123988	-	4:14871932	A/T	A_72_P250452	6:79087436	+	SESN2		Sens	NA	distant	0.0499105528	242	0.15	0.43
ALGA0023473	rs80950447	4:15347124	G/A	A_72_P328658	4:15156617	-	KIAA0196		Antisens	190507	local	5.21E-011	242	-0.41	0.31
ASGA0018560	rs81381260	4:15509599	G/A	A_72_P259857	4:15750103	+	TMEM65		Sens	240504	local	7.49E-026	242	1.2	0.27
ASGA0018560	rs81381260	4:15509599	G/A	A_72_P680773	4:15761868	-	TMEM65		Antisens	252269	local	3.25E-011	242	-0.3	0.27
ASGA0018560	rs81381260	4:15509599	G/A	A_72_P415463	4:15758931	-	TMEM65		Antisens	249332	local	0.0149670386	242	0.16	0.27
ASGA0018560	rs81381260	4:15509599	G/A	A_72_P328658	4:15156617	-	KIAA0196		Antisens	352982	local	0.0277494582	242	0.25	0.27
ALGA0023501	rs80884840	4:15692620	G/A	A_72_P382523	4:15938656	+	TMEM65		Sens	246036	local	0.00000663	242	0.6	0.08
DIAS0002478	rs55618481	4:15761999	A/G	O10220	4:15761964	-	TMEM65		Antisens	35	local	2.71E-010	242	-0.23	0.28
DIAS0002478	rs55618481	4:15761999	A/G	A_72_P496651	4:15761764	-	TMEM65		Antisens	235	local	0.000000255	242	-0.34	0.28
ASGA0089303	rs81307359	4:15870204	G/A	A_72_P473353	4:15761859	-	TMEM65		Antisens	108345	local	1.78E-026	242	-0.71	0.26
ASGA0089303	rs81307359	4:15870204	G/A	A_72_P680773	4:15761868	-	TMEM65		Antisens	108336	local	1.04E-014	242	-0.34	0.26
ALGA0023522	rs80973844	4:15977749	A/G	A_72_P726258	4:15851688	-	TMEM65		Antisens	126061	local	0.0040553371	239	0.15	0.37
ALGA0023559	rs80800287	4:16254025	A/G	A_72_P259857	4:15750103	+	TMEM65		Sens	503922	local	0.0102177498	242	0.46	0.44
DIAS0000481	rs343661863	4:16391213	G/A	O3520	4:16396223	-	FAM91A1		Sens	5010	local	0.00000011	242	-0.23	0.49
ALGA0023578	rs80840309	4:16481739	G/A	A_72_P473353	4:15761859	-	TMEM65		Antisens	719880	local	1.99E-012	239	-0.48	0.41
ASGA0018673	rs80974539	4:16844568	G/A	A_72_P302954	4:16669168	+	FBXO32	3	Sens	175400	local	5.47E-011	242	-0.42	0.15
ASGA0018673	rs80974539	4:16844568	G/A	A_72_P407903	4:16669391	+	FBXO32	3	Sens	175177	local	0.000000113	242	-0.38	0.15
H3GA0012186	rs80930153	4:16932297	A/G	A_72_P162236	4:16894103	+	C4H8orf76		Sens	38194	local	0.0002116776	237	0.27	0.16
ALGA0113856	rs81342694	4:17033119	A/G	A_72_P190456	4:16724022	-	WDYHV1		Sens	309097	local	0.000083	242	-0.23	0.19
ALGA0113856	rs81342694	4:17033119	A/G	A_72_P290669	4:17204633	+	ZHX2		Antisens	171514	local	0.0136184801	242	-0.3	0.19
ASGA0018712	rs80844783	4:17055319	G/A	A_72_P290669	4:17204633	+	ZHX2		Antisens	149314	local	3.35E-011	242	-0.4	0.48
ALGA0023632	rs80933491	4:17143330	C/A	A_72_P682065	4:16869499	+	ZHX1		Sens	273831	local	3.54E-010	242	-0.33	0.37
ASGA0104019	rs81303912	4:19262923	A/C	A_72_P245112	7:27478450	+			Non annotated	NA	distant	0.0323427929	242	0.5	0.05
ASGA0018826	rs80927381	4:19517211	A/G	A_72_P286029	2:85991996	+			Non annotated	NA	distant	0.0301981265	242	0.88	0.08
DRGA0004549	rs80824845	4:19880882	G/A	O11478	4:19547542	+	SNTB1		Sens	333340	local	0.000000372	237	-0.42	0.17
ALGA0023872	rs81381351	4:20872493	A/C	A_72_P036141	15:118228296	+			Non annotated	NA	distant	0.0318265111	242	-0.68	0.08
ALGA0116097	rs81345501	4:22561896	G/A	A_72_P629066	4:41817148	+	RIDA		Sens	19255252	distant	0.0017381714	242	-0.59	0.05
ALGA0116097	rs81345501	4:22561896	G/A	A_72_P199447	4:41817213	+	RIDA		Sens	19255317	distant	0.0032998107	242	-0.52	0.05
ALGA0116097	rs81345501	4:22561896	G/A	A_72_P650355	4:41817215	+	RIDA		Sens	19255319	distant	0.0060543662	242	-0.5	0.05
ALGA0024025	rs80804918	4:22740436	A/G	A_72_P199447	4:41817213	+	RIDA		Sens	19076777	distant	0.0032998107	242	-0.52	0.05
ALGA0024025	rs80804918	4:22740436	A/G	A_72_P650355	4:41817215	+	RIDA		Sens	19076779	distant	0.0060543662	242	-0.5	0.05
ASGA0017082	rs80886731	4:2363714	A/G	A_72_P079166	4:2363163	+	AGO2		Sens	551	local	3.06E-011	242	-0.56	0.30
H3GA0011218	rs80930264	4:2437013	A/G	A_72_P109046	4:2469255	-			Non annotated	32242	local	0.0012266797	242	-0.15	0.42
INRA0013288	rs327335036	4:24484521	A/G	A_72_P682065	4:16869499	+	ZHX1		Sens	7615022	distant	0.0013396032	242	-0.24	0.44
MARC0085125	rs80894207	4:2462736	A/G	A_72_P109046	4:2469255	-			Non annotated	6519	local	0.0004849187	240	-0.17	0.36
ASGA0017090	rs80801576	4:2495035	A/G	A_72_P501967	4:3020938	+	TRAPPC9		Sens	525903	local	0.0098388005	242	0.24	0.08
ASGA0017090	rs80801576	4:2495035	A/G	A_72_P395848	4:3020950	+	TRAPPC9		Sens	525915	local	0.0450656148	242	0.24	0.08
INRA0011961	-	4:27842	C/A	A_72_P198597	4:176636	-	ZNF7		Sens	148794	local	2.83E-023	242	0.89	0.12
INRA0011961	-	4:27842	C/A	A_72_P505601	4:177008	-	ZNF7		Sens	149166	local	2.01E-014	242	0.62	0.12
INRA0011961	-	4:27842	C/A	A_72_P043261	2:67034803	+			Non annotated	NA	distant	0.0240762642	242	-0.35	0.12
INRA0011961	-	4:27842	C/A	A_72_P708719	4:177214	-	ZNF7		Sens	149372	local	0.0325359017	242	0.17	0.12
H3GA0011326	rs80860514	4:3004624	G/A	A_72_P333613	4:130371	-			Non annotated	2874253	distant	0.0002372474	242	0.29	0.12
DIAS0001845	rs80981159	4:31712205	A/G	A_72_P072926	4:31721659	+	EIF3E		Sens	9454	local	0.0024002704	242	0.23	0.41
ALGA0024466	rs80833681	4:35426130	A/G	A_72_P367458	4:36907030	-	ATP6V1C1		Sens	1480900	distant	0.0001851398	242	0.24	0.35
MARC0011595	rs80978509	4:35583583	G/A	A_72_P197917	4:38939634	+	YWHAZ	3	Sens	3356051	distant	0.0358093331	242	-0.15	0.33
ASGA0019258	rs80933017	4:36122348	G/A	A_72_P252177	4:36478187	+	SLC25A32		Sens	355839	local	0.0002421484	242	0.26	0.39
MARC0048673	rs81238765	4:37075599	A/G	A_72_P618526	4:37107557	+	AZIN1		Sens	31958	local	0.0001632226	242	-0.19	0.45
DRGA0004733	rs80993758	4:37281824	A/G	A_72_P367458	4:36907030	-	ATP6V1C1		Sens	374794	local	0.0038243091	242	0.23	0.34
INRA0013663	rs326200043	4:37668328	A/G	A_72_P046166	4:37682688	-	RRM2B		Sens	14360	local	0.000000214	240	0.3	0.24
ALGA0024582	rs80811213	4:38015849	G/A	O2246	4:37703051	+	RRM2B		Antisens	312798	local	0.0052914898	242	0.29	0.25
ASGA0019340	rs80913063	4:38369441	C/A	A_72_P047221	18:47035072	+	ZNRF2		Antisens	NA	distant	0.0432780003	242	-0.28	0.26
ASGA0019342	rs80864665	4:38445819	G/A	A_72_P047221	18:47035072	+	ZNRF2		Antisens	NA	distant	0.0432780003	242	-0.28	0.26
DBWU0000125	-	4:386171	A/G	A_72_P473138	4:482336	-	ADCK5		Sens	96165	local	0.037214461	242	0.39	0.13
ASGA0083158	rs80918787	4:38669347	G/A	A_72_P584531	4:39152438	+	PABPC1	1	Sens	483091	local	1.93E-017	242	0.82	0.24
ASGA0083158	rs80918787	4:38669347	G/A	A_72_P575479	4:39152433	+	PABPC1	1	Sens	483086	local	5.35E-014	242	0.87	0.24
H3GA0012534	rs80919998	4:38790430	A/G	A_72_P624865	4:38942901	+			Non annotated	152471	local	0.0032121698	242	-0.17	0.23
ASGA0019358	rs80933897	4:38949368	G/A	O14657	4:38942248	-	YWHAZ	3	Antisens	7120	local	2.08E-010	242	-0.48	0.39
ASGA0019358	rs80933897	4:38949368	G/A	A_72_P250607	4:39101586	+			Non annotated	152218	local	3.17E-009	242	0.39	0.39
ALGA0024607	rs80860296	4:38985579	G/A	A_72_P629066	4:41817148	+	RIDA		Sens	2831569	distant	0.000015	242	-0.64	0.05
ALGA0024607	rs80860296	4:38985579	G/A	A_72_P199447	4:41817213	+	RIDA		Sens	2831634	distant	0.0090099766	242	-0.47	0.05
ALGA0024607	rs80860296	4:38985579	G/A	A_72_P650355	4:41817215	+	RIDA		Sens	2831636	distant	0.0202455773	242	-0.44	0.05
MARC0023152	rs80889399	4:39032514	G/A	A_72_P067571	4:38942528	-	YWHAZ		Antisens	89986	local	0.0076375541	242	-0.15	0.28
H3GA0012548	rs81381763	4:39684755	G/A	A_72_P605923	4:41732933	-	POP1		Sens	2048178	distant	0.0017608069	242	0.44	0.11
ASGA0019413	rs80980615	4:41709444	A/G	A_72_P415073	4:41732892	-	POP1		Sens	23448	local	0.0100531604	242	0.3	0.25
ASGA0019413	rs80980615	4:41709444	A/G	O2275	4:41709424	+	POP1		Antisens	20	local	0.0489498738	242	-0.19	0.25
ALGA0024697	rs81381799	4:41937629	G/A	A_72_P199447	4:41817213	+	RIDA		Sens	120416	local	0.0063603172	242	-0.32	0.13
H3GA0012605	rs80953330	4:43156266	A/G	A_72_P629066	4:41817148	+	RIDA		Sens	1339118	distant	0.0019563043	242	-0.42	0.10
H3GA0012614	rs80851902	4:43268067	G/A	A_72_P327673	4:43476066	-			Non annotated	207999	local	0.0234756205	242	-0.31	0.15
ASGA0019504	rs80825457	4:43450407	A/G	O2995	13:38448885	+	UQCRB		Antisens	NA	distant	7.86E-009	242	-0.48	0.42
ASGA0019504	rs80825457	4:43450407	A/G	A_72_P327673	4:43476066	-			Non annotated	25659	local	0.0010087431	242	-0.24	0.42
DRGA0004762	rs81302124	4:43739226	A/G	O2995	13:38448885	+	UQCRB		Antisens	NA	distant	7.86E-009	242	-0.48	0.42
INRA0013954	rs329767984	4:44707657	C/A	A_72_P525152	4:44708402	-	C8orf37		Sens	745	local	3.88E-011	242	0.34	0.40
INRA0013946	rs342068275	4:44812388	A/G	A_72_P325613	4:44708374	-	C8orf37		Sens	104014	local	8.93E-009	242	0.37	0.38
INRA0013946	rs342068275	4:44812388	A/G	A_72_P040846	4:44722462	-	C8orf37		Sens	89926	local	0.000000465	242	0.43	0.38
INRA0013946	rs342068275	4:44812388	A/G	A_72_P278789	4:44726324	-	C8orf37		Sens	86064	local	0.000000714	242	0.42	0.38
ASGA0019578	rs80949646	4:47098131	A/G	A_72_P040846	4:44722462	-	C8orf37		Sens	2375669	distant	0.0008596053	242	0.32	0.48
H3GA0012699	rs80864234	4:52373909	G/A	A_72_P473804	4:55310960	-	WWP1		Sens	2937051	distant	4.3E-012	242	0.6	0.48
H3GA0012699	rs80864234	4:52373909	G/A	A_72_P669696	4:55319237	-	WWP1		Sens	2945328	distant	0.0252726052	242	0.24	0.48
ALGA0025067	rs80965220	4:57865779	G/A	A_72_P496843	4:55302097	-	WWP1		Sens	2563682	distant	0.00000431	242	0.22	0.50
ALGA0025067	rs80965220	4:57865779	G/A	A_72_P228202	4:55300312	-	WWP1		Sens	2565467	distant	0.0000151	242	0.24	0.50
ALGA0025156	rs80887930	4:60516616	G/A	A_72_P492630	1:125219449	-	SLTM		Antisens	NA	distant	0.0001766022	242	-0.28	0.47
ALGA0025162	rs80907822	4:60844160	G/A	A_72_P492630	1:125219449	-	SLTM		Antisens	NA	distant	0.0001766022	242	-0.28	0.47
ALGA0025162	rs80907822	4:60844160	G/A	A_72_P130591	4:64745200	+	PEX2		Sens	3901040	distant	0.0048870934	242	-0.23	0.47
MARC0004720	rs80920167	4:62131797	G/A	A_72_P473804	4:55310960	-	WWP1		Sens	6820837	distant	0.0000949	242	-0.42	0.49
ALGA0025294	rs80946487	4:64271662	G/A	A_72_P058941	4:64745255	+	PEX2		Sens	473593	local	0.020500024	242	-0.22	0.42
H3GA0012795	rs80957722	4:67776719	A/G	A_72_P763911	4:67664676	-	TMEM70		Sens	112043	local	0.0031851782	242	-0.28	0.16
H3GA0012815	rs80919824	4:68458147	A/G	A_72_P449008	17:10274380	+	CSGALNACT1		Sens	NA	distant	0.0303122505	242	0.26	0.25
ALGA0025556	rs80862639	4:72955795	A/G	A_72_P474105	4:81204472	-	UBXN2B		Sens	8248677	distant	0.0045417632	242	-0.17	0.43
H3GA0053919	rs81347259	4:739446	A/G	A_72_P168321	4:504246	-			Non annotated	235200	local	0.000000029	242	0.55	0.12
H3GA0053919	rs81347259	4:739446	A/G	A_72_P043261	2:67034803	+			Non annotated	NA	distant	0.0240762642	242	-0.35	0.12
ALGA0025649	rs80976751	4:75123448	A/G	O11957	4:75172788	+	ARMC1	3	Sens	49340	local	0.0198740358	241	-0.18	0.11
MARC0028359	rs80791582	4:75173608	G/A	O9387	5:63670322	+	LRP6	1	Sens	NA	distant	0.000028	240	-0.41	0.24
MARC0028359	rs80791582	4:75173608	G/A	A_72_P095116	5:63670318	+	LRP6	1	Sens	NA	distant	0.0005305772	240	-0.32	0.24
MARC0028359	rs80791582	4:75173608	G/A	A_72_P052991	5:64894280	+			Non annotated	NA	distant	0.000840833	240	0.36	0.24
M1GA0005931	rs80809599	4:75546628	G/A	A_72_P342588	4:70378314	+	LACTB2	3	Sens	5168314	distant	0.0435489322	242	-0.21	0.27
M1GA0005933	rs81382117	4:75991872	A/G	A_72_P319718	4:97347773	+	F11R	1.3	Antisens	21355901	distant	0.0071074975	242	0.31	0.16
DRGA0004859	rs81302069	4:76004484	A/C	A_72_P319718	4:97347773	+	F11R	1.3	Antisens	21343289	distant	0.0071074975	242	0.31	0.16
ASGA0020084	rs80836585	4:77085101	G/A	A_72_P148306	4:77235879	+			Non annotated	150778	local	0.0024723149	242	-0.29	0.28
ALGA0025733	rs81001790	4:77188605	G/A	A_72_P186681	4:77296002	+	GGH		Sens	107397	local	0.041968889	242	0.23	0.37
DBWU0000798	rs55618323	4:77293029	G/A	A_72_P633126	4:77293058	+	GGH		Sens	29	local	0.000266508	242	-0.29	0.47
ALGA0025744	rs81382125	4:77306065	G/A	A_72_P642879	4:77300794	+	GGH		Sens	5271	local	5.67E-009	239	-0.42	0.31
ALGA0025744	rs81382125	4:77306065	G/A	A_72_P558349	4:77300798	+	GGH		Sens	5267	local	3.44E-008	239	-0.42	0.31
ALGA0025744	rs81382125	4:77306065	G/A	A_72_P474070	4:77300790	+	GGH		Sens	5275	local	0.000000137	239	-0.42	0.31
ALGA0025744	rs81382125	4:77306065	G/A	A_72_P186681	4:77296002	+	GGH		Sens	10063	local	0.000000966	239	-0.35	0.31
ASGA0020103	rs80921057	4:77339687	G/A	A_72_P603208	4:79257983	-	RAB2A		Sens	1918296	distant	0.00000639	242	-0.48	0.12
MARC0021448	rs80789574	4:78622798	A/G	A_72_P092616	1:275526595	-			Non annotated	NA	distant	0.0163008321	242	0.44	0.08
CASI0007404	rs323250809	4:79293663	G/A	A_72_P580137	4:77295479	+	GGH		Sens	1998184	distant	0.00000401	242	-0.33	0.31
ALGA0025907	rs80921649	4:79645252	G/A	A_72_P642879	4:77300794	+	GGH		Sens	2344458	distant	0.0020432575	242	0.29	0.41
ALGA0025907	rs80921649	4:79645252	G/A	A_72_P558349	4:77300798	+	GGH		Sens	2344454	distant	0.0025456159	242	0.29	0.41
ALGA0025907	rs80921649	4:79645252	G/A	A_72_P474070	4:77300790	+	GGH		Sens	2344462	distant	0.0201007496	242	0.27	0.41
ALGA0025926	rs80810705	4:80458998	A/G	A_72_P603208	4:79257983	-	RAB2A		Sens	1201015	distant	0.000514842	242	-0.29	0.43
H3GA0013026	rs80878613	4:81527282	A/C	A_72_P393883	4:81204155	-	UBXN2B		Sens	323127	local	0.00000182	242	-0.27	0.45
ALGA0026047	rs80806247	4:82888774	C/G	A_72_P373738	4:82922482	+	TMEM68		Antisens	33708	local	4.87E-012	242	0.34	0.50
H3GA0011763	rs80818220	4:8290165	G/A	O8441	4:9006750	+	KCNQ3		Sens	716585	local	0.00003	242	-0.38	0.29
ALGA0026103	rs80844045	4:84114530	A/G	A_72_P120561	4:84141892	-	MRPL15		Sens	27362	local	0.000000553	242	-0.3	0.39
ASGA0017943	rs80826144	4:8537988	G/A	A_72_P002331	4:8555651	+	TMEM71		Sens	17663	local	0.0033626213	242	0.18	0.37
H3GA0013176	rs80924250	4:85396918	C/A	A_72_P346218	4:85390084	+	PCMTD1		Sens	6834	local	1.67E-015	242	-0.47	0.44
ALGA0026208	rs80972336	4:87258052	A/G	A_72_P474218	4:88734231	+	KIFAP3		Sens	1476179	distant	0.0176712783	242	0.28	0.32
ASGA0020473	rs80846159	4:88385240	A/G	A_72_P372593	4:89159637	+	SLC19A2	1	Sens	774397	local	0.043527868	240	-0.18	0.47
MARC0009527	rs80894750	4:88437516	A/C	A_72_P284854	4:88816255	+	C1orf112		Antisens	378739	local	0.0022494612	240	0.38	0.21
DIAS0004420	rs330345564	4:88804728	A/G	A_72_P239007	4:88801279	+	SCYL3		Sens	3449	local	0.0051013578	241	0.19	0.31
MARC0113080	rs80854330	4:8901794	G/A	O8441	4:9006750	+	KCNQ3		Sens	104956	local	0.0000028	242	-0.59	0.10
ALGA0026233	rs80848071	4:89118147	G/A	A_72_P372593	4:89159637	+	SLC19A2	1	Sens	41490	local	0.0030565309	242	-0.23	0.27
DIAS0004524	rs334130525	4:89393393	A/G	A_72_P474218	4:88734231	+	KIFAP3		Sens	659162	local	1.36E-010	242	-0.53	0.18
DRGA0004942	rs81302159	4:89534984	A/G	A_72_P372738	4:88950950	+	SELL		Sens	584034	local	1.18E-012	240	-0.72	0.21
DRGA0004942	rs81302159	4:89534984	A/G	A_72_P036071	4:89530627	-	ATP1B1	2	Sens	4357	local	0.0101818731	240	0.36	0.21
DRGA0004942	rs81302159	4:89534984	A/G	A_72_P668484	4:89530994	-	ATP1B1	2	Sens	3990	local	0.0145052352	240	0.33	0.21
INRA0015273	rs331809065	4:90484781	G/A	A_72_P643479	4:90585269	-	DCAF6		Sens	100488	local	0.0000293	242	-0.43	0.11
INRA0015273	rs331809065	4:90484781	G/A	O10392	4:90585010	-	DCAF6		Sens	100229	local	0.0000909	242	-0.52	0.11
INRA0015273	rs331809065	4:90484781	G/A	A_72_P579177	4:90585010	-	DCAF6		Sens	100229	local	0.0001440364	242	-0.51	0.11
INRA0015274	rs322572404	4:90781551	G/A	A_72_P027071	4:90585010	-	DCAF6		Sens	196541	local	0.0002945588	242	-0.48	0.12
ALGA0026269	rs80809738	4:91111015	G/A	O11641	4:91145196	-	CREG1		Antisens	34181	local	0.000000636	242	-0.56	0.12
H3GA0013230	rs80975099	4:91141912	A/G	A_72_P474288	4:91140855	+	CREG1		Sens	1057	local	0.0001476417	242	-0.35	0.15
H3GA0013230	rs80975099	4:91141912	A/G	A_72_P071846	4:91144636	+	CREG1		Sens	2724	local	0.0022013153	242	-0.38	0.15
INRA0015336	rs319599168	4:92633638	G/A	A_72_P161716	4:90593677	-	DCAF6		Sens	2039961	distant	0.00000543	242	-0.37	0.13
H3GA0013281	rs80880704	4:93758135	C/A	A_72_P353258	4:94959566	+			Non annotated	1201431	distant	0.0000021	242	0.67	0.35
MARC0064723	rs80888223	4:94834244	A/G	A_72_P353258	4:94959566	+			Non annotated	125322	local	6.24E-015	242	1.1	0.22
ALGA0026478	rs80797592	4:95052349	G/A	A_72_P301314	14:140198187	-	CACUL1		Sens	NA	distant	0.0146012326	242	0.35	0.06
H3GA0013315	rs80900640	4:95154364	G/A	A_72_P165926	4:95097050	-	RGS4		Sens	57314	local	1.23E-011	242	-0.59	0.35
H3GA0013324	rs80899797	4:95397347	A/G	A_72_P181261	4:95590684	+	HSD17B7		Sens	193337	local	0.0178826842	242	-0.23	0.18
ALGA0026520	rs340417349	4:95421304	G/A	A_72_P064271	13:180745407	-	CADM2		Sens	NA	distant	0.0167320287	242	0.82	0.10
ALGA0026530	rs80945353	4:95444626	G/A	A_72_P677030	4:95739316	-	UAP1		Sens	294690	local	0.0004859691	242	-0.18	0.39
H3GA0013327	rs80832386	4:95526086	A/C	O13827	4:95739083	-	UAP1		Sens	212997	local	0.0392457805	242	-0.24	0.32
H3GA0013327	rs80832386	4:95526086	A/C	A_72_P657299	4:95739262	-	UAP1		Sens	213176	local	0.0407137375	242	-0.24	0.32
ALGA0026572	-	4:96381947	G/A	A_72_P181261	4:95590684	+	HSD17B7		Sens	791263	local	9.16E-012	242	0.51	0.10
ALGA0026572	-	4:96381947	G/A	O5323	4:95593873	+	HSD17B7		Sens	788074	local	3.28E-010	242	0.52	0.10
MARC0065038	rs80884861	4:96818326	A/G	O5351	4:97371109	-	TSTD1		Sens	552783	local	0.0001962816	242	0.21	0.26
MARC0065038	rs80884861	4:96818326	A/G	A_72_P158291	4:97371112	-	TSTD1		Sens	552786	local	0.0004178827	242	0.2	0.26
ASGA0103560	rs81303358	4:96992272	A/G	A_72_P158916	4:96990330	+	CFAP126		Sens	1942	local	4.73E-015	242	0.58	0.25
ASGA0103560	rs81303358	4:96992272	A/G	A_72_P090676	4:96988212	-	CFAP126		Antisens	4060	local	0.0006060433	242	0.23	0.25
ALGA0026599	rs81382293	4:97063530	G/A	A_72_P350428	4:96968433	+			Non annotated	95097	local	0.0000367	242	0.37	0.23
ASGA0020745	rs80987610	4:97098814	A/G	A_72_P158916	4:96990330	+	CFAP126		Sens	108484	local	3.74E-008	242	0.46	0.21
ASGA0020745	rs80987610	4:97098814	A/G	O12986	4:97087598	-	TOMM40L		Sens	11216	local	0.0028926964	242	-0.16	0.21
DBWU0000701	rs55618226	4:97140658	A/G	A_72_P210992	4:97198646	-	KLHDC9		Sens	57988	local	0.0000582	242	0.23	0.34
ALGA0026607	rs80944751	4:97196409	A/G	O5350	4:97198606	-	KLHDC9		Sens	2197	local	0.00000657	242	0.31	0.42
MARC0063634	-	4:97220299	A/G	A_72_P657153	4:97153020	-	UFC1		Sens	67279	local	0.0004231296	242	0.19	0.32
MARC0063634	-	4:97220299	A/G	A_72_P474409	4:97153010	-	UFC1		Sens	67289	local	0.000908842	242	0.21	0.32
ALGA0026622	rs80982461	4:97293558	G/A	A_72_P474444	4:97475434	+	SLAMF7		Sens	181876	local	0.000000171	242	0.45	0.33
DBWU0000459	rs55617884	4:97375262	A/G	O5350	4:97198606	-	KLHDC9		Sens	176656	local	0.0000136	242	0.32	0.33
DBWU0000459	rs55617884	4:97375262	A/G	A_72_P178481	4:98218146	-	CASQ1		Sens	842884	local	0.0013421969	242	-0.32	0.33
DBWU0000459	rs55617884	4:97375262	A/G	A_72_P362413	4:97487584	+			Non annotated	112322	local	0.0206703775	242	0.23	0.33
ASGA0020755	rs80943471	4:97456653	G/A	A_72_P158291	4:97371112	-	TSTD1		Sens	85541	local	0.0005004394	241	-0.18	0.49
ASGA0020755	rs80943471	4:97456653	G/A	O5351	4:97371109	-	TSTD1		Sens	85544	local	0.003932135	241	-0.17	0.49
MARC0111312	-	4:97519204	G/A	A_72_P229877	4:97871502	+	SLAMF6		Sens	352298	local	0.0038160192	242	-0.32	0.11
ALGA0026637	rs80955389	4:97682556	A/C	A_72_P474444	4:97475434	+	SLAMF7		Sens	207122	local	5.86E-009	242	0.51	0.32
MARC0063216	rs80972421	4:97892230	G/A	A_72_P474434	4:97545413	+	LY9	3	Sens	346817	local	0.0314578184	242	-0.15	0.27
ASGA0020826	rs80897589	4:98265396	A/G	A_72_P119111	4:98081593	+	COPA		Sens	183803	local	0.0286292287	242	-0.25	0.48
M1GA0006082	rs80897743	4:98371966	A/G	A_72_P100386	4:98342713	+	IGSF8		Sens	29253	local	8.27E-009	232	-0.5	0.27
M1GA0006082	rs80897743	4:98371966	A/G	O12608	4:98342713	+	IGSF8		Sens	29253	local	9.19E-009	232	-0.45	0.27
MARC0028599	rs81222891	4:98666978	A/G	A_72_P165926	4:95097050	-	RGS4		Sens	3569928	distant	0.007433277	242	0.4	0.26
H3GA0013451	rs80826309	4:99483361	G/A	A_72_P290294	4:99073488	+	FCER1A		Sens	409873	local	7.26E-016	242	0.9	0.26
MARC0059702	rs80797125	4:99534406	A/G	A_72_P279924	4:110458463	-	PDE4DIP		Sens	10924057	distant	0.0381151579	240	-0.2	0.47
M1GA0008152	rs80948600	5:103763263	A/G	A_72_P231312	5:103919309	-	TMTC2		Sens	156046	local	0.0107204366	242	-0.58	0.21
ALGA0109617	rs81475686	5:103826114	A/G	A_72_P021366	5:103904689	-	TMTC2		Sens	78575	local	0.0003834726	242	-0.44	0.31
ALGA0109617	rs81475686	5:103826114	A/G	A_72_P266912	5:103990404	-	TMTC2		Sens	164290	local	0.0018678725	242	-0.3	0.31
ASGA0085906	-	5:104012057	A/G	A_72_P253142	5:104205289	+	METTL25		Sens	193232	local	0.023638054	242	0.21	0.48
ASGA0027193	rs81386969	5:106863651	A/G	A_72_P529063	7:81070512	-	MYH7		Sens	NA	distant	0.0241890399	242	0.57	0.12
ALGA0123172	rs81318930	5:108383695	G/A	A_72_P280164	5:108284691	+			Non annotated	99004	local	0.00000014	242	-0.79	0.07
ALGA0034316	rs80877318	5:109793126	A/G	A_72_P293304	2:154344469	-	TCERG1		Antisens	NA	distant	0.0343238833	242	0.28	0.18
H3GA0055599	rs81314307	5:111343586	G/A	A_72_P167681	2:106222038	-	RHOBTB3		Antisens	NA	distant	0.0115347422	242	1	0.05
H3GA0055599	rs81314307	5:111343586	G/A	A_72_P215337	8:1859763	-	DOK7		Sens	NA	distant	0.0139492519	242	1.13	0.05
INRA0018490	rs324200582	5:12295834	G/A	O142	5:12291461	-	FBXO7		Sens	4373	local	4.45E-008	242	0.39	0.28
INRA0018490	rs324200582	5:12295834	G/A	A_72_P431794	5:12291461	-	FBXO7		Sens	4373	local	6.64E-008	242	0.38	0.28
INRA0018490	rs324200582	5:12295834	G/A	A_72_P567659	5:12291458	-	FBXO7		Sens	4376	local	0.000000288	242	0.37	0.28
ASGA0024492	rs80989679	5:12353794	A/G	A_72_P567659	5:12291458	-	FBXO7		Sens	62336	local	0.0002701243	239	-0.3	0.40
ASGA0024492	rs80989679	5:12353794	A/G	O142	5:12291461	-	FBXO7		Sens	62333	local	0.0002731063	239	-0.3	0.40
ASGA0024492	rs80989679	5:12353794	A/G	A_72_P604648	5:12308140	-	FBXO7		Sens	45654	local	0.0067062206	239	-0.13	0.40
DRGA0005458	rs327853958	5:12429770	A/G	A_72_P362323	5:12455024	+	PRDM4		Sens	25254	local	0.0024219289	242	-0.19	0.36
DRGA0005458	rs327853958	5:12429770	A/G	A_72_P453774	5:12453558	+	PRDM4		Sens	23788	local	0.0154596134	242	-0.2	0.36
ASGA0023717	rs81385957	5:1296573	A/G	O1296	5:1284103	-	FAM118A		Sens	12470	local	1.09E-008	242	0.19	0.22
ASGA0023717	rs81385957	5:1296573	A/G	A_72_P203597	5:1284100	-	FAM118A		Sens	12473	local	1.68E-008	242	0.19	0.22
MARC0101695	rs80995023	5:13564834	A/G	A_72_P453824	5:14040642	-	TCP11L2		Sens	475808	local	0.000000371	242	0.41	0.47
MARC0070270	rs81255514	5:14008737	A/G	A_72_P453824	5:14040642	-	TCP11L2		Sens	31905	local	0.000000005	242	0.54	0.23
ALGA0030706	rs80783991	5:14137895	A/G	O11001	5:14106578	+	CKAP4		Sens	31317	local	0.0016161158	242	0.27	0.22
ALGA0030706	rs80783991	5:14137895	A/G	A_72_P372483	5:14038996	+	TCP11L2		Antisens	98899	local	0.0076182127	242	0.29	0.22
ALGA0030706	rs80783991	5:14137895	A/G	A_72_P337608	5:14038465	-	TCP11L2		Sens	99430	local	0.0148543762	242	0.32	0.22
ASGA0024642	rs81382568	5:14387725	A/G	A_72_P066551	5:14106612	+	CKAP4		Sens	281113	local	0.0006888149	242	0.3	0.21
MARC0049197	rs81240772	5:15380171	A/C	O14282	5:15369153	+	FKBP11		Antisens	11018	local	0.0000168	242	-0.24	0.38
MARC0049197	rs81240772	5:15380171	A/C	O261	5:15366750	+	CCDC65		Sens	13421	local	0.0040858593	242	-0.2	0.38
H3GA0015114	rs81387447	5:1564099	C/A	A_72_P444709	5:1324190	-	UPK3A		Sens	239909	local	1.1E-014	242	0.55	0.37
MARC0067796	rs81255070	5:15725895	C/A	A_72_P100496	5:15676162	+	TUBA1C	3	Sens	49733	local	0.0023484934	242	0.35	0.10
ASGA0092072	-	5:16021128	G/A	A_72_P116021	5:16202604	+	BCDIN3D		Sens	181476	local	5.58E-008	242	0.33	0.21
ASGA0023722	rs81387105	5:1621034	A/G	A_72_P444709	5:1324190	-	UPK3A		Sens	296844	local	1.44E-018	242	0.58	0.47
ASGA0024735	rs80804354	5:16225528	C/A	A_72_P116021	5:16202604	+	BCDIN3D		Sens	22924	local	0.0092576337	242	0.19	0.46
ASGA0024792	rs80885676	5:17453508	A/G	O14287	5:17250249	-	CELA1		Sens	203259	local	0.0299434377	242	-0.28	0.49
ALGA0103259	-	5:17718271	A/G	A_72_P651854	5:17250252	-	CELA1		Sens	468019	local	0.0001004416	242	0.36	0.34
ALGA0030900	rs80857799	5:17755177	A/G	A_72_P394798	5:17767281	-	SCN8A		Antisens	12104	local	5.13E-019	242	0.64	0.19
ALGA0030900	rs80857799	5:17755177	A/G	O5691	5:17767281	-	SCN8A		Antisens	12104	local	1.66E-018	242	0.6	0.19
M1GA0007687	rs80976370	5:17949392	G/A	O5691	5:17767281	-	SCN8A		Antisens	182111	local	0.0061259496	242	-0.25	0.40
ASGA0099738	-	5:18212504	G/A	A_72_P394798	5:17767281	-	SCN8A		Antisens	445223	local	0.00000817	242	0.49	0.12
ASGA0027336	rs81387153	5:189721	A/G	O11653	5:45940	+	TBC1D22A		Antisens	143781	local	0.00000167	242	0.18	0.25
ASGA0027336	rs81387153	5:189721	A/G	A_72_P007366	5:45940	+	TBC1D22A		Antisens	143781	local	0.00000859	242	0.18	0.25
DRGA0005488	rs342238373	5:19053403	G/A	A_72_P004766	5:19084936	+	AMHR2		Sens	31533	local	5.52E-011	242	0.36	0.45
DRGA0005488	rs342238373	5:19053403	G/A	A_72_P606338	5:18952594	+			Non annotated	100809	local	8.7E-010	242	-0.3	0.45
DRGA0005488	rs342238373	5:19053403	G/A	A_72_P022046	5:18950898	+	PFDN5		Sens	102505	local	0.00000421	242	-0.34	0.45
DRGA0005488	rs342238373	5:19053403	G/A	A_72_P596874	5:18950891	+	PFDN5		Sens	102512	local	0.0068561663	242	-0.27	0.45
DRGA0005488	rs342238373	5:19053403	G/A	A_72_P094711	5:18961831	-	AAAS		Sens	91572	local	0.0287871012	242	0.21	0.45
ALGA0113887	rs81342728	5:19416184	A/G	A_72_P307578	14:88899381	-	LRIT2		Sens	NA	distant	0.0006493639	242	-0.19	0.45
ALGA0113887	rs81342728	5:19416184	A/G	A_72_P410878	5:19129777	+	PCBP2		Sens	286407	local	0.0285217232	242	-0.3	0.45
ASGA0024967	rs80980213	5:19475699	A/G	A_72_P410878	5:19129777	+	PCBP2		Sens	345922	local	0.0000371	242	0.79	0.07
MARC0014893	-	5:20035192	G/A	A_72_P372263	5:20048879	+	SMUG1	1	Sens	13687	local	7.6E-014	242	0.28	0.26
MARC0014893	-	5:20035192	G/A	A_72_P707762	5:20048908	+	SMUG1	1	Sens	13716	local	6.49E-013	242	0.29	0.26
MARC0014893	-	5:20035192	G/A	A_72_P750640	5:20050067	+	SMUG1	1	Sens	14875	local	1.38E-011	242	0.34	0.26
ALGA0031059	rs80879822	5:20111599	G/A	O11898	5:19134664	+	PCBP2		Sens	976935	local	0.0010143021	242	0.13	0.35
ALGA0031059	rs80879822	5:20111599	G/A	A_72_P127436	5:19134661	+	PCBP2		Sens	976938	local	0.0321033491	242	0.12	0.35
DIAS0000589	-	5:20454912	G/A	A_72_P400618	5:20579504	+	NABP2		Antisens	124592	local	2.91E-008	242	-0.28	0.19
ASGA0025027	rs80851283	5:20859771	A/G	A_72_P275359	5:20866867	-	TESPA1		Sens	7096	local	7.6E-013	242	-0.57	0.20
H3GA0016038	rs80941752	5:20941038	G/A	O7749	15:144255980	+	PID1		Sens	NA	distant	0.0064505275	241	0.33	0.09
H3GA0016038	rs80941752	5:20941038	G/A	O11663	14:66468272	+	FXYD4		Sens	NA	distant	0.0197316621	241	0.75	0.09
H3GA0015185	rs81383081	5:2178849	G/A	A_72_P252492	5:2220726	-	KIAA1644		Sens	41877	local	0.0226095062	242	0.49	0.11
ALGA0029910	rs81383009	5:2234243	A/G	A_72_P453464	5:3989453	+			Non annotated	1755210	distant	0.0107601448	242	0.17	0.48
ALGA0029910	rs81383009	5:2234243	A/G	O12841	5:2182888	+	PARVG	3	Sens	51355	local	0.0302760429	242	0.44	0.48
CASI0007699	rs344895397	5:22568532	A/C	A_72_P112606	5:20836713	-	GLS2		Sens	1731819	distant	0.0022252339	242	-0.25	0.11
MARC0010341	rs80785853	5:25185108	G/A	O10663	12:49297934	-	CYC		Antisens	NA	distant	0.000000505	242	-0.34	0.33
ALGA0031303	-	5:25355697	A/G	O10663	12:49297934	-	CYC		Antisens	NA	distant	0.000000505	242	-0.34	0.33
H3GA0017355	rs81387128	5:267257	G/A	A_72_P058161	5:47221	+			Non annotated	220036	local	0.0144977955	242	-0.15	0.18
DRGA0005568	-	5:27941889	G/A	A_72_P360253	2:40383918	-	ANO5		Sens	NA	distant	0.0036678569	242	0.3	0.16
DRGA0005568	-	5:27941889	G/A	O11160	17:39273596	-	TCF15		Antisens	NA	distant	0.0041612058	242	0.38	0.16
DRGA0005568	-	5:27941889	G/A	A_72_P371508	2:128489835	+	DMXL1		Sens	NA	distant	0.0084727782	242	0.31	0.16
DRGA0005568	-	5:27941889	G/A	A_72_P497146	1:302805830	+	TRUB2		Antisens	NA	distant	0.0130324609	242	0.23	0.16
DRGA0005568	-	5:27941889	G/A	A_72_P043301	1:86986270	+			Non annotated	NA	distant	0.0164786651	242	0.28	0.16
DRGA0005568	-	5:27941889	G/A	A_72_P440471	17:65856213	+	VAPB		Sens	NA	distant	0.0184241658	242	-0.17	0.16
DRGA0005568	-	5:27941889	G/A	A_72_P403203	4:107514489	+	CERS2		Sens	NA	distant	0.019308489	242	-0.16	0.16
DRGA0005568	-	5:27941889	G/A	A_72_P611673	13:127818571	+	TTC14		Sens	NA	distant	0.0213025927	242	-0.29	0.16
DRGA0005568	-	5:27941889	G/A	O7905	13:66077712	+	TRNT1		Sens	NA	distant	0.0232739822	242	-0.36	0.16
DRGA0005568	-	5:27941889	G/A	A_72_P413538	10:2732101	-	RGS1		Sens	NA	distant	0.0247345628	242	-0.43	0.16
DRGA0005568	-	5:27941889	G/A	A_72_P772711	7:97802599	+	RDH12		Sens	NA	distant	0.0263548501	242	0.49	0.16
DRGA0005568	-	5:27941889	G/A	A_72_P413528	6:156478257	+	GUCA2A		Sens	NA	distant	0.0322160808	242	0.38	0.16
DRGA0005568	-	5:27941889	G/A	CUST_240_PI427286967	6:50409624	-	RRAS		Sens	NA	distant	0.0329031131	242	0.25	0.16
DRGA0005568	-	5:27941889	G/A	A_72_P475770	4:135581700	+	TMED5		Sens	NA	distant	0.0329171712	242	-0.26	0.16
DRGA0005568	-	5:27941889	G/A	A_72_P183486	2:20239238	-			Non annotated	NA	distant	0.0381286065	242	0.43	0.16
DRGA0005568	-	5:27941889	G/A	O2810	15:89759860	-	WIPF1	3	Sens	NA	distant	0.0383723045	242	-0.23	0.16
DRGA0005568	-	5:27941889	G/A	A_72_P394103	6:85300427	+	AGO4		Sens	NA	distant	0.0394206623	242	-0.32	0.16
DRGA0005568	-	5:27941889	G/A	A_72_P476914	7:35232628	+	SPDEF		Sens	NA	distant	0.0395046703	242	0.5	0.16
DRGA0005568	-	5:27941889	G/A	A_72_P082511	7:105977603	+	VASH1		Sens	NA	distant	0.0413587615	242	0.35	0.16
DRGA0005568	-	5:27941889	G/A	A_72_P224027	18:55909850	+	GCK		Sens	NA	distant	0.0485980645	242	0.25	0.16
DRGA0005583	rs80949080	5:28261542	A/G	O6848	2:149333821	+	PCDHGC3	1	Sens	NA	distant	0.0244436714	241	0.68	0.11
ALGA0031489	rs80822090	5:31444249	A/G	A_72_P120856	5:31462088	+	TMEM5		Sens	17839	local	0.0001490444	242	0.34	0.35
ALGA0031489	rs80822090	5:31444249	A/G	A_72_P117576	5:31450224	+	TMEM5		Sens	5975	local	0.0204974098	242	0.18	0.35
MARC0012331	rs81272185	5:32349029	A/G	O948	5:33973001	-	GRIP1		Sens	1623972	distant	0.0158062908	241	0.27	0.19
DRGA0005611	rs81302925	5:33380452	A/C	A_72_P121126	5:34540529	+			Non annotated	1160077	distant	0.000000001	242	0.86	0.17
H3GA0015245	rs81383358	5:3370245	G/A	A_72_P072291	5:3362979	-			Non annotated	7266	local	0.0130993842	242	0.24	0.25
ALGA0113412	rs81342172	5:34011426	G/A	A_72_P171406	5:33972660	-	GRIP1		Sens	38766	local	0.0240186913	242	0.27	0.16
H3GA0016214	rs81383652	5:34696523	A/G	O267	5:110122682	+	DYRK2		Sens	75426159	distant	0.0037313991	242	0.25	0.20
ASGA0025352	rs80900196	5:34930728	G/A	A_72_P121126	5:34540529	+			Non annotated	390199	local	0.0065706136	238	0.41	0.44
ALGA0031642	rs80894173	5:34945860	A/G	A_72_P293304	2:154344469	-	TCERG1		Antisens	NA	distant	0.0343238833	242	0.28	0.18
ALGA0031661	rs80990921	5:35485496	G/A	A_72_P210057	5:35954156	-	MDM2		Antisens	468660	local	1.13E-010	242	0.85	0.10
DRGA0005648	rs80863378	5:36199464	A/G	A_72_P177571	5:36179896	-	LYZ		Sens	19568	local	0.0004642781	242	0.52	0.35
DRGA0005648	rs80863378	5:36199464	A/G	O11856	5:36179591	-	LYZ		Sens	19873	local	0.0008315966	242	0.53	0.35
DRGA0005648	rs80863378	5:36199464	A/G	A_72_P737919	5:36179223	-	LYZ		Sens	20241	local	0.001708431	242	0.54	0.35
DRGA0005648	rs80863378	5:36199464	A/G	A_72_P721793	5:36179227	-	LYZ		Sens	20237	local	0.0023038562	242	0.53	0.35
ASGA0025389	rs80845463	5:36621274	A/G	A_72_P061151	5:36647234	+	RAB3IP		Sens	25960	local	0.000000119	242	0.41	0.39
MARC0037308	rs81231693	5:36850873	C/A	A_72_P061151	5:36647234	+	RAB3IP		Sens	203639	local	0.0031084026	242	0.44	0.11
H3GA0016244	rs80892229	5:37369531	A/G	A_72_P721793	5:36179227	-	LYZ		Sens	1190304	distant	1.89E-009	242	-1.21	0.10
H3GA0016244	rs80892229	5:37369531	A/G	A_72_P737919	5:36179223	-	LYZ		Sens	1190308	distant	2.66E-009	242	-1.22	0.10
H3GA0016244	rs80892229	5:37369531	A/G	A_72_P177571	5:36179896	-	LYZ		Sens	1189635	distant	6.13E-009	242	-1.08	0.10
H3GA0016244	rs80892229	5:37369531	A/G	O11856	5:36179591	-	LYZ		Sens	1189940	distant	2.21E-008	242	-1.12	0.10
M1GA0007314	rs81383518	5:4092291	G/A	A_72_P453464	5:3989453	+			Non annotated	102838	local	0.0004291711	242	0.21	0.35
ASGA0023911	rs81383562	5:4121059	A/G	A_72_P453464	5:3989453	+			Non annotated	131606	local	0.0035694517	242	0.26	0.14
ALGA0030010	rs81383598	5:4169795	A/G	A_72_P072231	5:4270312	+	SNU13		Sens	100517	local	0.0001151102	242	0.18	0.32
H3GA0016255	rs81383876	5:42119248	G/A	A_72_P256667	5:42378695	+	KRR1	1.3	Antisens	259447	local	6.12E-010	242	-0.57	0.30
M1GA0007323	rs80792601	5:4240703	A/C	A_72_P072231	5:4270312	+	SNU13		Sens	29609	local	0.0008410194	242	0.16	0.49
INRA0019262	rs334378193	5:42416481	G/A	A_72_P011191	5:42373663	+	GLIPR1		Sens	42818	local	0.0001332021	242	0.19	0.36
ASGA0023919	rs80948591	5:4253826	G/A	A_72_P293149	2:15901988	+	NUP160		Antisens	NA	distant	0.0193355895	241	0.62	0.05
ASGA0023933	rs80911744	5:4368271	C/A	A_72_P427944	5:4385866	-	ACO2		Sens	17595	local	0.0213629082	242	0.14	0.39
ASGA0082478	rs81331835	5:47404818	G/A	A_72_P390038	5:49498273	-	ABCC9	2	Antisens	2093455	distant	0.0102752587	242	-0.21	0.42
ALGA0030043	rs81383785	5:4840565	G/A	A_72_P422864	5:4347622	+	PMM1		Sens	492943	local	0.0014849071	235	0.12	0.35
H3GA0016277	rs81383985	5:48604495	G/A	A_72_P256667	5:42378695	+	KRR1	1.3	Antisens	6225800	distant	1.93E-011	238	-0.68	0.27
ASGA0025502	rs80990657	5:49117898	A/G	A_72_P078416	5:50335481	+	TM7SF3		Sens	1217583	distant	0.0000345	242	-0.38	0.28
DRGA0005810	rs80911854	5:50372307	C/A	A_72_P395433	5:50345288	-	FGFR1OP2		Sens	27019	local	0.0000956	242	-0.29	0.41
ASGA0025518	rs80943924	5:51081416	A/G	A_72_P060366	5:50618701	+	ITPR2		Sens	462715	local	1.53E-011	242	0.81	0.11
H3GA0016294	rs80934859	5:51108195	A/G	A_72_P188876	5:51098001	-	AEBP2		Sens	10194	local	0.0000336	242	-0.24	0.44
ASGA0091309	rs81479255	5:5115591	G/A	A_72_P234707	5:5286840	-	TNRC6B		Sens	171249	local	0.0000485	242	-0.59	0.39
ALGA0031915	rs80856202	5:52507951	G/A	A_72_P531876	5:52624084	+	BCAT1		Sens	116133	local	0.00000509	242	-0.23	0.48
H3GA0015326	rs80880715	5:5284662	G/A	A_72_P147731	5:5263313	-	ADSL		Sens	21349	local	1.56E-009	242	0.28	0.40
MARC0016611	rs80904520	5:52856492	A/G	A_72_P531876	5:52624084	+	BCAT1		Sens	232408	local	0.0020807401	240	-0.24	0.23
ALGA0030091	rs80811565	5:5363246	A/C	A_72_P165201	5:4385951	-	ACO2		Sens	977295	local	6.02E-020	242	-2	0.06
ALGA0030091	rs80811565	5:5363246	A/C	A_72_P453514	5:4385917	+	ACO2		Antisens	977329	local	7.16E-016	242	-0.96	0.06
ALGA0030091	rs80811565	5:5363246	A/C	A_72_P427944	5:4385866	-	ACO2		Sens	977380	local	2.86E-008	242	0.39	0.06
ALGA0030091	rs80811565	5:5363246	A/C	A_72_P422864	5:4347622	+	PMM1		Sens	1015624	distant	0.0001309884	242	0.24	0.06
ALGA0030091	rs80811565	5:5363246	A/C	A_72_P651830	5:4347622	+	PMM1		Sens	1015624	distant	0.0007157125	242	0.23	0.06
MARC0049874	rs80893231	5:56140475	A/G	A_72_P241412	5:56962926	+	AEBP2		Antisens	822451	local	0.0011689462	242	-0.31	0.36
MARC0049874	rs80893231	5:56140475	A/G	O1452	5:55278539	+	PYROXD1		Antisens	861936	local	0.0064874244	242	-0.28	0.36
ALGA0031973	rs81384130	5:56417401	A/C	A_72_P249202	5:61015252	+	ERP27		Sens	4597851	distant	0.0004700694	242	0.31	0.39
SIRI0001333	rs80790148	5:5872273	C/A	A_72_P147731	5:5263313	-	ADSL		Sens	608960	local	0.0050100885	242	-0.2	0.50
MARC0070754	rs81258127	5:59440029	A/G	A_72_P302624	5:59455866	-	LMO3		Sens	15837	local	0.000038	242	-0.39	0.44
MARC0041964	rs80909646	5:61046313	G/A	A_72_P249202	5:61015252	+	ERP27		Sens	31061	local	7.03E-015	242	0.9	0.09
MARC0041964	rs80909646	5:61046313	G/A	A_72_P455001	5:61015256	+	ERP27		Sens	31057	local	6.58E-009	242	0.8	0.09
ASGA0025617	rs80838879	5:61063751	C/A	A_72_P741554	5:61058229	+	MGP		Sens	5522	local	0.0374008737	242	-0.65	0.08
MARC0030544	rs81224390	5:62671517	G/A	O6890	5:62760715	+	GSG1	3	Antisens	89198	local	4.16E-010	242	-0.87	0.27
MARC0030544	rs81224390	5:62671517	G/A	A_72_P213597	5:62801322	+	HEBP1	3	Antisens	129805	local	0.0000669	242	-0.29	0.27
MARC0030544	rs81224390	5:62671517	G/A	A_72_P684225	5:62801276	+	HEBP1	3	Antisens	129759	local	0.0033512737	242	-0.24	0.27
MARC0030544	rs81224390	5:62671517	G/A	O165	5:62801320	+	HEBP1	3	Antisens	129803	local	0.0343172704	242	-0.2	0.27
H3GA0016411	rs81384408	5:62803715	G/A	A_72_P213597	5:62801322	+	HEBP1	3	Antisens	2393	local	0.0005340802	242	-0.25	0.43
ASGA0099133	rs81319543	5:62940041	G/A	A_72_P198297	5:64351688	+	KLRC3		Sens	1411647	distant	0.0385543154	240	0.43	0.15
MARC0020165	rs81289233	5:62947967	A/G	A_72_P351973	5:64609533	+	TMEM52B		Sens	1661566	distant	0.000000537	242	0.57	0.10
ASGA0104936	rs81304997	5:62972049	A/G	A_72_P162176	5:63054020	+			Non annotated	81971	local	0.00000482	242	0.58	0.15
ALGA0032211	rs81384448	5:63448021	C/A	O9387	5:63670322	+	LRP6	1	Sens	222301	local	0.0000108	242	-0.39	0.33
ALGA0032211	rs81384448	5:63448021	C/A	A_72_P095116	5:63670318	+	LRP6	1	Sens	222297	local	0.000298077	242	-0.31	0.33
ALGA0032270	rs81384519	5:63996259	A/G	A_72_P017131	5:64083778	+	YBX3		Sens	87519	local	8.99E-008	238	0.39	0.15
ALGA0032270	rs81384519	5:63996259	A/G	A_72_P380208	13:81540717	-	UBA5		Antisens	NA	distant	0.0360994488	238	-0.28	0.15
ALGA0032270	rs81384519	5:63996259	A/G	O6161	5:64081304	-	YBX3		Antisens	85045	local	0.0469430795	238	0.26	0.15
DIAS0001445	-	5:64156512	G/A	A_72_P444719	5:64182584	+	LY49		Sens	26072	local	0.039469119	238	0.4	0.37
ALGA0108942	rs81336923	5:64186565	C/A	O9387	5:63670322	+	LRP6	1	Sens	516243	local	0.0000245	242	-0.41	0.24
ALGA0108942	rs81336923	5:64186565	C/A	A_72_P095116	5:63670318	+	LRP6	1	Sens	516247	local	0.000513248	242	-0.32	0.24
ALGA0108942	rs81336923	5:64186565	C/A	A_72_P052991	5:64894280	+			Non annotated	707715	local	0.0008948685	242	0.36	0.24
MARC0029930	rs81224241	5:64229196	A/G	A_72_P010456	5:63585185	+	LRP6	1	Sens	644011	local	0.0060682127	242	-0.29	0.40
MARC0029930	rs81224241	5:64229196	A/G	A_72_P420589	5:64761559	-	CLEC12A	1	Antisens	532363	local	0.0285490462	242	-0.26	0.40
DRGA0005935	rs81303162	5:64411784	C/A	A_72_P017131	5:64083778	+	YBX3		Sens	328006	local	0.00000755	242	0.45	0.08
ALGA0032288	rs81384562	5:64573462	A/G	A_72_P245807	5:64579517	-	OLR1		Sens	6055	local	0.0001675375	242	0.6	0.35
DRGA0005968	rs80910106	5:65400816	G/A	A_72_P455180	5:65430305	+	KLRG1	3.4	Sens	29489	local	0.00000127	242	0.46	0.18
ASGA0089920	rs81308130	5:65723264	A/G	A_72_P420589	5:64761559	-	CLEC12A	1	Antisens	961705	local	0.0155856434	242	-0.25	0.34
MARC0087479	-	5:66057345	G/A	A_72_P326043	5:66030504	-	RBP5		Sens	26841	local	0.0111690063	241	0.3	0.29
M1GA0007843	-	5:66918435	G/A	A_72_P098916	5:66879881	-	CD9	3	Sens	38554	local	0.0004839223	242	-0.3	0.31
M1GA0007843	-	5:66918435	G/A	A_72_P649251	5:66879852	-	CD9	3	Sens	38583	local	0.0007048527	242	-0.28	0.31
M1GA0007843	-	5:66918435	G/A	O10132	5:66879819	-	CD9	3	Sens	38616	local	0.0009642024	242	-0.28	0.31
M1GA0007843	-	5:66918435	G/A	A_72_P088316	5:66879819	-	CD9	3	Sens	38616	local	0.0015788831	242	-0.27	0.31
M1GA0007843	-	5:66918435	G/A	A_72_P579382	5:66879818	-	CD9	3	Sens	38617	local	0.002626945	242	-0.26	0.31
ALGA0032465	rs81384728	5:67994769	G/A	A_72_P197757	5:68011784	+	AKAP3		Sens	17015	local	3.74E-010	242	-0.39	0.33
ALGA0032465	rs81384728	5:67994769	G/A	A_72_P033871	5:67998206	+	AKAP3		Sens	3437	local	1.14E-008	242	-0.58	0.33
ASGA0025965	rs80915233	5:68149464	A/C	A_72_P158471	5:68149964	+			Non annotated	500	local	1.99E-013	242	-0.54	0.20
H3GA0016585	-	5:68370024	A/G	O188	5:67965983	-	NDUFA9		Sens	404041	local	0.0013736266	242	-0.24	0.07
ASGA0094473	rs81313642	5:68832475	G/A	A_72_P197757	5:68011784	+	AKAP3		Sens	820691	local	0.000000478	242	-0.35	0.29
H3GA0016659	rs80936127	5:69555670	A/G	A_72_P240212	5:69579228	-	ITFG2	2	Sens	23558	local	0.0069689199	242	0.16	0.39
ALGA0032618	rs80957501	5:70325719	A/G	O2082	7:58793431	+	CFAP100		Sens	NA	distant	0.0109786461	242	0.76	0.06
ASGA0026197	rs80952309	5:72009882	G/A	O14775	5:72025454	-	ATP6V1E1		Sens	15572	local	0.0036600304	242	0.23	0.45
DIAS0001007	rs326519079	5:7217256	A/G	A_72_P000841	6:135219702	-			Non annotated	NA	distant	0.0268631374	241	-0.99	0.05
ALGA0032735	rs80857441	5:72194613	G/A	A_72_P796547	5:72243776	-	MICAL3		Sens	49163	local	0.000000108	242	-0.38	0.45
ASGA0026215	rs81385196	5:72400948	A/G	A_72_P058726	5:72112913	+	BCL2L13		Sens	288035	local	0.000000005	242	0.18	0.48
ASGA0026215	rs81385196	5:72400948	A/G	A_72_P077621	5:72595759	+	USP18		Sens	194811	local	0.0016296281	242	0.36	0.48
H3GA0016791	rs81385213	5:72500090	G/A	A_72_P371828	5:72495746	+	PEX26		Sens	4344	local	0.0000672	242	-0.23	0.13
DIAS0000357	rs334486591	5:74613746	G/A	A_72_P225807	7:24833498	-	TRIM15		Sens	NA	distant	0.0010528367	242	0.88	0.06
DIAS0000357	rs334486591	5:74613746	G/A	A_72_P441384	4:103450418	-	EFNA1	3	Sens	NA	distant	0.0251913219	242	1.07	0.06
INRA0018313	rs318681147	5:7507469	A/C	A_72_P453514	5:4385917	+	ACO2		Antisens	3121552	distant	0.0051020615	235	-0.3	0.31
ASGA0093987	rs81313017	5:7800850	A/G	A_72_P514772	5:7642329	-	LGALS1		Sens	158521	local	0.0036364733	242	0.19	0.34
ALGA0032979	rs81385549	5:78990780	G/A	A_72_P083496	5:78998332	-	ANO6		Antisens	7552	local	1.72E-018	242	0.94	0.38
ALGA0033039	rs80909548	5:79988080	G/A	A_72_P083496	5:78998332	-	ANO6		Antisens	989748	local	6.06E-010	242	-0.68	0.49
ALGA0033039	rs80909548	5:79988080	G/A	A_72_P208322	5:79938755	+	SLC38A1	1.2	Antisens	49325	local	7.58E-010	242	0.31	0.49
ASGA0096617	rs81316391	5:80318867	G/A	A_72_P144071	5:79933683	+			Non annotated	385184	local	0.0269932254	242	-0.17	0.36
ASGA0024179	rs81385506	5:8052208	G/A	A_72_P562639	5:8358908	+	TST		Sens	306700	local	0.0077547389	242	0.22	0.23
MARC0076822	rs81261829	5:80722735	G/A	A_72_P267691	5:80934799	+			Non annotated	212064	local	0.0120117325	242	0.59	0.07
ALGA0104943	rs81332183	5:80915945	A/C	A_72_P097851	5:80650749	-	AMIGO2		Sens	265196	local	0.0236713133	242	-0.37	0.14
MARC0012702	rs81272471	5:81055400	C/A	A_72_P005621	5:80801685	+			Non annotated	253715	local	0.0314842491	242	0.44	0.11
ASGA0094680	rs81313913	5:81677932	A/C	A_72_P209677	5:86396801	+	GNPTAB		Sens	4718869	distant	0.0183297391	242	0.17	0.48
MARC0094955	rs80925615	5:82196866	A/G	A_72_P427111	5:82654547	-	APPL2		Sens	457681	local	0.0000412	242	-0.42	0.11
MARC0094955	rs80925615	5:82196866	A/G	A_72_P049471	5:82961305	-			Non annotated	764439	local	0.0004312874	242	-0.35	0.11
MARC0094955	rs80925615	5:82196866	A/G	A_72_P401243	5:81514000	+	TMEM106C		Sens	682866	local	0.0029555196	242	-0.42	0.11
ASGA0084419	rs81343177	5:8242870	G/A	A_72_P562639	5:8358908	+	TST		Sens	116038	local	0.0024359843	242	0.35	0.07
ASGA0026453	rs80885600	5:82957309	G/A	A_72_P649082	5:82953926	+	ALDH1L2		Sens	3383	local	0.0000147	242	-0.35	0.18
H3GA0016942	rs80842994	5:83178889	A/C	A_72_P000996	5:83185096	-			Non annotated	6207	local	1.02E-011	242	-0.32	0.17
ASGA0026433	rs80849950	5:83293808	A/G	A_72_P405163	5:83301594	-	CHST11		Sens	7786	local	0.0348659237	242	0.29	0.18
ASGA0024190	rs80962299	5:8337858	G/A	A_72_P453719	5:8343923	-	MPST		Sens	6065	local	0.0005633004	242	-0.4	0.42
ASGA0024190	rs80962299	5:8337858	G/A	O5996	5:8344041	-	MPST		Sens	6183	local	0.0009957079	242	-0.34	0.42
ASGA0104003	rs81303898	5:84377297	A/C	A_72_P000996	5:83185096	-			Non annotated	1192201	distant	0.000000104	242	-0.29	0.13
CASI0006173	rs324996562	5:87048659	G/A	A_72_P296814	5:88093605	-	ACTR6		Sens	1044946	distant	0.0313476155	242	-0.38	0.10
MARC0031329	-	5:88648230	G/A	A_72_P130121	5:86524686	-	MYBPC1		Sens	2123544	distant	0.0258315359	242	0.22	0.37
MARC0031329	-	5:88648230	G/A	A_72_P099101	13:34184652	+	CDC25A		Antisens	NA	distant	0.0333030946	242	0.29	0.37
CASI0010198	rs339323851	5:88766095	A/G	A_72_P099101	13:34184652	+	CDC25A		Antisens	NA	distant	0.0333030946	242	0.29	0.37
DRGA0006126	rs81303019	5:88792131	A/G	A_72_P167426	1:101216262	+	SENP6		Antisens	NA	distant	0.0238021403	242	0.28	0.24
DRGA0017557	rs341634123	5:9056457	G/A	A_72_P430119	7:10818546	+	CD83	1	Sens	NA	distant	0.001974985	238	0.71	0.05
DRGA0017557	rs341634123	5:9056457	G/A	A_72_P232247	13:35970038	-	HYAL3		Sens	NA	distant	0.0222014206	238	0.45	0.05
INRA0020219	rs345318429	5:91171855	A/G	A_72_P323788	5:91513080	-	ELK3		Sens	341225	local	1.96E-010	242	-0.54	0.11
ASGA0083858	rs81339908	5:9146565	G/A	A_72_P088991	5:9179432	-			Non annotated	32867	local	0.0353244501	242	0.36	0.13
ALGA0122673	rs81315668	5:91613293	A/G	A_72_P346078	5:91720922	+	LTA4H	2.3	Sens	107629	local	0.000000918	242	0.21	0.20
INRA0020253	rs341215465	5:91991652	A/G	A_72_P100606	5:91818705	-	SNRPF		Sens	172947	local	6.65E-011	242	-0.54	0.22
DIAS0002318	rs80980910	5:92663759	A/G	O10344	5:92663825	+	NDUFA12		Sens	66	local	0.0001003445	242	-0.22	0.14
MARC0003184	rs81290323	5:92705274	A/G	A_72_P344193	5:93458359	+	PLXNC1		Sens	753085	local	0.0006669678	242	0.28	0.18
ALGA0030374	rs80987181	5:9320895	A/G	A_72_P105101	5:9333780	+			Non annotated	12885	local	8.38E-014	242	0.78	0.25
ALGA0030374	rs80987181	5:9320895	A/G	A_72_P054306	13:35973289	-	HYAL3		Sens	NA	distant	0.0000108	242	0.28	0.25
ALGA0030374	rs80987181	5:9320895	A/G	A_72_P716933	5:9332396	+			Non annotated	11501	local	0.006821522	242	0.4	0.25
ALGA0116901	rs81475713	5:93405098	G/A	A_72_P057366	5:94062407	+			Non annotated	657309	local	0.0009438158	242	-0.47	0.13
DRGA0006163	rs345168974	5:93829138	G/A	A_72_P247612	5:93761591	-	NUS1		Sens	67547	local	0.000000472	242	0.25	0.28
ALGA0115651	-	5:93902505	G/A	A_72_P234362	5:93586613	-	MRPL42		Sens	315892	local	1.29E-022	242	-1.46	0.31
ALGA0115651	-	5:93902505	G/A	A_72_P073546	5:93763065	-	MRPL42		Sens	139440	local	4.67E-016	242	-0.8	0.31
ALGA0115651	-	5:93902505	G/A	A_72_P247612	5:93761591	-	NUS1		Sens	140914	local	0.000000125	242	0.24	0.31
ALGA0033477	rs81386266	5:94018164	A/C	A_72_P057366	5:94062407	+			Non annotated	44243	local	5.96E-008	242	-0.44	0.44
ALGA0111465	rs81339899	5:94308964	A/C	A_72_P123386	2:80931102	+	ADAMTS2	3	Sens	NA	distant	0.0349192156	242	-0.33	0.13
MARC0055636	rs81245594	5:94688027	G/A	A_72_P073546	5:93763065	-	MRPL42		Sens	924962	local	0.00000014	242	-0.71	0.23
MARC0055636	rs81245594	5:94688027	G/A	A_72_P234362	5:93586613	-	MRPL42		Sens	1101414	distant	0.00000014	242	-1.13	0.23
ASGA0024310	rs80922137	5:9506412	G/A	A_72_P083036	5:9006818	+	TXN2	3	Sens	499594	local	0.0000349	238	-0.61	0.06
ASGA0026754	rs81386290	5:95071993	G/A	A_72_P123386	2:80931102	+	ADAMTS2	3	Sens	NA	distant	0.0000418	242	0.3	0.32
DIAS0000806	-	5:9702686	A/G	A_72_P427944	5:4385866	-	ACO2		Sens	5316820	distant	1.62E-008	242	0.42	0.06
ALGA0105659	rs81333010	5:97525202	G/A	O10214	5:97778703	-	ATP2B1	1	Sens	253501	local	0.0229927831	242	0.16	0.39
H3GA0017143	rs80911482	5:97843765	C/A	A_72_P165101	5:3810924	-	CYP2D25		Sens	94032841	distant	0.0163206335	242	0.52	0.06
ASGA0101734	rs81322892	5:97980633	G/A	O222	13:76180771	-	PLXND1	1	Sens	NA	distant	0.0338602074	242	0.4	0.10
ASGA0102648	rs81475616	5:98113751	A/C	A_72_P638375	14:112652723	-	PPP1R3C		Sens	NA	distant	0.0407909476	242	0.3	0.20
DRGA0006679	rs81298871	6:101986509	A/C	A_72_P132551	6:102038655	+	IMPACT		Sens	52146	local	0.000000001	242	0.44	0.11
DRGA0006679	rs81298871	6:101986509	A/C	A_72_P442949	6:102035967	+	IMPACT		Sens	49458	local	0.0000153	242	0.45	0.11
MARC0050538	rs81240227	6:105604014	G/A	A_72_P442949	6:102035967	+	IMPACT		Sens	3568047	distant	0.0277301482	242	0.24	0.32
ASGA0105198	rs80944341	6:1084257	G/A	O7201	6:54614150	-	APRT		Sens	53529893	distant	0.0041442543	242	0.13	0.32
INRA0022064	rs335563754	6:109548395	G/A	A_72_P178911	7:10551592	-	MCUR1		Sens	NA	distant	0.0094774804	242	-0.62	0.05
ALGA0111558	rs81476436	6:110286526	A/G	A_72_P142206	6:128715192	-	FPGT		Sens	18428666	distant	0.0356967482	242	-0.24	0.21
ASGA0029261	rs81391034	6:111433257	G/A	A_72_P021041	6:111435516	-	ZNF397		Sens	2259	local	0.000000458	242	-0.39	0.38
ASGA0029264	rs81391046	6:111510227	A/G	A_72_P121036	6:112424546	+	ELP2		Sens	914319	local	1.06E-012	242	-0.91	0.37
MARC0015284	rs81283256	6:111974448	G/A	A_72_P121036	6:112424546	+	ELP2		Sens	450098	local	0.000000744	242	0.64	0.42
MARC0015284	rs81283256	6:111974448	G/A	A_72_P021041	6:111435516	-	ZNF397		Sens	538932	local	0.0005978687	242	0.3	0.42
ALGA0036512	rs81391085	6:112177636	A/G	A_72_P404813	6:112288631	-	RPRD1A		Sens	110995	local	0.0001211927	241	0.26	0.44
ALGA0036512	rs81391085	6:112177636	A/G	A_72_P024552	6:112271186	+	C6H18orf21		Sens	93550	local	0.0015236363	241	0.28	0.44
ALGA0036512	rs81391085	6:112177636	A/G	O11043	6:112271212	+	C6H18orf21		Sens	93576	local	0.0035037713	241	0.28	0.44
ALGA0103901	-	6:11440789	A/G	A_72_P132246	6:12053725	+	TMEM170A		Sens	612936	local	0.00000391	242	0.26	0.47
ASGA0027539	rs81389332	6:11649072	A/G	O4272	6:11943820	+	ADAT1		Sens	294748	local	1.69E-009	241	0.29	0.49
ALGA0036616	rs81391314	6:118181406	C/A	A_72_P142226	6:118102029	+			Non annotated	79377	local	0.000072	242	-0.44	0.41
DRGA0017384	rs342191289	6:118629858	G/A	A_72_P142226	6:118102029	+			Non annotated	527829	local	0.00000304	242	-0.56	0.24
DIAS0000650	rs322602312	6:11911797	A/C	A_72_P220522	6:11947333	-	ADAT1		Antisens	35536	local	9.86E-011	242	0.38	0.41
ALGA0118547	-	6:119313333	G/A	A_72_P495953	1:310140331	+	TXNL4A	2	Sens	NA	distant	0.0000069	242	0.28	0.38
ALGA0118547	-	6:119313333	G/A	A_72_P429579	1:310140335	+	TXNL4A	2	Sens	NA	distant	0.0000941	242	0.23	0.38
ALGA0115027	rs320981270	6:119350822	A/G	A_72_P236767	6:119810546	+	ERI3		Sens	459724	local	2.64E-008	242	-0.33	0.43
H3GA0017558	rs81390024	6:11942913	G/A	A_72_P132246	6:12053725	+	TMEM170A		Sens	110812	local	4.91E-017	242	-0.4	0.45
ALGA0120044	rs81327349	6:119485764	G/A	A_72_P204032	6:119372567	+	LPAR3		Sens	113197	local	0.000621875	242	0.43	0.19
ALGA0120044	rs81327349	6:119485764	G/A	A_72_P515752	6:119321623	+	LPAR3		Sens	164141	local	0.0018843709	242	0.34	0.19
MARC0007668	-	6:119799048	A/C	A_72_P278314	6:119812899	+	ERI3		Sens	13851	local	0.0000287	242	0.46	0.19
H3GA0017561	rs81390141	6:11989602	A/G	A_72_P011691	6:11777801	+			Non annotated	211801	local	0.0000127	242	0.33	0.40
H3GA0018780	rs81391425	6:119992582	A/G	O5294	6:119373200	+	LPAR3		Sens	619382	local	5.95E-008	242	-0.65	0.46
H3GA0018780	rs81391425	6:119992582	A/G	A_72_P204032	6:119372567	+	LPAR3		Sens	620015	local	0.0119075492	242	-0.31	0.46
ASGA0029386	rs81391450	6:120405392	C/A	A_72_P010751	1:310068586	-	RBFA		Sens	NA	distant	0.0127863727	242	0.17	0.36
ALGA0036707	rs81391500	6:120793801	C/A	O12157	8:10851160	+			Non annotated	NA	distant	0.0359616843	242	0.19	0.15
MARC0025514	rs81293894	6:12094765	G/A	A_72_P181656	6:12095033	+	CFDP1		Sens	268	local	0.000000122	242	-0.34	0.45
MARC0064361	rs81251117	6:12175756	G/A	A_72_P181656	6:12095033	+	CFDP1		Sens	80723	local	0.00000767	242	0.37	0.23
DIAS0003383	rs698822033	6:12432264	G/A	A_72_P389158	6:11914585	+	KARS		Sens	517679	local	0.000000145	242	0.21	0.24
DIAS0003383	rs698822033	6:12432264	G/A	O4271	6:11914585	+	KARS		Sens	517679	local	0.000000364	242	0.2	0.24
DIAS0003383	rs698822033	6:12432264	G/A	A_72_P100766	6:13293647	+	PDPR		Sens	861383	local	0.0037690313	242	0.19	0.24
DIAS0004773	rs196951756	6:125479569	A/G	A_72_P197052	X:125962434	-	GPC3		Sens	NA	distant	0.0167454715	242	0.97	0.08
ALGA0106919	-	6:126333885	A/G	O10419	6:125799488	+	USP33		Sens	534397	local	0.0002608982	242	-0.45	0.44
ALGA0104531	rs81331716	6:126488050	A/G	A_72_P197052	X:125962434	-	GPC3		Sens	NA	distant	0.0167454715	242	0.97	0.08
ASGA0029546	rs81392014	6:126503669	C/A	A_72_P442969	6:128715764	-	FPGT		Sens	2212095	distant	0.0088414944	242	0.23	0.38
ALGA0036891	rs81392027	6:126556442	G/A	A_72_P295969	6:127502044	-	RABGGTB		Sens	945602	local	0.0000439	241	-0.27	0.32
ALGA0036891	rs81392027	6:126556442	G/A	A_72_P142206	6:128715192	-	FPGT		Sens	2158750	distant	0.0021478064	241	-0.23	0.32
ASGA0102730	rs81476180	6:126665658	A/G	A_72_P429579	1:310140335	+	TXNL4A	2	Sens	NA	distant	0.0331954625	242	-0.18	0.49
MARC0049287	-	6:127312904	G/A	A_72_P461206	6:128286259	-	TYW3		Sens	973355	local	0.0241178757	242	0.34	0.31
CASI0009400	rs327791995	6:12896540	G/A	A_72_P010366	6:12929729	-	MLKL		Antisens	33189	local	2.27E-025	242	1.42	0.16
ALGA0036982	rs81392230	6:129065130	G/A	A_72_P019211	6:127105625	-			Non annotated	1959505	distant	0.0092729047	240	0.57	0.07
ALGA0103459	rs81330455	6:129359144	C/G	A_72_P124431	6:128742602	+	LRRIQ3		Sens	616542	local	0.0209687149	242	0.21	0.46
MARC0087895	rs81268480	6:130466117	G/A	A_72_P241982	6:131652731	+	PTGER3		Sens	1186614	distant	0.0131751909	242	-0.45	0.24
ALGA0104761	rs81331970	6:130959693	A/G	A_72_P433239	6:131558741	+	ZRANB2	2	Sens	599048	local	0.000547749	242	0.45	0.17
ALGA0104761	rs81331970	6:130959693	A/G	A_72_P082666	3:59264161	+	FAM178B		Antisens	NA	distant	0.0496677172	242	0.41	0.17
MARC0036255	rs81230514	6:131529950	G/A	A_72_P433239	6:131558741	+	ZRANB2	2	Sens	28791	local	0.00000016	242	-0.44	0.48
DRGA0006905	rs81299034	6:132204396	A/G	O13804	6:131611622	+	PTGER3		Sens	592774	local	0.00047925	238	-0.4	0.25
MARC0085467	rs81267648	6:13237717	A/G	A_72_P010366	6:12929729	-	MLKL		Antisens	307988	local	8.08E-016	242	0.96	0.26
MARC0085467	rs81267648	6:13237717	A/G	A_72_P188616	6:10650777	-			Non annotated	2586940	distant	0.0426339381	242	-0.25	0.26
DIAS0004340	rs81216556	6:13364819	G/A	A_72_P100766	6:13293647	+	PDPR		Sens	71172	local	3.43E-011	242	0.25	0.39
ASGA0029650	rs81392422	6:133839515	A/G	O13804	6:131611622	+	PTGER3		Sens	2227893	distant	0.0023648723	242	-0.31	0.40
ASGA0029650	rs81392422	6:133839515	A/G	A_72_P001441	6:127019497	+			Non annotated	6820018	distant	0.0094791509	242	0.31	0.40
ASGA0096926	rs81476019	6:134750885	G/A	A_72_P119276	6:137238966	+			Non annotated	2488081	distant	0.0083222589	242	-0.44	0.06
MARC0101013	rs81278465	6:134910792	A/G	A_72_P440971	6:134913555	+	PDE4B		Sens	2763	local	0.0000857	242	-0.71	0.06
H3GA0053642	rs81344894	6:134996322	G/A	A_72_P560384	6:134913550	+	PDE4B		Sens	82772	local	0.0007506368	241	0.35	0.31
DRGA0017374	rs342416660	6:138479475	A/G	A_72_P091281	6:138600906	-			Non annotated	121431	local	0.0063367748	242	0.25	0.17
MARC0037985	rs81231528	6:138852864	A/G	A_72_P091281	6:138600906	-			Non annotated	251958	local	0.0276823523	242	0.18	0.46
ALGA0037302	rs81392945	6:140649286	G/A	A_72_P091281	6:138600906	-			Non annotated	2048380	distant	0.0002461946	242	0.21	0.30
MARC0084604	rs81267523	6:14101970	G/A	A_72_P230722	6:14348773	-	AP1G1		Sens	246803	local	0.000415388	242	-0.22	0.41
ALGA0110383	rs81338631	6:145457494	G/A	A_72_P381078	14:44568751	+	SSH1	3	Sens	NA	distant	0.000949085	242	-0.39	0.12
ALGA0110383	rs81338631	6:145457494	G/A	A_72_P007306	7:54542070	+	ZFAND6	1.3	Sens	NA	distant	0.0045369512	242	-0.21	0.12
ALGA0110383	rs81338631	6:145457494	G/A	A_72_P207172	7:54530042	+	ZFAND6	1.3	Sens	NA	distant	0.0084852302	242	-0.29	0.12
ALGA0110383	rs81338631	6:145457494	G/A	A_72_P559396	10:77710854	-	OPTN		Sens	NA	distant	0.0123225202	242	-0.27	0.12
ALGA0110383	rs81338631	6:145457494	G/A	A_72_P226582	4:39612023	+	RNF19A		Sens	NA	distant	0.0138343125	242	-0.33	0.12
ALGA0110383	rs81338631	6:145457494	G/A	A_72_P418289	10:47451457	-	EPC1		Sens	NA	distant	0.0143675068	242	-0.22	0.12
ALGA0110383	rs81338631	6:145457494	G/A	O11299	3:6708249	+	PDAP1		Sens	NA	distant	0.0264694812	242	-0.29	0.12
ALGA0110383	rs81338631	6:145457494	G/A	A_72_P014841	5:66488309	-	CHD4		Sens	NA	distant	0.0293064639	242	-0.37	0.12
ALGA0110383	rs81338631	6:145457494	G/A	A_72_P602028	14:140502224	-	EIF3A		Sens	NA	distant	0.0365205074	242	-0.3	0.12
ALGA0110383	rs81338631	6:145457494	G/A	A_72_P002226	16:74225523	+	GEMIN5		Sens	NA	distant	0.0453068738	242	-0.21	0.12
ASGA0105220	rs81305309	6:145597231	G/A	A_72_P055816	6:145563002	+	DHCR24		Sens	34229	local	0.0000314	242	-0.33	0.15
MARC0056482	-	6:145752528	A/G	A_72_P214652	15:26808161	+	DDX18		Sens	NA	distant	0.0149887407	242	-0.37	0.08
MARC0056482	-	6:145752528	A/G	A_72_P547026	1:268031786	+	ANP32B		Sens	NA	distant	0.0188444632	242	-0.32	0.08
MARC0056482	-	6:145752528	A/G	O2284	2:29154268	-	NAT10		Sens	NA	distant	0.0316071483	242	-0.36	0.08
DIAS0002369	rs81218579	6:145909759	A/G	O9291	6:146133644	+	YIPF1		Sens	223885	local	0.0010661888	242	-0.26	0.06
ASGA0104453	-	6:147427642	A/G	A_72_P567124	7:59874850	-	POLG		Sens	NA	distant	0.022820413	242	-0.24	0.14
ASGA0104453	-	6:147427642	A/G	A_72_P207172	7:54530042	+	ZFAND6	1.3	Sens	NA	distant	0.0382268332	242	-0.26	0.14
ALGA0037623	rs81393796	6:149201416	A/G	A_72_P135416	6:149076937	+	FAF1	1	Sens	124479	local	0.000000001	242	0.29	0.44
MARC0050722	rs81241671	6:151492786	C/A	A_72_P163441	6:156128240	+	SVBP		Sens	4635454	distant	0.0057772988	242	0.3	0.17
ALGA0037640	rs81393863	6:151680316	A/G	A_72_P267127	6:151865468	-			Non annotated	185152	local	0.0022613968	242	-0.38	0.42
MARC0045220	-	6:151732830	A/G	A_72_P267127	6:151865468	-			Non annotated	132638	local	0.00000439	242	0.47	0.34
H3GA0055748	rs81315892	6:152367055	A/G	O12996	6:152373083	+	MOB3C		Sens	6028	local	1.65E-009	242	-0.26	0.42
MARC0017939	rs45432034	6:152540445	A/G	O8400	7:34085302	+	COL21A1		Sens	NA	distant	0.0131079359	242	0.35	0.33
MARC0017939	rs45432034	6:152540445	A/G	A_72_P241777	14:36793382	+	RFC5		Antisens	NA	distant	0.0215323293	242	0.22	0.33
MARC0017939	rs45432034	6:152540445	A/G	A_72_P436534	2:104449696	-	FAM172A		Sens	NA	distant	0.0405061615	242	0.29	0.33
CASI0008861	rs340690222	6:154798109	C/A	O11493	6:156246581	-	CCDC30		Sens	1448472	distant	0.00000002	242	0.37	0.38
ASGA0030357	rs81257829	6:155441353	A/G	A_72_P152891	6:156228174	-	PPIH	3	Sens	786821	local	0.0000012	242	-0.21	0.39
M1GA0026819	rs81476123	6:156572072	A/G	A_72_P475478	4:117723487	+	SVBP		Sens	NA	distant	1.31E-008	242	0.48	0.09
M1GA0026819	rs81476123	6:156572072	A/G	A_72_P319848	6:156612055	-			Non annotated	39983	local	0.0000308	242	0.49	0.09
M1GA0026819	rs81476123	6:156572072	A/G	A_72_P163441	6:156128240	+	SVBP		Sens	443832	local	0.0019459278	242	0.4	0.09
MARC0075342	rs81261299	6:156873906	A/G	A_72_P494017	1:208389419	+	TIMM9		Antisens	NA	distant	0.0159234879	242	0.68	0.07
ALGA0121238	rs81328796	6:157059815	C/A	O4805	7:44082497	+	TJAP1	3	Sens	NA	distant	0.0310182415	242	-0.26	0.08
MARC0015594	-	6:16098550	A/G	A_72_P127796	6:16248099	+	NQO1		Sens	149549	local	0.0031403497	242	0.31	0.33
MARC0015594	-	6:16098550	A/G	A_72_P018736	6:17364190	+	COQ9	1.2	Sens	1265640	distant	0.0052611304	242	-0.15	0.33
DIAS0001800	rs81216702	6:16261677	A/G	A_72_P380008	6:16181558	-	NOB1		Sens	80119	local	0.0000148	242	-0.16	0.38
ASGA0027678	rs81391535	6:16390288	A/G	A_72_P352608	6:16469820	-	CYB5B		Sens	79532	local	1.16E-020	242	0.45	0.44
ASGA0027678	rs81391535	6:16390288	A/G	A_72_P458109	6:16469921	-	CYB5B		Sens	79633	local	2.78E-017	242	0.35	0.44
ALGA0034669	rs81391557	6:16406672	C/A	A_72_P536730	6:16248041	+	NQO1		Sens	158631	local	0.000000707	242	0.51	0.35
ALGA0034669	rs81391557	6:16406672	C/A	A_72_P127796	6:16248099	+	NQO1		Sens	158573	local	0.0018805031	242	0.32	0.35
MARC0009254	rs81246307	6:16449770	G/A	A_72_P536730	6:16248041	+	NQO1		Sens	201729	local	0.0067809029	233	-0.36	0.37
MARC0022388	rs81291134	6:16474971	A/G	A_72_P352608	6:16469820	-	CYB5B		Sens	5151	local	5.01E-017	242	-0.44	0.42
ASGA0097233	-	6:17423234	G/A	A_72_P048381	6:17194996	-	RSPRY1		Antisens	228238	local	0.0000121	242	0.32	0.34
ASGA0097422	-	6:17423295	G/A	A_72_P681420	6:26411674	+	MT3	3	Sens	8988379	distant	5.71E-013	232	-0.49	0.42
ASGA0095200	rs81314534	6:17457734	A/G	A_72_P232182	6:17391388	-	POLR2C		Antisens	66346	local	0.0002969007	240	0.25	0.28
DIAS0004564	-	6:17896167	A/G	A_72_P250037	6:17882620	-			Non annotated	13547	local	0.000000787	242	0.39	0.30
ASGA0093729	rs81312710	6:18286528	A/G	A_72_P061401	6:17909598	+	USB1		Sens	376930	local	0.0003635388	242	0.19	0.35
MARC0019446	rs81288416	6:1829370	A/C	A_72_P194587	6:1765728	-	JPH3		Sens	63642	local	0.000000726	242	0.46	0.38
ASGA0027738	rs81392193	6:18795769	G/A	A_72_P744498	6:26385284	+	MT1A	2	Sens	7589515	distant	0.0232324676	242	-0.32	0.44
ASGA0027738	rs81392193	6:18795769	G/A	A_72_P180576	6:16861135	-			Non annotated	1934634	distant	0.0406553989	242	-0.15	0.44
ALGA0034769	rs81392713	6:19580170	G/A	A_72_P380008	6:16181558	-	NOB1		Sens	3398612	distant	0.0059429184	242	-0.16	0.19
ALGA0034786	rs81393122	6:19761160	A/G	A_72_P751770	4:82681114	+	RPS20		Sens	NA	distant	0.0138157708	242	-0.19	0.19
ALGA0034786	rs81393122	6:19761160	A/G	A_72_P211467	6:40558985	+	COX6B1	3	Sens	20797825	distant	0.0160101639	242	-0.14	0.19
ALGA0034786	rs81393122	6:19761160	A/G	O10253	12:27513217	+	NME2		Antisens	NA	distant	0.023477632	242	-0.17	0.19
ALGA0034786	rs81393122	6:19761160	A/G	A_72_P363368	14:143752439	+	GMFG		Sens	NA	distant	0.0279615027	242	-0.17	0.19
ALGA0034786	rs81393122	6:19761160	A/G	O10058	5:6223671	+	RPL3	1	Sens	NA	distant	0.0324571211	242	-0.16	0.19
ALGA0034786	rs81393122	6:19761160	A/G	A_72_P365308	14:82081539	+	ECD	2	Sens	NA	distant	0.033052094	242	-0.13	0.19
ALGA0034786	rs81393122	6:19761160	A/G	A_72_P743586	4:82681067	+	RPS20		Sens	NA	distant	0.0336554561	242	-0.2	0.19
ALGA0034786	rs81393122	6:19761160	A/G	A_72_P151346	6:58115877	-	TAS1R3		Antisens	38354717	distant	0.0394301194	242	-0.18	0.19
ALGA0034786	rs81393122	6:19761160	A/G	A_72_P161846	7:43435174	-	C7H6orf226		Sens	NA	distant	0.0397743216	242	-0.13	0.19
ALGA0034786	rs81393122	6:19761160	A/G	A_72_P052866	14:42878455	+	COX6A1		Sens	NA	distant	0.0472348096	242	-0.16	0.19
ALGA0034786	rs81393122	6:19761160	A/G	CUST_168_PI427286967	15:152247373	+	ILKAP		Sens	NA	distant	0.0498950147	242	-0.14	0.19
ALGA0034830	rs81394058	6:20988489	A/G	A_72_P004196	7:57874502	+	RPS17		Sens	NA	distant	0.041785908	242	-0.17	0.37
ALGA0034874	rs81394631	6:21859777	A/G	A_72_P382063	9:30396426	+	ANKRD49		Sens	NA	distant	0.006736711	242	-0.18	0.11
ALGA0034874	rs81394631	6:21859777	A/G	O1929	3:139940407	+	EIF5A		Sens	NA	distant	0.0188817665	242	-0.21	0.11
ALGA0034874	rs81394631	6:21859777	A/G	A_72_P592784	14:140604194	-	PRDX3	1	Sens	NA	distant	0.0199356119	242	-0.32	0.11
ALGA0034874	rs81394631	6:21859777	A/G	A_72_P613352	7:35466526	+	SNRPC		Sens	NA	distant	0.0210218114	242	-0.2	0.11
ALGA0034874	rs81394631	6:21859777	A/G	A_72_P353328	11:12775196	+			Non annotated	NA	distant	0.0266897934	242	-0.21	0.11
ALGA0034874	rs81394631	6:21859777	A/G	A_72_P106006	5:6049405	-	MIEF1		Sens	NA	distant	0.0386962229	242	-0.19	0.11
ALGA0034874	rs81394631	6:21859777	A/G	O2750	6:13363116	-	AARS		Sens	8496661	distant	0.0403036958	242	-0.18	0.11
MARC0068640	-	6:24163716	A/G	A_72_P705359	4:119391043	+	CEPT1		Antisens	NA	distant	0.0245786835	242	-0.25	0.22
ALGA0117587	rs81347386	6:25995859	A/C	O9081	6:25957836	-	DUS2		Sens	38023	local	0.0037553344	242	-0.15	0.31
ALGA0117587	rs81347386	6:25995859	A/C	A_72_P379853	6:25957843	-	DUS2		Sens	38016	local	0.0117888307	242	-0.14	0.31
MARC0033474	rs339436361	6:26337032	G/A	A_72_P681420	6:26411674	+	MT3	3	Sens	74642	local	1.21E-008	242	0.44	0.33
MARC0037410	rs81231699	6:26374430	G/A	A_72_P079681	6:26385284	+	MT1A	2	Sens	10854	local	5.68E-015	237	0.79	0.28
MARC0026696	rs81221798	6:26404353	A/G	A_72_P744498	6:26385284	+	MT1A	2	Sens	19069	local	4.43E-014	242	0.7	0.29
MARC0100282	rs81278326	6:29819383	A/C	A_72_P349163	8:57829617	-	PAICS		Sens	NA	distant	0.001475416	239	1	0.05
MARC0100282	rs81278326	6:29819383	A/C	A_72_P348838	2:142655312	+	C2H5orf24		Sens	NA	distant	0.0079773123	239	0.72	0.05
ALGA0035153	rs81395407	6:30749398	A/C	A_72_P364553	3:92566174	+	CHAC2		Antisens	NA	distant	0.0339926983	242	-0.18	0.30
ASGA0105018	rs81305088	6:34700032	A/C	A_72_P187091	6:35037404	+	POP4		Sens	337372	local	0.0009856472	242	0.21	0.14
ALGA0120898	rs81328387	6:34787357	G/A	O11158	10:75287136	+	ADARB2		Sens	NA	distant	0.0046908513	242	0.54	0.07
ALGA0107686	rs81335479	6:37470937	A/G	O10396	6:38000530	+	PDCD5		Sens	529593	local	4.39E-009	242	0.32	0.29
ASGA0098610	rs81318899	6:37609296	G/A	O3236	6:38092925	+	TDRD12		Sens	483629	local	0.034858828	242	0.28	0.21
MARC0032223	rs81226433	6:37630827	G/A	O4262	6:38290956	-	CEP89		Sens	660129	local	0.0494515913	242	0.19	0.29
H3GA0052545	rs81331570	6:38167884	A/C	O4266	6:38724298	-	PEPD		Sens	556414	local	0.00000428	242	-0.21	0.32
H3GA0052545	rs81331570	6:38167884	A/C	A_72_P176456	6:38724298	-	PEPD		Sens	556414	local	0.0000516	242	-0.2	0.32
ALGA0106426	rs81333915	6:38717091	G/A	A_72_P123631	6:38518896	+	GPATCH1		Sens	198195	local	0.000461929	242	0.39	0.13
ASGA0091173	-	6:38870220	C/A	O4259	6:38191551	+	NUDT19		Sens	678669	local	0.0016715079	242	0.32	0.30
MARC0107573	rs81282591	6:39240592	A/G	A_72_P302469	6:39553487	+	UBA2		Sens	312895	local	0.01713707	242	0.18	0.42
MARC0072609	rs81258771	6:39960478	A/G	A_72_P103031	6:26118576	-	SMPD3		Sens	13841902	distant	5.72E-008	242	-0.43	0.47
ALGA0114950	-	6:40225863	G/A	A_72_P077356	6:40111491	-	FXYD3		Sens	114372	local	7.29E-012	242	-0.98	0.47
ALGA0114950	-	6:40225863	G/A	A_72_P579642	6:40112353	-	FXYD3		Sens	113510	local	2.49E-008	242	-1	0.47
ALGA0114950	-	6:40225863	G/A	A_72_P103031	6:26118576	-	SMPD3		Sens	14107287	distant	5.72E-008	242	-0.43	0.47
ALGA0114950	-	6:40225863	G/A	A_72_P337838	6:40629496	+	PSENEN		Sens	403633	local	0.0002196171	242	0.14	0.47
MARC0063649	rs81251449	6:40312274	G/A	A_72_P011156	6:40203466	+	USF2		Sens	108808	local	1.26E-010	242	0.35	0.46
MARC0063649	rs81251449	6:40312274	G/A	O12883	6:40203466	+	USF2		Sens	108808	local	3.73E-010	242	0.35	0.46
DIAS0000839	rs337498531	6:40612450	A/G	A_72_P303339	6:40559029	+	COX6B1	3	Sens	53421	local	2.11E-014	242	0.48	0.48
DIAS0000839	rs337498531	6:40612450	A/G	A_72_P148186	6:40557746	+	COX6B1	3	Sens	54704	local	0.0008827612	242	0.19	0.48
ALGA0035258	rs81395771	6:40745329	G/A	A_72_P242527	6:40870443	+	WDR62		Sens	125114	local	6.35E-016	242	1	0.48
ALGA0035258	rs81395771	6:40745329	G/A	A_72_P444759	6:40711663	+	HCST	3	Sens	33666	local	0.00000084	242	-0.3	0.48
ALGA0035258	rs81395771	6:40745329	G/A	A_72_P374773	6:40711666	+	HCST	3	Sens	33663	local	0.00000111	242	-0.32	0.48
ALGA0035258	rs81395771	6:40745329	G/A	A_72_P367813	6:40623012	-	U2AF1L4		Sens	122317	local	0.0058170116	242	-0.16	0.48
ALGA0035258	rs81395771	6:40745329	G/A	A_72_P507113	6:40558987	+	COX6B1	3	Sens	186342	local	0.0285129464	242	-0.12	0.48
ALGA0035258	rs81395771	6:40745329	G/A	A_72_P211467	6:40558985	+	COX6B1	3	Sens	186344	local	0.0378950406	242	-0.12	0.48
M1GA0008510	rs81395811	6:40777470	T/A	O13166	6:45127027	-	TGFB1		Sens	4349557	distant	0.0108097209	242	-0.17	0.43
DIAS0000984	rs332046270	6:40883132	G/A	A_72_P202597	6:40894660	+	TBCB		Sens	11528	local	5.51E-009	242	0.2	0.48
ALGA0035275	rs81395827	6:41235400	A/G	A_72_P440631	6:43948307	+	LGALS13		Sens	2712907	distant	0.004252246	242	0.55	0.26
ASGA0083418	rs80859145	6:41297686	A/C	A_72_P262657	6:42165334	-	ZFP30		Sens	867648	local	0.0367350384	237	0.27	0.47
MARC0048809	rs81240205	6:41595438	A/G	A_72_P011156	6:40203466	+	USF2		Sens	1391972	distant	0.0000153	242	-0.28	0.38
MARC0001283	rs80975508	6:41983038	G/A	O4289	6:42783214	+	CATSPERG		Sens	800176	local	0.0192173772	242	-0.3	0.16
MARC0070514	rs81257189	6:43110092	G/A	A_72_P263447	9:78866549	-	LRRD1		Sens	NA	distant	0.0003503548	242	-0.39	0.11
MARC0070514	rs81257189	6:43110092	G/A	A_72_P096756	6:50764653	-	VRK3		Sens	7654561	distant	0.0012716619	242	0.28	0.11
MARC0070514	rs81257189	6:43110092	G/A	A_72_P382738	6:44678156	+	RAB4B		Sens	1568064	distant	0.0344664326	242	0.35	0.11
ASGA0087439	rs81476012	6:43151399	C/A	A_72_P440636	6:43154044	+	LGALS7		Sens	2645	local	2.03E-011	242	1.37	0.34
ALGA0116298	rs340550068	6:43866423	A/G	A_72_P440631	6:43948307	+	LGALS13		Sens	81884	local	0.000000642	237	0.61	0.42
ALGA0104615	rs81331798	6:44351210	A/G	A_72_P382738	6:44678156	+	RAB4B		Sens	326946	local	0.0000119	242	0.31	0.43
ASGA0093869	rs81312878	6:4452415	G/A	A_72_P273094	6:4463415	+			Non annotated	11000	local	6.5E-021	242	-1.4	0.49
MARC0010680	rs81266453	6:45460886	A/C	O11623	6:45454563	+	LIPE		Sens	6323	local	1.4E-013	242	-0.51	0.25
MARC0010680	rs81266453	6:45460886	A/C	A_72_P223552	6:45454561	+	LIPE		Sens	6325	local	1.71E-012	242	-0.49	0.25
MARC0010680	rs81266453	6:45460886	A/C	A_72_P440336	6:45454263	+	LIPE		Sens	6623	local	0.000000158	242	-0.36	0.25
DIAS0000991	rs339761457	6:45867552	A/G	A_72_P223552	6:45454561	+	LIPE		Sens	412991	local	0.0004873547	242	-0.29	0.37
MARC0094560	rs81274518	6:45906794	A/G	A_72_P264527	6:45471900	-	MEGF8		Sens	434894	local	0.0011561564	242	0.18	0.42
ALGA0103984	rs81331057	6:46003088	G/A	A_72_P164781	6:48537409	+	C5AR1		Sens	2534321	distant	0.0175719964	242	-0.33	0.25
ASGA0100990	rs81476135	6:46031674	G/A	A_72_P092071	6:51872955	+	SZRD1		Sens	5841281	distant	0.0009149205	242	0.29	0.37
ALGA0106345	rs81333808	6:46093657	A/G	A_72_P367813	6:40623012	-	U2AF1L4		Sens	5470645	distant	0.0357368205	242	-0.17	0.25
DIAS0004783	rs319173975	6:46250517	G/A	A_72_P157996	6:46411317	-	SMG9		Sens	160800	local	1.49E-010	240	0.34	0.25
DIAS0004783	rs319173975	6:46250517	G/A	O7176	6:46411317	-	SMG9		Sens	160800	local	7.46E-010	240	0.34	0.25
MARC0070998	rs81258214	6:46463710	A/G	O7176	6:46411317	-	SMG9		Sens	52393	local	0.0066086566	242	-0.21	0.44
MARC0070998	rs81258214	6:46463710	A/G	A_72_P157996	6:46411317	-	SMG9		Sens	52393	local	0.0160211093	242	-0.2	0.44
ASGA0096526	rs81316263	6:4679706	A/G	A_72_P273094	6:4463415	+			Non annotated	216291	local	0.0002092325	242	-0.73	0.43
H3GA0017933	rs81395899	6:47157696	G/A	A_72_P145856	16:86201921	+			Non annotated	NA	distant	0.0181004621	242	0.29	0.36
ALGA0111499	-	6:47252160	A/G	A_72_P440636	6:43154044	+	LGALS7		Sens	4098116	distant	0.020774471	242	-0.91	0.24
ASGA0089838	rs81308021	6:49146524	G/A	O6390	6:49872609	-	HSD17B14	3	Sens	726085	local	0.0000359	242	0.26	0.32
ASGA0093393	rs81312308	6:49168322	G/A	A_72_P172921	6:49004919	+	SEPW1		Sens	163403	local	5.26E-009	242	0.3	0.27
MARC0019764	rs81288873	6:49351202	G/A	A_72_P077721	6:49004923	+	SEPW1		Sens	346279	local	9.03E-008	232	0.3	0.26
H3GA0056470	rs81324707	6:50006716	G/A	O9944	6:50015370	-	LIN7B		Sens	8654	local	0.0000253	242	-0.27	0.31
DIAS0003231	rs329793304	6:50065951	A/G	A_72_P442874	6:50111442	-	DHDH		Sens	45491	local	3.85E-008	242	0.38	0.31
MARC0032442	rs81226162	6:50259057	A/C	A_72_P058116	6:49362412	+	ZNF114		Sens	896645	local	0.0031809172	242	-0.26	0.38
MARC0049189	rs81240760	6:50364492	G/A	A_72_P442884	6:50430756	-	IRF3		Sens	66264	local	0.0015123151	242	0.16	0.38
MARC0049189	rs81240760	6:50364492	G/A	O13583	6:50430756	-	IRF3		Sens	66264	local	0.0067562177	242	0.14	0.38
M1GA0026184	rs81310146	6:504970	A/G	O6684	13:170522227	+	CPOX		Sens	NA	distant	0.0007654442	242	0.24	0.24
M1GA0008537	rs81395997	6:50638891	A/G	O13166	6:45127027	-	TGFB1		Sens	5511864	distant	0.0001233479	235	0.2	0.31
H3GA0056609	rs81304612	6:50922233	G/A	A_72_P342538	6:49856054	-	BCAT2		Sens	1066179	distant	8.01E-014	241	-0.37	0.30
ALGA0122867	rs81316972	6:51104922	G/A	A_72_P429924	6:49891391	-	HSD17B14	3	Sens	1213531	distant	0.0001432322	242	0.37	0.30
ALGA0122867	rs81316972	6:51104922	G/A	O9326	6:49856260	-	BCAT2		Sens	1248662	distant	0.0147149946	242	-0.36	0.30
MARC0005462	rs81226034	6:52262806	G/A	A_72_P376163	16:4342680	-			Non annotated	NA	distant	0.0131637659	242	0.52	0.06
MARC0005462	rs81226034	6:52262806	G/A	A_72_P144751	1:304574310	+			Non annotated	NA	distant	0.0341809728	242	0.68	0.06
ALGA0112887	-	6:52969848	C/A	A_72_P145856	16:86201921	+			Non annotated	NA	distant	1.01E-011	241	-0.49	0.35
ALGA0112887	-	6:52969848	C/A	A_72_P233402	6:53427489	-	LENG8		Sens	457641	local	0.000016	241	0.21	0.35
ALGA0112887	-	6:52969848	C/A	A_72_P298449	6:55971878	-	ZNF582		Antisens	3002030	distant	0.0035079415	241	-0.31	0.35
ALGA0112887	-	6:52969848	C/A	A_72_P022396	6:56993250	+	ZNF418		Sens	4023402	distant	0.024177511	241	-0.2	0.35
ALGA0112887	-	6:52969848	C/A	A_72_P429924	6:49891391	-	HSD17B14	3	Sens	3078457	distant	0.0327636773	241	-0.29	0.35
ALGA0116674	-	6:52969867	C/A	A_72_P380068	6:58334247	+			Non annotated	5364380	distant	0.0045806437	242	-0.13	0.49
ASGA0028250	rs81387820	6:53001243	G/A	O4259	6:38191551	+	NUDT19		Sens	14809692	distant	0.0051436298	242	-0.28	0.34
ASGA0028250	rs81387820	6:53001243	G/A	A_72_P430989	6:52456096	-			Non annotated	545147	local	0.0158678675	242	-0.21	0.34
ALGA0035361	rs81387818	6:53017409	G/A	A_72_P342538	6:49856054	-	BCAT2		Sens	3161355	distant	0.0001052801	242	-0.32	0.14
MARC0089587	rs81270899	6:53164047	C/A	A_72_P096756	6:50764653	-	VRK3		Sens	2399394	distant	0.003921461	242	0.24	0.17
ALGA0035387	-	6:53966129	G/A	A_72_P276639	6:57211225	+	ZNF814		Sens	3245096	distant	4.09E-010	234	0.55	0.49
ASGA0090044	rs81308294	6:54946843	G/A	A_72_P730888	6:54298462	+	TNNI3	1.3	Sens	648381	local	0.000362577	242	0.29	0.37
ASGA0090044	rs81308294	6:54946843	G/A	A_72_P161906	6:54298465	+	TNNI3	1.3	Sens	648378	local	0.00037182	242	0.29	0.37
ASGA0090044	rs81308294	6:54946843	G/A	A_72_P731413	6:54298468	+	TNNI3	1.3	Sens	648375	local	0.0006723543	242	0.27	0.37
H3GA0056193	-	6:56633844	G/A	A_72_P378168	6:58094929	+	CPSF3L		Antisens	1461085	distant	3.54E-016	233	0.87	0.48
H3GA0056193	-	6:56633844	G/A	A_72_P282089	6:58234587	-	CDK11B		Sens	1600743	distant	0.0135970581	233	-0.14	0.48
ASGA0095121	rs81314444	6:58094994	A/G	A_72_P040716	6:57653276	-	A1BG		Sens	441718	local	0.00047441	238	0.31	0.49
MARC0030882	rs81223856	6:59653636	G/A	A_72_P442874	6:50111442	-	DHDH		Sens	9542194	distant	0.020557365	242	0.23	0.36
H3GA0052563	rs81331718	6:59780811	G/A	A_72_P055626	14:100975647	-			Non annotated	NA	distant	0.0007512721	242	-0.48	0.26
ASGA0099318	rs81319772	6:60378924	A/G	O7142	6:59965352	-	TP73		Sens	413572	local	0.0012595407	241	0.27	0.26
ASGA0099318	rs81319772	6:60378924	A/G	A_72_P306608	6:59884936	-	TPRG1L		Sens	493988	local	0.0079934488	241	0.19	0.26
ALGA0117237	-	6:60697111	G/A	O6390	6:49872609	-	HSD17B14	3	Sens	10824502	distant	0.008617778	242	-0.22	0.44
MARC0089379	rs81270239	6:61748636	A/G	A_72_P411513	2:159362513	+	ENSSSCG00000030381		Antisens	NA	distant	0.0119875229	242	0.28	0.41
MARC0094748	-	6:62304653	G/A	O11162	6:62274624	-	PLEKHG5		Sens	30029	local	0.0020936154	242	0.32	0.14
MARC0094748	-	6:62304653	G/A	A_72_P101991	6:62274624	-	PLEKHG5		Sens	30029	local	0.0364336778	242	0.31	0.14
ALGA0104275	-	6:63173994	A/G	A_72_P442874	6:50111442	-	DHDH		Sens	13062552	distant	0.0098169837	242	-0.23	0.48
ASGA0028313	rs81388031	6:63507617	A/G	A_72_P217572	6:63508699	-	INPP5B		Sens	1082	local	0.00000659	242	-0.55	0.14
ASGA0082334	rs700323219	6:63707999	A/G	A_72_P373863	6:63930619	-	?TIAM1		Sens	222620	local	0.000042	242	-0.23	0.25
ASGA0105275	rs700323219	6:63707999	G/A	A_72_P373863	6:63930619	-	?TIAM1		Sens	222620	local	0.000042	242	-0.23	0.25
MARC0050942	rs81241960	6:64774457	A/G	A_72_P195952	6:65773366	-	C6H1orf167		Antisens	998909	local	0.00000172	241	-0.34	0.26
DRGA0017533	rs343864116	6:64915744	G/A	A_72_P431054	6:65146385	+	MASP2	1	Antisens	230641	local	0.0026760121	242	-0.24	0.19
DIAS0002834	rs81214741	6:65140893	A/G	A_72_P195952	6:65773366	-	C6H1orf167		Antisens	632473	local	0.0004437233	242	0.26	0.45
ASGA0028382	rs80835453	6:65410593	A/G	A_72_P269264	6:65824335	+	CLCN6		Sens	413742	local	6.21E-012	237	0.59	0.31
ASGA0103480	-	6:65496878	A/G	A_72_P350858	6:64660021	-	DFFA		Sens	836857	local	0.00000639	242	0.33	0.20
M1GA0008657	rs81219015	6:65787016	A/C	A_72_P399843	6:65774651	-	C6H1orf167		Antisens	12365	local	0.000000328	242	0.36	0.49
M1GA0008657	rs81219015	6:65787016	A/C	A_72_P132866	6:65776835	-	MTHFR		Sens	10181	local	0.0000484	242	0.21	0.49
MARC0012843	rs81273842	6:66570874	G/A	A_72_P120596	6:66639780	+	VPS13D	1.3	Sens	68906	local	0.0066581929	242	-0.23	0.11
ALGA0107570	-	6:67051222	G/A	A_72_P436079	6:67254473	+	PDPN		Sens	203251	local	0.0001217274	237	-0.34	0.34
ASGA0028511	rs81388610	6:68993837	G/A	A_72_P411513	2:159362513	+	ENSSSCG00000030381		Antisens	NA	distant	0.000000164	242	0.6	0.11
ASGA0028511	rs81388610	6:68993837	G/A	O10608	8:944914	-	RNF4		Antisens	NA	distant	0.0016317008	242	0.37	0.11
ALGA0106395	rs81333872	6:69517918	A/G	O560	10:29539491	+	HABP4	2	Sens	NA	distant	0.0477646996	242	0.25	0.12
ASGA0103250	rs81476191	6:69632278	G/A	O560	10:29539491	+	HABP4	2	Sens	NA	distant	0.0477646996	242	0.25	0.12
H3GA0056439	rs81324293	6:69930291	A/G	O1764	6:69855973	+	NECAP2	1.2	Sens	74318	local	0.000000002	242	-0.29	0.15
H3GA0056439	rs81324293	6:69930291	A/G	A_72_P210522	6:69855976	+	NECAP2	1.2	Sens	74315	local	0.000000828	242	-0.25	0.15
ASGA0102863	rs81324258	6:70509516	G/A	O1639	6:70578334	+	ARHGEF10L	1.3	Antisens	68818	local	3.9E-010	235	0.39	0.43
ASGA0102863	rs81324258	6:70509516	G/A	A_72_P104211	6:70513528	-	ARHGEF10L	1.3	Sens	4012	local	8.53E-010	235	-0.59	0.43
ASGA0101002	rs81321985	6:70526281	A/G	A_72_P104211	6:70513528	-	ARHGEF10L	1.3	Sens	12753	local	3.56E-012	242	0.86	0.16
ALGA0119273	rs81326398	6:720706	A/G	O6684	13:170522227	+	CPOX		Sens	NA	distant	0.0007654442	242	0.24	0.24
M1GA0026207	rs81475874	6:73131312	G/A	A_72_P362878	6:73661757	-	ECE1		Sens	530445	local	0.0421285508	242	0.22	0.42
ALGA0119811	rs81327063	6:73201165	G/A	A_72_P210522	6:69855976	+	NECAP2	1.2	Sens	3345189	distant	0.003994538	242	-0.21	0.11
MARC0035297	rs81229263	6:73300168	A/G	A_72_P242127	6:73284328	-	EIF4G3		Sens	15840	local	0.0058988645	242	-0.34	0.11
MARC0019763	-	6:73629053	G/A	A_72_P096786	6:73559360	-			Non annotated	69693	local	0.00000215	242	-0.65	0.25
ASGA0095662	rs81475979	6:73705529	A/G	A_72_P362878	6:73661757	-	ECE1		Sens	43772	local	0.0003295355	242	-0.31	0.25
ASGA0084714	rs81344969	6:74771537	A/C	A_72_P015146	6:78485212	+	STX12		Sens	3713675	distant	0.0434880159	242	0.24	0.10
ASGA0028687	rs81389089	6:74872883	G/A	A_72_P350858	6:64660021	-	DFFA		Sens	10212862	distant	0.0282564808	242	0.21	0.46
ALGA0110359	rs81338603	6:75417134	A/G	A_72_P121981	6:75408805	+	HMGCL		Sens	8329	local	0.00000339	242	-0.28	0.41
MARC0048582	-	6:75738584	G/A	A_72_P252477	6:75280744	+			Non annotated	457840	local	0.0116195644	242	-0.23	0.21
ASGA0104276	rs81304230	6:75849757	G/A	A_72_P307488	6:75856860	+			Non annotated	7103	local	0.0000102	242	-0.4	0.33
ALGA0114557	-	6:76521453	A/C	A_72_P079376	6:77049955	-	PAFAH2	2	Sens	528502	local	4.94E-018	242	2.55	0.10
ALGA0121760	rs81475726	6:76646949	G/A	A_72_P230667	6:76705790	+	MAN1C1		Sens	58841	local	0.0038102727	242	0.39	0.14
MARC0016395	rs81285334	6:76784428	A/G	O12125	6:78500467	+	STX12		Sens	1716039	distant	0.0266362791	242	-0.23	0.45
ALGA0035746	-	6:76878839	G/A	A_72_P344188	6:77050614	-	PAFAH2	2	Sens	171775	local	0.00000237	239	-0.55	0.14
MARC0014921	rs81283684	6:76941199	A/C	A_72_P079376	6:77049955	-	PAFAH2	2	Sens	108756	local	1.87E-022	242	2.44	0.14
MARC0003453	rs81287462	6:77637493	G/A	O14684	6:73128225	+	PINK1		Sens	4509268	distant	0.0089287461	242	-0.19	0.30
ALGA0114913	rs81343999	6:77772177	A/G	A_72_P344188	6:77050614	-	PAFAH2	2	Sens	721563	local	0.0173252801	242	-0.36	0.20
ALGA0035775	rs81389206	6:78271240	G/A	O7332	6:78130521	+	TMEM222		Sens	140719	local	0.0005035139	242	-0.12	0.44
ALGA0035775	rs81389206	6:78271240	G/A	A_72_P051131	1:35994334	-	EPB41L2	3	Antisens	NA	distant	0.0257465216	242	-0.23	0.44
MARC0003827	-	6:78396976	A/C	A_72_P051131	1:35994334	-	EPB41L2	3	Antisens	NA	distant	0.0257465216	242	-0.23	0.44
ASGA0093395	rs81312310	6:78509166	G/A	O12125	6:78500467	+	STX12		Sens	8699	local	1.55E-011	242	0.38	0.37
ASGA0093395	rs81312310	6:78509166	G/A	A_72_P015146	6:78485212	+	STX12		Sens	23954	local	0.0300546206	242	0.14	0.37
ALGA0121599	rs81329241	6:78627550	G/A	A_72_P341618	6:78643401	-	EYA3		Sens	15851	local	0.0168666103	242	0.23	0.49
MARC0006446	rs81238072	6:78641408	G/A	A_72_P093286	6:78647600	-	EYA3		Sens	6192	local	0.00000118	242	-0.33	0.10
ALGA0122491	rs81314334	6:80908374	A/C	A_72_P380528	6:89223867	-	RLF		Sens	8315493	distant	0.0174041585	242	0.26	0.16
ALGA0124052	rs81303475	6:80979535	G/A	A_72_P272709	5:12313192	+	BPIFC		Sens	NA	distant	0.0059468949	242	0.61	0.07
H3GA0056112	rs81320146	6:81021081	A/C	A_72_P015146	6:78485212	+	STX12		Sens	2535869	distant	0.0291950826	241	0.19	0.19
MARC0045330	rs81237931	6:81210683	C/A	O14684	6:73128225	+	PINK1		Sens	8082458	distant	0.013665529	242	-0.18	0.43
ALGA0119652	rs81326859	6:81530709	A/G	A_72_P427844	6:81892919	-	COL16A1	1.3	Antisens	362210	local	9.81E-016	235	1.27	0.14
DRGA0006636	rs81299198	6:83405879	G/A	O2516	3:92461335	-	PSME4		Antisens	NA	distant	0.0164700871	242	0.35	0.11
DIAS0004728	-	6:84821725	T/A	A_72_P075896	2:67250958	+	ZNF709		Sens	NA	distant	0.0342032793	239	-0.28	0.18
MARC0007153	rs81243009	6:84883544	A/C	A_72_P093286	6:78647600	-	EYA3		Sens	6235944	distant	0.00000118	242	-0.33	0.10
ALGA0101076	rs81476354	6:84927021	A/G	A_72_P093286	6:78647600	-	EYA3		Sens	6279421	distant	0.00000118	242	-0.33	0.10
DIAS0001755	-	6:86652237	A/G	A_72_P078041	6:90793783	+	CIDEA		Sens	4141546	distant	5.36E-014	242	1.39	0.12
MARC0009093	-	6:86652237	A/G	A_72_P078041	6:90793783	+	CIDEA		Sens	4141546	distant	5.36E-014	242	1.39	0.12
ASGA0028886	rs81389723	6:86940350	G/A	A_72_P427844	6:81892919	-	COL16A1	1.3	Antisens	5047431	distant	0.0286441292	242	0.46	0.40
MARC0031133	rs81225635	6:87146590	A/G	O2890	13:40242903	-	CACNA2D3		Antisens	NA	distant	0.036186891	242	-0.27	0.28
ASGA0028900	rs81389756	6:87229332	A/G	A_72_P107841	6:90814220	+	TUBB6		Sens	3584888	distant	0.0027625583	242	0.77	0.12
ALGA0036036	rs81389873	6:87739731	A/G	O8580	6:87872901	-	RHBDL2		Sens	133170	local	1.81E-011	242	-0.5	0.40
ASGA0028951	rs81389909	6:88011983	A/G	A_72_P078041	6:90793783	+	CIDEA		Sens	2781800	distant	0.0046529993	242	0.5	0.40
DIAS0001073	rs344690586	6:89203581	A/G	A_72_P380528	6:89223867	-	RLF		Sens	20286	local	0.000000431	242	0.28	0.32
ALGA0109191	rs81476391	6:89504250	A/G	A_72_P228772	6:88115721	+	MACF1	1.2	Sens	1388529	distant	0.000092	242	0.41	0.27
ALGA0036131	rs81390165	6:91199020	A/G	A_72_P107841	6:90814220	+	TUBB6		Sens	384800	local	3.88E-013	241	-0.94	0.19
ALGA0109312	-	6:91880131	A/G	A_72_P267432	6:91881717	-	RALBP1		Sens	1586	local	0.0201665634	242	-0.2	0.32
H3GA0055283	-	6:92410693	A/G	A_72_P251402	6:92048843	-	ANKRD12		Sens	361850	local	2.95E-010	242	-0.67	0.16
CASI0005798	rs346170570	6:93224917	A/G	A_72_P286724	1:212196055	-	SNAPC1		Antisens	NA	distant	0.0392040358	242	0.84	0.05
ALGA0102503	rs81329329	6:96593413	G/A	A_72_P320238	6:96619836	+	MYOM1		Sens	26423	local	0.0001502422	242	-0.37	0.32
DIAS0002974	rs80901314	7:100617778	G/A	A_72_P747850	7:100617742	+	MED6		Sens	36	local	0.006918042	242	-0.25	0.42
H3GA0019887	rs80864346	7:10118287	G/A	A_72_P395463	7:9976399	-	TBC1D7	1.2	Sens	141888	local	0.0000625	242	-0.18	0.33
ALGA0043913	rs81396024	7:102377016	A/G	A_72_P304024	7:102363976	+			Non annotated	13040	local	2.36E-023	235	-0.65	0.48
ALGA0043913	rs81396024	7:102377016	A/G	O3529	7:102613769	+	HEATR4		Sens	236753	local	5.79E-019	235	-0.44	0.48
ALGA0043913	rs81396024	7:102377016	A/G	A_72_P337268	7:102613769	+	C7H14orf169		Sens	236753	local	2.01E-018	235	-0.43	0.48
ALGA0043913	rs81396024	7:102377016	A/G	A_72_P252207	7:102360204	+	PSEN1		Sens	16812	local	0.0150683754	235	-0.12	0.48
ALGA0043913	rs81396024	7:102377016	A/G	A_72_P240887	7:102360235	+	PSEN1		Sens	16781	local	0.0203599295	235	-0.13	0.48
ALGA0043941	rs81396045	7:103001352	G/A	O4841	7:102997791	+	ZNF410	3	Sens	3561	local	6.13E-016	242	-0.41	0.33
MARC0048752	rs81238639	7:103789642	G/A	A_72_P415568	7:103792642	-	FCF1	2	Antisens	3000	local	0.0000747	242	0.26	0.35
ASGA0035537	rs80854726	7:104219054	A/G	A_72_P501879	7:105299359	+	IFT43		Sens	1080305	distant	0.0228980296	242	0.25	0.15
ASGA0035537	rs80854726	7:104219054	A/G	O1335	7:105299359	+	IFT43		Sens	1080305	distant	0.025525879	242	0.22	0.15
ASGA0035537	rs80854726	7:104219054	A/G	A_72_P059256	7:105299359	+	IFT43		Sens	1080305	distant	0.028867468	242	0.23	0.15
ASGA0035622	rs80939657	7:105980155	A/G	A_72_P385068	7:105978582	+			Non annotated	1573	local	0.0153285996	242	-0.23	0.40
DBNP0001655	rs45433740	7:106558583	C/A	A_72_P507330	7:106604359	+	POMT2		Sens	45776	local	0.0003431294	242	-0.23	0.23
DBNP0001655	rs45433740	7:106558583	C/A	A_72_P650951	7:106604345	+	POMT2		Sens	45762	local	0.0008214596	242	-0.19	0.23
MARC0034477	rs80954820	7:106779379	A/C	A_72_P232087	7:106792532	-	ALKBH1		Sens	13153	local	0.000000358	242	-0.31	0.31
MARC0034477	rs80954820	7:106779379	A/C	A_72_P001891	7:106729470	+	SPTLC2		Sens	49909	local	0.0014407245	242	-0.17	0.31
MARC0066622	rs80792068	7:106840124	G/A	A_72_P162396	7:105431826	+			Non annotated	1408298	distant	0.0020018221	242	0.45	0.07
ALGA0110880	-	7:106887332	G/A	A_72_P001891	7:106729470	+	SPTLC2		Sens	157862	local	0.0023885187	242	-0.24	0.11
ALGA0044175	rs80946384	7:107549855	G/A	A_72_P385068	7:105978582	+			Non annotated	1571273	distant	0.0014618641	242	0.25	0.39
MARC0057051	rs80925093	7:107774732	A/G	A_72_P650951	7:106604345	+	POMT2		Sens	1170387	distant	0.0041274775	242	0.15	0.49
MARC0057051	rs80925093	7:107774732	A/G	A_72_P507330	7:106604359	+	POMT2		Sens	1170373	distant	0.0212323098	242	0.16	0.49
ALGA0044436	rs80875677	7:113575688	A/G	A_72_P712383	14:116999865	+	ENTPD1		Sens	NA	distant	0.0374181737	242	-0.17	0.42
DRGA0008117	rs80895064	7:114977348	G/A	A_72_P080576	7:118735916	+	CALM1		Sens	3758568	distant	0.0072035512	242	-0.19	0.39
H3GA0022932	rs80868180	7:116417876	A/G	O10325	11:22981629	-	TSC22D1		Antisens	NA	distant	0.029038422	242	0.21	0.37
DRGA0008163	rs80880405	7:116876922	A/G	A_72_P072481	7:116950584	+	PTPN21	3	Antisens	73662	local	0.0000178	242	-0.37	0.45
ASGA0036157	rs80913379	7:117849464	G/A	A_72_P528737	4:120998364	+	GNAI3		Antisens	NA	distant	0.0388508252	242	0.36	0.09
ASGA0036173	rs80807511	7:117893958	A/G	A_72_P072481	7:116950584	+	PTPN21	3	Antisens	943374	local	0.0038126325	242	-0.32	0.33
ALGA0038629	rs80949859	7:11802513	A/G	A_72_P329768	7:12022318	+			Non annotated	219805	local	0.00000255	242	0.36	0.45
ALGA0044832	rs81396221	7:118368850	A/G	A_72_P479145	7:118181967	-	EFCAB11		Sens	186883	local	3.96E-013	242	-0.53	0.44
ASGA0036257	rs80887503	7:118650807	A/G	A_72_P145166	7:118606094	-	PSMC1	3	Antisens	44713	local	1.57E-008	242	0.59	0.48
ASGA0036257	rs80887503	7:118650807	A/G	A_72_P314488	7:101389814	+	SIPA1L1		Sens	17260993	distant	0.0000172	242	-0.21	0.48
ASGA0036257	rs80887503	7:118650807	A/G	A_72_P063371	7:118607714	+	PSMC1	3	Sens	43093	local	0.0001946045	242	0.14	0.48
ASGA0036258	rs81396297	7:118684491	G/A	O8369	7:118641870	-	NRDE2		Sens	42621	local	0.0053603169	242	0.31	0.16
ALGA0044873	rs80939074	7:118746913	A/C	CUST_138_PI427286967	7:118738810	+	CALM1		Sens	8103	local	0.005183318	242	-0.14	0.28
M1GA0010759	rs80961573	7:118867536	G/A	A_72_P080576	7:118735916	+	CALM1		Sens	131620	local	6.4E-019	242	-0.38	0.44
ASGA0036328	rs80824090	7:119492726	A/G	A_72_P354568	7:119489829	-	CCDC88C	2,3,4	Sens	2897	local	0.017363933	242	-0.23	0.21
DRGA0008195	rs80945706	7:119674459	A/C	A_72_P135906	7:119697048	-	PPP4R3A		Sens	22589	local	1.08E-019	242	-0.65	0.16
H3GA0019975	rs80839507	7:11979563	G/A	A_72_P241407	7:12024086	+			Non annotated	44523	local	0.0018899693	239	0.3	0.29
MARC0061581	rs80868648	7:120333609	A/G	A_72_P213852	7:119948223	-	TC2N		Sens	385386	local	0.0000161	235	0.36	0.23
ALGA0103585	-	7:120460970	G/A	A_72_P359568	7:120616204	+	SLC24A4		Sens	155234	local	0.0275992786	242	0.23	0.22
DBMA0000157	rs10720190	7:120781145	G/A	A_72_P479224	7:120781020	-	LGMN		Sens	125	local	1.88E-012	242	0.5	0.21
DBMA0000157	rs10720190	7:120781145	G/A	A_72_P680957	7:120781065	-	LGMN		Sens	80	local	5.63E-012	242	0.5	0.21
DBMA0000157	rs10720190	7:120781145	G/A	A_72_P626398	7:120781060	-	LGMN		Sens	85	local	2.4E-011	242	0.46	0.21
DBMA0000157	rs10720190	7:120781145	G/A	A_72_P633464	7:120781157	-	LGMN		Sens	12	local	1.95E-010	242	0.41	0.21
DBMA0000157	rs10720190	7:120781145	G/A	A_72_P624252	7:120781033	-	LGMN		Sens	112	local	2.47E-008	242	0.4	0.21
DBMA0000157	rs10720190	7:120781145	G/A	A_72_P595824	7:120781129	-	LGMN		Sens	16	local	0.0002370722	242	0.28	0.21
MARC0060446	rs80982470	7:123326231	G/A	O9211	5:55169444	+	GYS2		Sens	NA	distant	0.02886632	242	0.45	0.12
ASGA0036574	rs81396330	7:123664572	A/G	A_72_P142141	7:123655487	+	DICER1		Antisens	9085	local	0.0141762506	242	-0.25	0.34
ASGA0036625	rs81396494	7:123924634	A/C	A_72_P040986	7:124011778	+	GLRX5	3	Sens	87144	local	0.0140141266	242	0.27	0.44
ASGA0031257	rs81396280	7:12424129	A/G	A_72_P409108	7:13199190	-			Non annotated	775061	local	0.0020147461	242	0.59	0.43
ASGA0031269	rs80828147	7:12487338	G/A	A_72_P386193	7:12898448	-	ATXN1		Sens	411110	local	0.0077149131	242	-0.18	0.24
ALGA0045406	rs80955208	7:125178906	G/A	O9671	7:125310268	+	VRK1		Sens	131362	local	0.0299994865	242	0.19	0.23
H3GA0023518	rs81396605	7:125596354	A/G	A_72_P245472	7:128588302	+	EVL	1	Sens	2991948	distant	0.0078868243	240	-0.15	0.47
ALGA0045452	rs81396613	7:125717209	G/A	A_72_P154306	3:29685516	+			Non annotated	NA	distant	0.0405767452	242	0.32	0.23
M1GA0011035	rs80840835	7:126040140	G/A	A_72_P479224	7:120781020	-	LGMN		Sens	5259120	distant	0.0012921544	242	0.37	0.13
H3GA0020002	rs80900332	7:12731286	G/A	O10482	7:12733435	+	MYLIP		Sens	2149	local	6.43E-010	242	0.26	0.32
H3GA0020002	rs80900332	7:12731286	G/A	A_72_P500797	7:12733498	+	MYLIP		Sens	2212	local	2.05E-009	242	0.28	0.32
H3GA0020002	rs80900332	7:12731286	G/A	A_72_P298824	7:12732718	+	MYLIP		Sens	1432	local	0.0451782721	242	0.24	0.32
ALGA0045577	rs80884247	7:128215660	A/G	A_72_P363653	7:127978551	-	SETD3		Sens	237109	local	3.65E-015	242	0.57	0.13
MARC0114761	rs319173259	7:128332138	A/G	A_72_P363653	7:127978551	-	SETD3		Sens	353587	local	3.83E-009	242	0.47	0.14
MARC0080068	rs80853911	7:128414726	A/G	A_72_P245472	7:128588302	+	EVL	1	Sens	173576	local	0.0000411	242	-0.21	0.28
ASGA0037027	rs81396788	7:128614046	G/A	A_72_P245472	7:128588302	+	EVL	1	Sens	25744	local	0.0000363	242	-0.26	0.15
H3GA0020006	rs80956848	7:12871039	G/A	A_72_P203077	7:12893311	+	GMPR		Sens	22272	local	0.0069739372	242	-0.28	0.24
H3GA0020006	rs80956848	7:12871039	G/A	A_72_P339458	7:12898907	+	ATXN1		Antisens	27868	local	0.0387469701	242	-0.23	0.24
ASGA0037072	rs80792400	7:128969247	G/A	A_72_P407208	7:129796956	-	DYNC1H1		Sens	827709	local	0.0171014009	242	0.23	0.28
ASGA0037093	rs80978725	7:129119274	G/A	A_72_P179021	7:129105176	-	RCOR1		Sens	14098	local	4.73E-014	242	0.78	0.32
ALGA0045709	rs80961360	7:129269847	A/G	A_72_P366303	7:129274210	+			Non annotated	4363	local	0.0002270708	242	-0.19	0.29
M1GA0011274	rs80979838	7:129319131	A/G	O2994	7:129271582	+	ANKRD9		Sens	47549	local	9.61E-011	242	0.42	0.15
MARC0103720	rs81280376	7:129760771	A/C	A_72_P232852	7:129760437	+	HSP90AA1	1	Sens	334	local	0.0039565831	242	-0.25	0.21
M1GA0011339	rs80946280	7:129926876	C/A	A_72_P407208	7:129796956	-	DYNC1H1		Sens	129920	local	0.003805808	242	0.24	0.45
H3GA0053955	-	7:130015710	C/A	A_72_P407208	7:129796956	-	DYNC1H1		Sens	218754	local	0.0425665966	242	-0.2	0.41
ASGA0037208	rs80997709	7:130031038	G/A	A_72_P513627	7:129465560	+	ZNF839		Sens	565478	local	0.0263290409	242	-0.3	0.13
ASGA0037223	rs80858883	7:130194533	G/A	O2994	7:129271582	+	ANKRD9		Sens	922951	local	0.0185130047	242	0.25	0.18
MARC0039911	-	7:134146665	A/G	A_72_P385513	7:134244894	+			Non annotated	98229	local	3.8E-011	242	-0.49	0.48
ALGA0045990	rs80887381	7:134422073	G/A	A_72_P210752	7:134380503	-	GSTA4		Sens	41570	local	0.0012267116	242	-0.28	0.19
ALGA0045990	rs80887381	7:134422073	G/A	A_72_P605968	7:134380511	-	GSTA4		Sens	41562	local	0.010847303	242	-0.41	0.19
ASGA0037375	rs80931050	7:134551612	G/A	A_72_P479638	7:134041619	+	EFHC1	3	Sens	509993	local	0.00000169	242	0.73	0.34
MARC0009684	rs80794261	7:134605846	A/G	A_72_P231817	7:134402688	-	ICK		Sens	203158	local	0.0001093651	242	0.45	0.22
DRGA0007162	rs80989087	7:14833081	G/A	O11372	7:14858337	+	RNF144B		Sens	25256	local	9.12E-009	242	0.5	0.39
MARC0096584	rs80977268	7:15322398	A/G	O4851	7:14641061	-	KDM1B		Antisens	681337	local	4.22E-008	242	0.21	0.50
ASGA0031416	rs81397361	7:15628765	C/A	A_72_P326768	13:82279352	-	CDV3		Sens	NA	distant	0.0306317301	242	-0.17	0.32
MARC0096388	rs80811049	7:15663804	G/A	A_72_P491350	1:32476199	+	HBS1L		Sens	NA	distant	0.0201267786	242	-0.26	0.13
DRGA0007204	rs80797137	7:16974151	C/A	A_72_P144121	2:4162462	+	ENSSSCG00000021760		Sens	NA	distant	0.0009377822	242	0.31	0.14
H3GA0020142	rs80908208	7:18096746	G/A	A_72_P708975	7:20525897	+	ALDH5A1		Sens	2429151	distant	0.0204180616	242	0.34	0.31
DRGA0007284	rs80967837	7:20312136	A/G	A_72_P180726	7:27138635	+	VARS	3	Antisens	6826499	distant	0.0206570825	242	-0.16	0.30
H3GA0020186	rs80837127	7:20377857	C/A	A_72_P139786	7:20807324	-	FAM65B		Sens	429467	local	0.000000019	242	0.42	0.41
DRGA0007296	rs80988190	7:20476697	G/A	A_72_P506660	7:20526778	+	ALDH5A1		Sens	50081	local	0.000000164	242	-0.34	0.36
ASGA0031632	rs80857188	7:20499818	A/C	A_72_P708975	7:20525897	+	ALDH5A1		Sens	26079	local	1.59E-017	242	-0.71	0.29
ASGA0031632	rs80857188	7:20499818	A/C	O9346	7:20511345	+	ALDH5A1		Sens	11527	local	1.1E-010	242	-0.57	0.29
DRGA0007301	rs80854421	7:20562700	G/A	A_72_P139786	7:20807324	-	FAM65B		Sens	244624	local	0.00000156	242	0.41	0.35
DRGA0007301	rs80854421	7:20562700	G/A	A_72_P008421	7:20792486	-	FAM65B		Sens	229786	local	0.0059549263	242	-0.26	0.35
ASGA0031657	rs80985499	7:20656032	A/G	OTTSUST00000001092	7:26735725	+	RPP21	1.2	Sens	6079693	distant	0.000000375	242	-0.18	0.20
ASGA0031657	rs80985499	7:20656032	A/G	OTTSUST00000001091	7:26735725	+	RPP21	1.2	Sens	6079693	distant	0.00000197	242	-0.18	0.20
ASGA0031657	rs80985499	7:20656032	A/G	A_72_P123156	7:26735725	+	RPP21	1.2	Sens	6079693	distant	0.00000418	242	-0.18	0.20
ASGA0031657	rs80985499	7:20656032	A/G	OTTSUST00000001090	7:26735725	+	RPP21	1.2	Sens	6079693	distant	0.00000899	242	-0.18	0.20
ASGA0031657	rs80985499	7:20656032	A/G	OTTSUST00000001089	7:26735725	+	RPP21	1.2	Sens	6079693	distant	0.0000301	242	-0.18	0.20
ASGA0031657	rs80985499	7:20656032	A/G	OTTSUST00000001094	7:26735725	+	RPP21	1.2	Sens	6079693	distant	0.0000921	242	-0.16	0.20
ASGA0031657	rs80985499	7:20656032	A/G	A_72_P368578	7:20658596	+	ACOT13		Sens	2564	local	0.0023718847	242	-0.3	0.20
ASGA0031657	rs80985499	7:20656032	A/G	A_72_P252863	7:20676030	-	C7H6orf62		Sens	19998	local	0.0037116325	242	0.27	0.20
H3GA0020206	rs80854315	7:20684539	G/A	A_72_P093606	7:21378670	-			Non annotated	694131	local	0.0091864353	242	-0.3	0.21
ASGA0031662	rs81397441	7:20720883	A/G	OTTSUST00000001092	7:26735725	+	RPP21	1.2	Sens	6014842	distant	0.000000375	242	-0.18	0.20
ASGA0031662	rs81397441	7:20720883	A/G	OTTSUST00000001091	7:26735725	+	RPP21	1.2	Sens	6014842	distant	0.00000197	242	-0.18	0.20
ASGA0031662	rs81397441	7:20720883	A/G	A_72_P123156	7:26735725	+	RPP21	1.2	Sens	6014842	distant	0.00000418	242	-0.18	0.20
ASGA0031662	rs81397441	7:20720883	A/G	OTTSUST00000001090	7:26735725	+	RPP21	1.2	Sens	6014842	distant	0.00000899	242	-0.18	0.20
ASGA0031662	rs81397441	7:20720883	A/G	OTTSUST00000001089	7:26735725	+	RPP21	1.2	Sens	6014842	distant	0.0000301	242	-0.18	0.20
ASGA0031662	rs81397441	7:20720883	A/G	OTTSUST00000001094	7:26735725	+	RPP21	1.2	Sens	6014842	distant	0.0000921	242	-0.16	0.20
MARC0018167	rs80869210	7:21132245	A/G	A_72_P506660	7:20526778	+	ALDH5A1		Sens	605467	local	0.0004582727	242	0.28	0.41
ALGA0039278	rs81397472	7:21446103	C/A	A_72_P288734	14:31725257	-	CCDC62		Sens	NA	distant	0.0355018051	242	-0.32	0.14
DRGA0007316	rs80873118	7:21519139	G/A	A_72_P506660	7:20526778	+	ALDH5A1		Sens	992361	local	0.0069637682	242	0.25	0.36
ASGA0031773	rs80809804	7:21741415	C/A	O9346	7:20511345	+	ALDH5A1		Sens	1230070	distant	0.018140298	242	0.34	0.29
MARC0056863	rs80860555	7:22067580	G/A	A_72_P187026	7:22044590	-	HIST1H2BD		Sens	22990	local	1.34E-009	242	-0.55	0.35
MARC0056863	rs80860555	7:22067580	G/A	OTTSUST00000001026	7:26907272	+	ATAT1		Sens	4839692	distant	0.0009204355	242	0.21	0.35
MARC0056863	rs80860555	7:22067580	G/A	OTTSUST00000001031	7:26907272	+	ATAT1		Sens	4839692	distant	0.0058242747	242	0.19	0.35
MARC0056863	rs80860555	7:22067580	G/A	A_72_P390538	7:29256678	-	TAP2	1.3	Sens	7189098	distant	0.0210373921	242	0.26	0.35
MARC0056863	rs80860555	7:22067580	G/A	A_72_P117191	1:293503410	+	RAB14		Sens	NA	distant	0.0272583041	242	-0.15	0.35
MARC0056863	rs80860555	7:22067580	G/A	A_72_P514196	15:29033375	+	BIN1		Sens	NA	distant	0.0294808965	242	-0.31	0.35
MARC0056863	rs80860555	7:22067580	G/A	A_72_P333173	13:35658839	+	RBM6		Sens	NA	distant	0.0305513231	242	-0.2	0.35
M1GA0009695	rs80934216	7:22080056	A/G	OTTSUST00000000786	7:27627006	-			Non annotated	5546950	distant	0.0000263	242	-0.38	0.08
ASGA0031806	rs80881940	7:22100316	G/A	A_72_P682906	7:24641882	-	SLA-3		Sens	2541566	distant	2.88E-014	242	-0.5	0.37
ASGA0031806	rs80881940	7:22100316	G/A	A_72_P187026	7:22044590	-	HIST1H2BD		Sens	55726	local	1.08E-011	242	-0.6	0.37
ASGA0031806	rs80881940	7:22100316	G/A	A_72_P443649	7:23086025	-	HIST1H2BH		Sens	985709	local	0.0000551	242	-0.38	0.37
ASGA0031806	rs80881940	7:22100316	G/A	OTTSUST00000001027	7:26907272	+	ATAT1		Sens	4806956	distant	0.001179076	242	0.2	0.37
ASGA0031806	rs80881940	7:22100316	G/A	OTTSUST00000001033	7:26907286	+	ATAT1		Sens	4806970	distant	0.0113010468	242	0.2	0.37
ASGA0031806	rs80881940	7:22100316	G/A	OTTSUST00000001464	7:27289581	+	CCHCR1	1.2	Sens	5189265	distant	0.0243860955	242	0.16	0.37
MARC0001759	-	7:22215753	C/A	A_72_P443637	7:22024583	+	HIST1H4D		Sens	191170	local	0.014974187	242	0.49	0.29
ALGA0039363	rs80946832	7:22263227	A/G	A_72_P310198	7:24416699	-			Non annotated	2153472	distant	0.0050820271	242	0.24	0.27
DRGA0007336	rs80818063	7:22412647	A/C	A_72_P441035	7:25332189	+	UBD	3	Sens	2919542	distant	0.0033582922	242	-0.23	0.33
ASGA0105205	-	7:22474767	A/G	A_72_P476421	7:23109955	-	HIST1H2AG		Sens	635188	local	6.38E-010	242	0.47	0.50
ASGA0105205	-	7:22474767	A/G	A_72_P476416	7:23096800	-	HIST1H2AJ		Sens	622033	local	0.0000108	242	0.34	0.50
ALGA0039398	rs80817252	7:22488950	A/G	A_72_P373788	7:26912429	-	DHX16		Sens	4423479	distant	0.0000605	242	0.17	0.25
ALGA0039398	rs80817252	7:22488950	A/G	OTTSUST00000000998	7:26912429	-	DHX16		Sens	4423479	distant	0.0001371888	242	0.17	0.25
ALGA0039398	rs80817252	7:22488950	A/G	OTTSUST00000000996	7:26912302	-	DHX16		Sens	4423352	distant	0.0096253858	242	0.16	0.25
ALGA0039398	rs80817252	7:22488950	A/G	OTTSUST00000000997	7:26912302	-	DHX16		Sens	4423352	distant	0.015568912	242	0.16	0.25
ALGA0039400	rs80810275	7:22503194	C/A	OTTSUST00000000871	7:24768552	-			Non annotated	2265358	distant	0.0000259	242	-0.27	0.39
ASGA0031812	rs80930427	7:22516236	G/A	OTTSUST00000000947	7:25332670	+	UBD	3	Sens	2816434	distant	0.0375638499	242	0.31	0.22
ASGA0031822	-	7:22852252	A/C	OTTSUST00000001033	7:26907286	+	ATAT1		Sens	4055034	distant	0.0010257	238	-0.47	0.07
ASGA0031822	-	7:22852252	A/C	OTTSUST00000001027	7:26907272	+	ATAT1		Sens	4055020	distant	0.0150637043	238	-0.38	0.07
ASGA0031822	-	7:22852252	A/C	OTTSUST00000001026	7:26907272	+	ATAT1		Sens	4055020	distant	0.0399963384	238	-0.38	0.07
ASGA0031822	-	7:22852252	A/C	OTTSUST00000001031	7:26907272	+	ATAT1		Sens	4055020	distant	0.0475030047	238	-0.37	0.07
H3GA0020313	rs80846738	7:22947295	G/A	OTTSUST00000001077	7:26692155	-	SLA-11		Sens	3744860	distant	3.72E-016	242	1.43	0.27
[truncated: 2,597 more rows]
