# Supplementary material for: Deciphering the genetic regulation of peripheral blood transcriptome in pigs through expression genome-wide association study and allele-specific expression analysis
Source: BMC Genomics. 2017 Dec 13;18:967. doi: 10.1186/s12864-017-4354-6 (PMC5729405; doi:10.1186/s12864-017-4354-6)
Supplement: Supplementary file 4 — ASE analysis results. (XLSX 126 kb) [file 12864_2017_4354_MOESM4_ESM.xlsx]

## Sheet: Feuille1
Additional file 4: Table S3. ASE analysis results
ASE-SNP	Chromosome	Position	Allele	Allele Freq 1	Allele Freq 2	Qual	Consequences	Impact	Genes	Symbols	DE Genes for Its*	Comparison with eGWAS**
1_10051601_T/G	1	10051601	T/G	T:0.960526	G:0.0394737	35.06	3_prime_UTR_variant	MODIFIER	ENSSSCG00000004053	TAGAP		1
1_105555288_T/C	1	105555288	T/C	T:0.954545	C:0.0454545	26.68	3_prime_UTR_variant	MODIFIER	ENSSSCG00000004494	-
1_105555301_T/C	1	105555301	T/C	T:0.954545	C:0.0454545	24.27	3_prime_UTR_variant	MODIFIER	ENSSSCG00000004494	-
rs80857024	1	108450589	T/A	T:0.684211	A:0.315789	152419	upstream_gene_variant;synonymous_variant	MODIFIER;LOW	ENSSSCG00000024372;ENSSSCG00000028329;ENSSSCG00000030194;ENSSSCG00000029642	SNORD58;RPL17
1_108451392_C/T	1	108451392	C/T	C:0.945946	T:0.0540541	74.61	upstream_gene_variant	MODIFIER	ENSSSCG00000024372;ENSSSCG00000028329;ENSSSCG00000030194;ENSSSCG00000029642	SNORD58;RPL17
1_108451393_T/C	1	108451393	T/C	T:0.945946	C:0.0540541	77.91	upstream_gene_variant	MODIFIER	ENSSSCG00000024372;ENSSSCG00000028329;ENSSSCG00000030194;ENSSSCG00000029642	SNORD58;RPL17
rs336215448	1	117466539	C/T	C:0.815789	T:0.184211	43080.7	downstream_gene_variant	MODIFIER	ENSSSCG00000004541	FECH
rs342908665	1	117483650	G/A	G:0.0882353	A:0.911765	9534.58	intron_variant	MODIFIER	ENSSSCG00000004541	FECH
1_117509476_C/A	1	117509476	C/A	C:0.815789	A:0.184211	467.83	stop_gained	HIGH	ENSSSCG00000004542	NARS
1_119998712_C/T	1	119998712	C/T	C:0.934211	T:0.0657895	86.61	3_prime_UTR_variant	MODIFIER	ENSSSCG00000026571	RAB8B		1
1_121965954_G/A	1	121965954	G/A	G:0.112903	A:0.887097	6955.31	non_coding_transcript_exon_variant,non_coding_transcript_variant	MODIFIER	ENSSSCG00000004575	-
1_121966043_G/A	1	121966043	G/A	G:0.0416667	A:0.958333	27857.1	non_coding_transcript_exon_variant,non_coding_transcript_variant	MODIFIER	ENSSSCG00000004575	-
1_125424330_A/G	1	125424330	A/G	A:0.833333	G:0.166667	259.43	missense_variant	MODERATE	ENSSSCG00000024660	-
rs701070352	1	125424337	T/C	T:0.161765	C:0.838235	13999.3	missense_variant	MODERATE	ENSSSCG00000024660	-
1_125424341_C/G	1	125424341	C/G	C:0.3	G:0.7	12620.1	synonymous_variant	LOW	ENSSSCG00000024660	-
rs690189696	1	132221548	A/C	A:0.947368	C:0.0526316	22.17	3_prime_UTR_variant	MODIFIER	ENSSSCG00000004618	ARPP19
rs707063663	1	132221589	T/C	T:0.921053	C:0.0789474	162.39	3_prime_UTR_variant	MODIFIER	ENSSSCG00000004618	ARPP19
rs692847248	1	132221593	T/G	T:0.921053	G:0.0789474	164.07	3_prime_UTR_variant	MODIFIER	ENSSSCG00000004618	ARPP19
rs706391367	1	132221641	A/G	A:0.921053	G:0.0789474	138.99	3_prime_UTR_variant	MODIFIER	ENSSSCG00000004618	ARPP19
rs692202001	1	132221654	A/C	A:0.934211	C:0.0657895	138.57	3_prime_UTR_variant	MODIFIER	ENSSSCG00000004618	ARPP19
1_140919048_A/G	1	140919048	A/G	A:0.960526	G:0.0394737	67.57	mature_miRNA_variant;3_prime_UTR_variant	MODIFIER	ENSSSCG00000018328;ENSSSCG00000004670	-;C15orf48
1_14107631_A/G	1	14107631	A/G	A:0.954545	G:0.0454545	38.38	missense_variant	MODERATE	ENSSSCG00000004070	SCAF8		1.5
1_145979416_T/C	1	145979416	T/C	T:0.960526	C:0.0394737	92.35	3_prime_UTR_variant	MODIFIER	ENSSSCG00000004774	IVD
1_172599526_T/C	1	172599526	T/C	T:0.223684	C:0.776316	6341.12	intergenic_variant	MODIFIER	-	-
rs696291795	1	172599578	A/G	A:0.0921053	G:0.907895	7462.89	intergenic_variant	MODIFIER	-	-
1_184596638_C/A	1	184596638	C/A	C:0.960526	A:0.0394737	36.29	stop_gained	HIGH	ENSSSCG00000004963	-
1_200933144_C/A	1	200933144	C/A	C:0.75	A:0.25	1330.37	intron_variant	MODIFIER	ENSSSCG00000005023	ABHD12B
rs341684639	1	200933158	C/T	C:0.578947	T:0.421053	12697.1	intron_variant	MODIFIER	ENSSSCG00000005023	ABHD12B
rs324554361	1	227098024	G/A	G:0.934211	A:0.0657895	50865.3	downstream_gene_variant;synonymous_variant	MODIFIER;LOW	ENSSSCG00000005170;ENSSSCG00000005169	DENND4C;RPS6
1_227419991_C/G	1	227419991	C/G	C:0.894737	G:0.105263	130.58	downstream_gene_variant	MODIFIER	ENSSSCG00000005174	RRAGA
1_227419995_T/G	1	227419995	T/G	T:0.881579	G:0.118421	108.92	downstream_gene_variant	MODIFIER	ENSSSCG00000005174	RRAGA
1_247516945_T/C	1	247516945	T/C	T:0.934211	C:0.0657895	114.51	downstream_gene_variant	MODIFIER	ENSSSCG00000005240	DOCK8
1_264141099_A/G	1	264141099	A/G	A:0.960526	G:0.0394737	49.91	3_prime_UTR_variant	MODIFIER	ENSSSCG00000005317	TLN1	1.3
1_264156886_A/C	1	264156886	A/C	A:0.578947	C:0.421053	3544.21	synonymous_variant	LOW	ENSSSCG00000005317	TLN1	1.3
1_264162694_T/G	1	264162694	T/G	T:0.789474	G:0.210526	747.05	missense_variant	MODERATE	ENSSSCG00000005317	TLN1	1.3
1_266116097_T/C	1	266116097	T/C	T:0.960526	C:0.0394737	36.29	missense_variant	MODERATE	ENSSSCG00000005347	POLR1E		1
1_267912685_A/G	1	267912685	A/G	A:0.907895	G:0.0921053	314.27	3_prime_UTR_variant	MODIFIER	ENSSSCG00000005371	HEMGN
1_267912691_A/G	1	267912691	A/G	A:0.552632	G:0.447368	13611.2	3_prime_UTR_variant	MODIFIER	ENSSSCG00000005371	HEMGN
1_267912696_A/G	1	267912696	A/G	A:0.552632	G:0.447368	11164.7	3_prime_UTR_variant	MODIFIER	ENSSSCG00000005371	HEMGN
rs707526566	1	275565230	G/A	G:0.473684	A:0.526316	7968.66	intergenic_variant	MODIFIER	-	-
rs342984287	1	284368808	A/G	A:0.0394737	G:0.960526	15914.8	3_prime_UTR_variant	MODIFIER	ENSSSCG00000005472	SLC46A2	2.3
rs702047616	1	286206914	A/G	A:0.590909	G:0.409091	9625.91	synonymous_variant	LOW	ENSSSCG00000005489	-
1_292880313_T/A	1	292880313	T/A	T:0.960526	A:0.0394737	45.48	downstream_gene_variant	MODIFIER	ENSSSCG00000030054	PSMD5
1_292880315_T/A	1	292880315	T/A	T:0.960526	A:0.0394737	45.48	downstream_gene_variant	MODIFIER	ENSSSCG00000030054	PSMD5
1_293381899_G/C	1	293381899	G/C	G:0.934211	C:0.0657895	117.49	intergenic_variant	MODIFIER	-	-
rs332104056	1	293381907	T/G	T:0.5	G:0.5	5361.89	intergenic_variant	MODIFIER	-	-
1_297341390_A/G	1	297341390	A/G	A:0.5	G:0.5	2955.08	intron_variant	MODIFIER	ENSSSCG00000020743	-
1_299005952_A/C	1	299005952	A/C	A:0.644737	C:0.355263	2269.15	missense_variant	MODERATE	ENSSSCG00000005590	PSMB7
1_301873269_C/A	1	301873269	C/A	C:0.315789	A:0.684211	7739.09	upstream_gene_variant;splice_donor_variant;downstream_gene_variant	MODIFIER;HIGH	ENSSSCG00000005613;ENSSSCG00000018580;ENSSSCG00000005612;ENSSSCG00000005611	-;SNORA65;RPL12;ZNF79
1_302350728_G/A	1	302350728	G/A	G:0.894737	A:0.105263	346.5	3_prime_UTR_variant	MODIFIER	ENSSSCG00000005631	FAM102A	3	1
rs787034024	1	303403691	G/A	G:0.934211	A:0.0657895	27653.3	3_prime_UTR_variant;downstream_gene_variant	MODIFIER	ENSSSCG00000005671;ENSSSCG00000005670	CRAT;DOLPP1
rs343170177	1	303405909	T/C	T:0.657895	C:0.342105	250536	synonymous_variant	LOW	ENSSSCG00000005671	CRAT
rs345448094	1	303406967	T/C	T:0.697368	C:0.302632	108152	missense_variant	MODERATE	ENSSSCG00000005671	CRAT
rs342085667	1	303408814	A/G	A:0.368421	G:0.631579	603253	synonymous_variant	LOW	ENSSSCG00000005671	CRAT
1_303409407_G/T	1	303409407	G/T	G:0.526316	T:0.473684	33263.3	synonymous_variant	LOW	ENSSSCG00000005671	CRAT
rs337035339	1	303409437	G/A	G:0.855263	A:0.144737	69926.5	splice_region_variant,synonymous_variant	LOW	ENSSSCG00000005671	CRAT
rs337755865	1	303414745	C/T	C:0.855263	T:0.144737	115539	synonymous_variant;upstream_gene_variant	LOW;MODIFIER	ENSSSCG00000005671;ENSSSCG00000005672	CRAT;PPP2R4
rs318824612	1	303414818	A/G	A:0.934211	G:0.0657895	46303.3	missense_variant,splice_region_variant;upstream_gene_variant	MODERATE;MODIFIER	ENSSSCG00000005671;ENSSSCG00000005672	CRAT;PPP2R4
rs325464465	1	303415628	A/G	A:0.5	G:0.5	129723	intron_variant;upstream_gene_variant	MODIFIER	ENSSSCG00000005671;ENSSSCG00000005672	CRAT;PPP2R4
rs341572060	1	303417341	G/C	G:0.5	C:0.5	181720	5_prime_UTR_variant;upstream_gene_variant	MODIFIER	ENSSSCG00000005671;ENSSSCG00000005672	CRAT;PPP2R4
rs336056632	1	305438985	T/G	T:0.171053	G:0.828947	35324.3	upstream_gene_variant;3_prime_UTR_variant	MODIFIER	ENSSSCG00000005716;ENSSSCG00000005715	POMT1;-
1_305510141_G/C	1	305510141	G/C	G:0.185714	C:0.814286	9329.9	missense_variant	MODERATE	ENSSSCG00000005719	RAPGEF1	2
1_305510144_G/T	1	305510144	G/T	G:0.185714	T:0.814286	9329.9	missense_variant	MODERATE	ENSSSCG00000005719	RAPGEF1	2
rs320109471	1	308222526	G/T	G:0.276316	T:0.723684	75558.6	synonymous_variant	LOW	ENSSSCG00000029414	-
rs81210899	1	308222528	T/C	T:0.276316	C:0.723684	75581.5	missense_variant	MODERATE	ENSSSCG00000029414	-
1_312561668_T/G	1	312561668	T/G	T:0.891892	G:0.108108	389.92	downstream_gene_variant	MODIFIER	ENSSSCG00000005813	-
1_312561669_A/G	1	312561669	A/G	A:0.891892	G:0.108108	389.92	downstream_gene_variant	MODIFIER	ENSSSCG00000005813	-
1_313608197_T/C	1	313608197	T/C	T:0.105263	C:0.894737	8260.03	intergenic_variant	MODIFIER	-	-
1_314137656_G/C	1	314137656	G/C	G:0.947368	C:0.0526316	123.95	synonymous_variant;downstream_gene_variant	LOW;MODIFIER	ENSSSCG00000005849;ENSSSCG00000005848	TUBB4B;FAM166A
1_314137662_C/G	1	314137662	C/G	C:0.947368	G:0.0526316	98.24	synonymous_variant;downstream_gene_variant	LOW;MODIFIER	ENSSSCG00000005849;ENSSSCG00000005848	TUBB4B;FAM166A
1_314137664_G/T	1	314137664	G/T	G:0.960526	T:0.0394737	64.24	missense_variant;downstream_gene_variant	MODERATE;MODIFIER	ENSSSCG00000005849;ENSSSCG00000005848	TUBB4B;FAM166A
1_3307244_A/C	1	3307244	A/C	A:0.934211	C:0.0657895	76.67	downstream_gene_variant	MODIFIER	ENSSSCG00000004024	-
1_35582703_G/A	1	35582703	G/A	G:0.934211	A:0.0657895	17562.3	synonymous_variant	LOW	ENSSSCG00000004195	-
rs80915630	1	35584448	G/A	G:0.934211	A:0.0657895	22919.3	synonymous_variant	LOW	ENSSSCG00000004195	-
1_40816320_C/T	1	40816320	C/T	C:0.934211	T:0.0657895	48.86	3_prime_UTR_variant	MODIFIER	ENSSSCG00000004222	NCOA7	1	2.5
1_56348848_T/G	1	56348848	T/G	T:0.2	G:0.8	3470.36	intron_variant	MODIFIER	ENSSSCG00000004273	COL19A1
1_56348852_A/G	1	56348852	A/G	A:0.0428571	G:0.957143	4248.64	intron_variant	MODIFIER	ENSSSCG00000004273	COL19A1
rs326162984	1	63409160	T/C	T:0.0394737	C:0.960526	392159	synonymous_variant	LOW	ENSSSCG00000029003	-
rs326086198	1	69719710	A/T	A:0.684211	T:0.315789	4154.04	intergenic_variant	MODIFIER	-	-
rs694906369	1	69719723	C/T	C:0.460526	T:0.539474	31045.6	intergenic_variant	MODIFIER	-	-
rs81354469	1	69719769	G/C	G:0.460526	C:0.539474	11732.2	intergenic_variant	MODIFIER	-	-
rs696083421	1	69719877	G/A	G:0.736842	A:0.263158	2521.53	intergenic_variant	MODIFIER	-	-
rs320300768	1	69719911	C/A	C:0.802632	A:0.197368	4079.08	intergenic_variant	MODIFIER	-	-
rs332485604	1	69719912	C/T	C:0.802632	T:0.197368	4073.08	intergenic_variant	MODIFIER	-	-
rs323245977	1	69719935	G/A	G:0.421053	A:0.578947	31299	intergenic_variant	MODIFIER	-	-
rs700972779	1	69720016	C/A	C:0.75	A:0.25	4328.1	intergenic_variant	MODIFIER	-	-
1_77591481_C/G	1	77591481	C/G	C:0.328947	G:0.671053	9372.19	intergenic_variant	MODIFIER	-	-
rs324399806	1	77591497	G/A	G:0.263158	A:0.736842	35810.3	intergenic_variant	MODIFIER	-	-
1_77591564_G/A	1	77591564	G/A	G:0.815789	A:0.184211	535.05	intergenic_variant	MODIFIER	-	-
1_82273074_T/C	1	82273074	T/C	T:0.697368	C:0.302632	3167.71	3_prime_UTR_variant	MODIFIER	ENSSSCG00000031023	CD24
rs698020141	1	82273080	G/C	G:0.894737	C:0.105263	481.9	3_prime_UTR_variant	MODIFIER	ENSSSCG00000031023	CD24
1_83576848_T/C	1	83576848	T/C	T:0.868421	C:0.131579	464.33	3_prime_UTR_variant	MODIFIER	ENSSSCG00000004385	SNX3
rs329252096	2	10241094	G/A	G:0.960526	A:0.0394737	1888.5	3_prime_UTR_variant;downstream_gene_variant	MODIFIER	ENSSSCG00000013111	CD6
rs330596133	2	10241173	A/G	A:0.960526	G:0.0394737	2326.5	3_prime_UTR_variant;downstream_gene_variant	MODIFIER	ENSSSCG00000013111	CD6
rs319503550	2	10241883	G/A	G:0.960526	A:0.0394737	3002.5	3_prime_UTR_variant;downstream_gene_variant	MODIFIER	ENSSSCG00000013111	CD6
rs327532863	2	10252825	G/A	G:0.960526	A:0.0394737	6413.5	synonymous_variant;intron_variant	LOW;MODIFIER	ENSSSCG00000013115;ENSSSCG00000013111	CD5;CD6
rs323137979	2	10260088	C/T	C:0.960526	T:0.0394737	3000.5	non_coding_transcript_exon_variant,non_coding_transcript_variant;synonymous_variant;intron_variant	MODIFIER;LOW	ENSSSCG00000013115;ENSSSCG00000013111	CD5;CD6
rs345449059	2	10296073	C/T	C:0.960526	T:0.0394737	2674.5	missense_variant;upstream_gene_variant	MODERATE;MODIFIER	ENSSSCG00000013111	CD6
rs334010095	2	10296134	G/C	G:0.960526	C:0.0394737	2245.5	missense_variant;upstream_gene_variant	MODERATE;MODIFIER	ENSSSCG00000013111	CD6
rs80849100	2	106321485	G/A	G:0.881579	A:0.118421	14413.9	synonymous_variant	LOW	ENSSSCG00000014167	-
rs335292625	2	107107692	C/A	C:0.857143	A:0.142857	156.56	intron_variant	MODIFIER	ENSSSCG00000014170	CAST		1
rs338368999	2	107107845	A/G	A:0.791667	G:0.208333	795.96	intron_variant	MODIFIER	ENSSSCG00000014170	CAST		1
2_107133514_T/C	2	107133514	T/C	T:0.0555556	C:0.944444	12059.8	downstream_gene_variant;splice_acceptor_variant	MODIFIER;HIGH	ENSSSCG00000014171	ERAP1		1
2_107133515_G/T	2	107133515	G/T	G:0.0555556	T:0.944444	12059.8	downstream_gene_variant;splice_region_variant,intron_variant	MODIFIER;LOW	ENSSSCG00000014171	ERAP1		1
2_107133517_A/C	2	107133517	A/C	A:0.0555556	C:0.944444	12059.8	downstream_gene_variant;splice_region_variant,intron_variant	MODIFIER;LOW	ENSSSCG00000014171	ERAP1		1
rs334788253	2	10775370	G/A	G:0.0394737	A:0.960526	75644.6	3_prime_UTR_variant	MODIFIER	ENSSSCG00000021812	MS4A1
2_10775383_C/T	2	10775383	C/T	C:0.960526	T:0.0394737	42.7	3_prime_UTR_variant	MODIFIER	ENSSSCG00000021812	MS4A1
rs786722326	2	10776007	A/T	A:0.0394737	T:0.960526	39360.5	3_prime_UTR_variant	MODIFIER	ENSSSCG00000021812	MS4A1
rs320984776	2	12622837	A/G	A:0.0526316	G:0.947368	17284.1	downstream_gene_variant;synonymous_variant	MODIFIER;LOW	ENSSSCG00000013170;ENSSSCG00000013171	-;LDHB
2_12622927_C/T	2	12622927	C/T	C:0.394737	T:0.605263	20730.3	downstream_gene_variant;synonymous_variant	MODIFIER;LOW	ENSSSCG00000013170;ENSSSCG00000013171	-;LDHB
rs324921079	2	13002406	G/A	G:0.723684	A:0.276316	36648.8	3_prime_UTR_variant	MODIFIER	ENSSSCG00000023379	UBE2L6
rs343433852	2	13002570	G/A	G:0.934211	A:0.0657895	13665.3	3_prime_UTR_variant	MODIFIER	ENSSSCG00000023379	UBE2L6
rs338173400	2	13002596	A/G	A:0.723684	G:0.276316	45556.4	3_prime_UTR_variant	MODIFIER	ENSSSCG00000023379	UBE2L6
rs331170799	2	13002846	T/C	T:0.934211	C:0.0657895	8996.32	3_prime_UTR_variant	MODIFIER	ENSSSCG00000023379	UBE2L6
rs339451012	2	13002933	T/C	T:0.776316	C:0.223684	38004.3	3_prime_UTR_variant	MODIFIER	ENSSSCG00000023379	UBE2L6
rs705313143	2	13002958	C/T	C:0.960526	T:0.0394737	1565.5	3_prime_UTR_variant	MODIFIER	ENSSSCG00000023379	UBE2L6
2_13387718_G/A	2	13387718	G/A	G:0.802632	A:0.197368	11527.5	splice_donor_variant	HIGH	ENSSSCG00000029059	SSRP1
rs335714000	2	142043743	G/C	G:0.644737	C:0.355263	3106.32	3_prime_UTR_variant	MODIFIER	ENSSSCG00000030680	TCF7
2_145909713_A/G	2	145909713	A/G	A:0.953125	G:0.046875	34.06	downstream_gene_variant;3_prime_UTR_variant	MODIFIER	ENSSSCG00000014325;ENSSSCG00000014326	CDC23;KIF20A
2_145909716_A/C	2	145909716	A/C	A:0.951613	C:0.0483871	37.41	downstream_gene_variant;3_prime_UTR_variant	MODIFIER	ENSSSCG00000014325;ENSSSCG00000014326	CDC23;KIF20A
2_147444951_A/G	2	147444951	A/G	A:0.0921053	G:0.907895	19083.1	intergenic_variant	MODIFIER	-	-
2_147444952_A/T	2	147444952	A/T	A:0.0921053	T:0.907895	19083.1	intergenic_variant	MODIFIER	-	-
rs55619244	2	148292698	T/C	T:0.947368	C:0.0526316	8523.9	upstream_gene_variant;synonymous_variant;non_coding_transcript_exon_variant,non_coding_transcript_variant	MODIFIER;LOW	ENSSSCG00000014370;ENSSSCG00000014369	TMCO6;CD14
2_149433655_T/C	2	149433655	T/C	T:0.921053	C:0.0789474	79.46	missense_variant	MODERATE	ENSSSCG00000014387	DIAPH1
2_149796909_A/G	2	149796909	A/G	A:0.934211	G:0.0657895	140.74	3_prime_UTR_variant	MODIFIER	ENSSSCG00000014394	RNF14		1
2_157868325_C/T	2	157868325	C/T	C:0.402778	T:0.597222	16099.5	synonymous_variant	LOW	ENSSSCG00000014441	CSF1R
rs319138080	2	162099305	C/T	C:0.894737	T:0.105263	114824	downstream_gene_variant;missense_variant	MODIFIER;MODERATE	ENSSSCG00000014564;ENSSSCG00000014565	IFITM1;-
rs702424438	2	162099411	G/A	G:0.907895	A:0.0921053	115639	missense_variant;synonymous_variant;downstream_gene_variant	MODERATE;LOW;MODIFIER	ENSSSCG00000014564;ENSSSCG00000014565	IFITM1;-
2_162100148_G/T	2	162100148	G/T	G:0.539474	T:0.460526	51625.9	missense_variant;downstream_gene_variant	MODERATE;MODIFIER	ENSSSCG00000014564;ENSSSCG00000014565	IFITM1;-
2_162100178_T/C	2	162100178	T/C	T:0.618421	C:0.381579	6080.48	missense_variant;downstream_gene_variant	MODERATE;MODIFIER	ENSSSCG00000014564;ENSSSCG00000014565	IFITM1;-
rs697834000	2	162102605	T/G	T:0.828947	G:0.171053	241.97	upstream_gene_variant;intron_variant	MODIFIER	ENSSSCG00000014564	IFITM1
2_162102626_A/C	2	162102626	A/C	A:0.842105	C:0.157895	232.99	upstream_gene_variant;intron_variant	MODIFIER	ENSSSCG00000014564	IFITM1
2_19263694_A/G	2	19263694	A/G	A:0.934211	G:0.0657895	117.23	3_prime_UTR_variant	MODIFIER	ENSSSCG00000029521	CD82		4
2_202518_A/C	2	202518	A/C	A:0.907895	C:0.0921053	4059.67	downstream_gene_variant;missense_variant	MODIFIER;MODERATE	ENSSSCG00000012846;ENSSSCG00000012847	PDDC1;TALDO1
rs81218441	2	28481499	T/A	T:0.0526316	A:0.947368	13678.8	3_prime_UTR_variant,NMD_transcript_variant;synonymous_variant	MODIFIER;LOW	ENSSSCG00000013299	APIP
rs81211391	2	28876786	G/A	G:0.960526	A:0.0394737	6078.06	synonymous_variant	LOW	ENSSSCG00000013302	CAT
rs323436951	2	29777520	T/C	T:0.638889	C:0.361111	11757.1	3_prime_UTR_variant;downstream_gene_variant	MODIFIER	ENSSSCG00000024791	CD59		1
2_301619_A/C	2	301619	A/C	A:0.868421	C:0.131579	825.65	downstream_gene_variant;missense_variant;3_prime_UTR_variant	MODIFIER;MODERATE	ENSSSCG00000012852;ENSSSCG00000012853;ENSSSCG00000029723	CDHR5;IRF7;PHRF1
rs81217547	2	3618704	A/G	A:0.868421	G:0.131579	46064.2	upstream_gene_variant;synonymous_variant	MODIFIER;LOW	ENSSSCG00000012900;ENSSSCG00000012897	CABP2;GSTP1
rs81217546	2	3618785	A/G	A:0.868421	G:0.131579	61961.2	upstream_gene_variant;synonymous_variant	MODIFIER;LOW	ENSSSCG00000012900;ENSSSCG00000012897	CABP2;GSTP1
rs339480586	2	3620875	C/T	C:0.868421	T:0.131579	68454.2	upstream_gene_variant;synonymous_variant	MODIFIER;LOW	ENSSSCG00000012900;ENSSSCG00000012897	CABP2;GSTP1
rs81355812	2	3758083	G/A	G:0.934211	A:0.0657895	6001.3	downstream_gene_variant;missense_variant	MODIFIER;MODERATE	ENSSSCG00000012904;ENSSSCG00000012903	AIP;PITPNM1
rs338300552	2	3758141	C/T	C:0.934211	T:0.0657895	6036.3	downstream_gene_variant;synonymous_variant	MODIFIER;LOW	ENSSSCG00000012904;ENSSSCG00000012903	AIP;PITPNM1
2_3807466_T/C	2	3807466	T/C	T:0.657895	C:0.342105	2665.77	3_prime_UTR_variant;downstream_gene_variant	MODIFIER	ENSSSCG00000012910;ENSSSCG00000012920;ENSSSCG00000012909	RPS6KB2;CORO1B;PTPRCAP
2_3866898_T/A	2	3866898	T/A	T:0.513158	A:0.486842	29610.9	intergenic_variant	MODIFIER	-	-
rs328528117	2	43342326	T/C	T:0.046875	C:0.953125	6942.91	intron_variant	MODIFIER	ENSSSCG00000021688	-
rs691572797	2	43780043	T/G	T:0.934211	G:0.0657895	106.55	synonymous_variant;intron_variant	LOW;MODIFIER	ENSSSCG00000013364;ENSSSCG00000013362	-;UEVLD
rs55619515	2	45086942	C/T	C:0.513158	T:0.486842	253458	upstream_gene_variant;synonymous_variant;downstream_gene_variant	MODIFIER;LOW	ENSSSCG00000018524;ENSSSCG00000013381;ENSSSCG00000018117	SNORD14;RPS13
2_5578651_A/C	2	5578651	A/C	A:0.263158	C:0.736842	12359.6	synonymous_variant;downstream_gene_variant;non_coding_transcript_exon_variant,non_coding_transcript_variant;intron_variant,non_coding_transcript_variant;3_prime_UTR_variant,NMD_transcript_variant	LOW;MODIFIER	ENSSSCG00000012974;ENSSSCG00000012975	CFL1;SNX32
rs695766242	2	5578653	A/C	A:0.263158	C:0.736842	12439.1	missense_variant;downstream_gene_variant;non_coding_transcript_exon_variant,non_coding_transcript_variant;intron_variant,non_coding_transcript_variant;3_prime_UTR_variant,NMD_transcript_variant	MODERATE;MODIFIER	ENSSSCG00000012974;ENSSSCG00000012975	CFL1;SNX32
2_56431209_T/A	2	56431209	T/A	T:0.959459	A:0.0405405	23.58	downstream_gene_variant	MODIFIER	ENSSSCG00000013958	TRIM58		5
rs324433516	2	56462755	T/C	T:0.947368	C:0.0526316	1240.27	synonymous_variant	LOW	ENSSSCG00000013958	TRIM58		5
2_5762210_G/T	2	5762210	G/T	G:0.921053	T:0.0789474	104.99	missense_variant	MODERATE	ENSSSCG00000012982	-
rs326104533	2	5869057	C/T	C:0.25	T:0.75	40720.2	synonymous_variant	LOW	ENSSSCG00000012988	EHBP1L1
rs342762352	2	59044705	G/A	G:0.934211	A:0.0657895	3800.3	5_prime_UTR_variant	MODIFIER	ENSSSCG00000013905	FKBP8	1
2_59062890_A/G	2	59062890	A/G	A:0.657895	G:0.342105	1808.12	upstream_gene_variant;splice_acceptor_variant;downstream_gene_variant	MODIFIER;HIGH	ENSSSCG00000013908;ENSSSCG00000013907;ENSSSCG00000013906	C19orf60;UBA52;KXD1
2_59203223_T/C	2	59203223	T/C	T:0.957143	C:0.0428571	36.41	intron_variant	MODIFIER	ENSSSCG00000013900	-
rs342585540	2	5941747	G/A	G:0.934211	A:0.0657895	12067.3	intergenic_variant	MODIFIER	-	-
rs327320764	2	5941750	T/C	T:0.934211	C:0.0657895	12029.3	intergenic_variant	MODIFIER	-	-
rs55619133	2	5941800	C/T	C:0.763158	T:0.236842	27764.1	intergenic_variant	MODIFIER	-	-
rs342880656	2	5941932	T/C	T:0.763158	C:0.236842	35048.1	intergenic_variant	MODIFIER	-	-
rs338054283	2	5941993	A/G	A:0.934211	G:0.0657895	10571.3	intergenic_variant	MODIFIER	-	-
rs336184498	2	5942125	T/C	T:0.697368	C:0.302632	40294.8	intergenic_variant	MODIFIER	-	-
rs319894152	2	5942174	C/T	C:0.302632	T:0.697368	147379	intergenic_variant	MODIFIER	-	-
rs331279801	2	5942212	C/T	C:0.302632	T:0.697368	141113	intergenic_variant	MODIFIER	-	-
rs318793911	2	5942230	G/T	G:0.697368	T:0.302632	36926.8	intergenic_variant	MODIFIER	-	-
rs329972308	2	5942233	C/G	C:0.302632	G:0.697368	157058	intergenic_variant	MODIFIER	-	-
rs335087867	2	5942429	C/T	C:0.302632	T:0.697368	96742.8	intergenic_variant	MODIFIER	-	-
rs325415346	2	5942585	C/T	C:0.302632	T:0.697368	69394.8	intergenic_variant	MODIFIER	-	-
rs334448074	2	61050787	C/G	C:0.960526	G:0.0394737	2532.23	missense_variant;downstream_gene_variant	MODERATE;MODIFIER	ENSSSCG00000013853;ENSSSCG00000013854	HSH2D;CIB3
rs691333111	2	61172692	A/G	A:0.960526	G:0.0394737	282.5	upstream_gene_variant;3_prime_UTR_variant	MODIFIER	ENSSSCG00000013848;ENSSSCG00000013849	RAB8A;TPM4
2_61172699_T/G	2	61172699	T/G	T:0.697368	G:0.302632	1492.16	upstream_gene_variant;downstream_gene_variant	MODIFIER	ENSSSCG00000013848;ENSSSCG00000013849	RAB8A;TPM4
2_6198089_A/G	2	6198089	A/G	A:0.697368	G:0.302632	1489.84	downstream_gene_variant;3_prime_UTR_variant	MODIFIER	ENSSSCG00000013001;ENSSSCG00000027057	MRPL49;SYVN1
2_6203273_T/G	2	6203273	T/G	T:0.907895	G:0.0921053	668.12	5_prime_UTR_variant;upstream_gene_variant;downstream_gene_variant	MODIFIER	ENSSSCG00000013002;ENSSSCG00000013001;ENSSSCG00000027057;ENSSSCG00000013003	-;MRPL49;SYVN1;ZNHIT2
2_6204840_T/C	2	6204840	T/C	T:0.947368	C:0.0526316	28.41	3_prime_UTR_variant;downstream_gene_variant;upstream_gene_variant	MODIFIER	ENSSSCG00000013002;ENSSSCG00000013004;ENSSSCG00000013001;ENSSSCG00000027057;ENSSSCG00000013003	-;TM7SF2;MRPL49;SYVN1;ZNHIT2
2_64183103_C/T	2	64183103	C/T	C:0.351351	T:0.648649	6469.33	synonymous_variant	LOW	ENSSSCG00000021675	EMR2
2_65059694_T/C	2	65059694	T/C	T:0.881579	C:0.118421	115.45	downstream_gene_variant	MODIFIER	ENSSSCG00000013777	CLEC17A
rs709014073	2	6535140	G/C	G:0.75	C:0.25	650.32	synonymous_variant	LOW	ENSSSCG00000013021	SF1		2
2_66513225_T/A	2	66513225	T/A	T:0.828947	A:0.171053	1431.61	5_prime_UTR_variant;upstream_gene_variant	MODIFIER	ENSSSCG00000013736;ENSSSCG00000013737	PRDX2;RNASEH2A
2_66513226_T/G	2	66513226	T/G	T:0.921053	G:0.0789474	533.43	5_prime_UTR_variant;upstream_gene_variant	MODIFIER	ENSSSCG00000013736;ENSSSCG00000013737	PRDX2;RNASEH2A
2_66513227_C/A	2	66513227	C/A	C:0.921053	A:0.0789474	533.43	5_prime_UTR_variant;upstream_gene_variant	MODIFIER	ENSSSCG00000013736;ENSSSCG00000013737	PRDX2;RNASEH2A
2_66641445_T/C	2	66641445	T/C	T:0.894737	C:0.105263	246.42	upstream_gene_variant;missense_variant	MODIFIER;MODERATE	ENSSSCG00000013727;ENSSSCG00000013728	C19orf43;ASNA1
rs325494119	2	66710881	A/T	A:0.960526	T:0.0394737	1671.5	missense_variant	MODERATE	ENSSSCG00000013720	-
rs791744605	2	69443351	T/C	T:0.723684	C:0.276316	2223.83	synonymous_variant;downstream_gene_variant;upstream_gene_variant;intron_variant	LOW;MODIFIER	ENSSSCG00000013654;ENSSSCG00000013655;ENSSSCG00000013653	ICAM4;ICAM1;ICAM5
rs694780115	2	69443396	C/A	C:0.75	A:0.25	10349.3	synonymous_variant;downstream_gene_variant;upstream_gene_variant;intron_variant	LOW;MODIFIER	ENSSSCG00000013654;ENSSSCG00000013655;ENSSSCG00000013653	ICAM4;ICAM1;ICAM5
2_6954012_T/G	2	6954012	T/G	T:0.921053	G:0.0789474	212.28	3_prime_UTR_variant;downstream_gene_variant;upstream_gene_variant	MODIFIER	ENSSSCG00000013041;ENSSSCG00000013040;ENSSSCG00000013039	FERMT3;TRPT1;NUDT22
2_6972185_G/A	2	6972185	G/A	G:0.960526	A:0.0394737	4895.5	synonymous_variant	LOW	ENSSSCG00000013041	FERMT3		2
2_69827402_T/C	2	69827402	T/C	T:0.934211	C:0.0657895	29.34	downstream_gene_variant	MODIFIER	ENSSSCG00000013638	ILF3
2_6988705_A/T	2	6988705	A/T	A:0.947368	T:0.0526316	94.9	upstream_gene_variant;synonymous_variant	MODIFIER;LOW	ENSSSCG00000013042;ENSSSCG00000021620	CCDC88B;-
2_71135618_A/C	2	71135618	A/C	A:0.947368	C:0.0526316	220.64	missense_variant	MODERATE	ENSSSCG00000013604	-
rs324586010	2	71155484	C/T	C:0.960526	T:0.0394737	3678.63	synonymous_variant	LOW	ENSSSCG00000013604	-
2_71205238_A/C	2	71205238	A/C	A:0.0394737	C:0.960526	42546.5	splice_donor_variant	HIGH	ENSSSCG00000013602	HNRNPM
rs340484242	2	71228965	G/A	G:0.75	A:0.25	142330	upstream_gene_variant;3_prime_UTR_variant;downstream_gene_variant	MODIFIER	ENSSSCG00000013602;ENSSSCG00000013601;ENSSSCG00000013600	HNRNPM;MARCH2;RAB11B
rs332542791	2	71229194	G/A	G:0.868421	A:0.131579	84148.2	upstream_gene_variant;3_prime_UTR_variant;downstream_gene_variant	MODIFIER	ENSSSCG00000013602;ENSSSCG00000013601;ENSSSCG00000013600	HNRNPM;MARCH2;RAB11B
rs330213012	2	7218547	A/T	A:0.157895	T:0.842105	275366	3_prime_UTR_variant	MODIFIER	ENSSSCG00000013046	-
rs321596770	2	7218629	C/T	C:0.131579	T:0.868421	1.05748e+06	3_prime_UTR_variant	MODIFIER	ENSSSCG00000013046	-
rs329199039	2	7218660	T/C	T:0.157895	C:0.842105	1.34001e+06	3_prime_UTR_variant	MODIFIER	ENSSSCG00000013046	-
rs696227352	2	72468469	G/C	G:0.185714	C:0.814286	6664.15	missense_variant	MODERATE	ENSSSCG00000026402	-
2_73893605_C/T	2	73893605	C/T	C:0.960526	T:0.0394737	38.52	missense_variant	MODERATE	ENSSSCG00000013522	SAFB
2_743313_T/C	2	743313	T/C	T:0.947368	C:0.0526316	4318.98	downstream_gene_variant;upstream_gene_variant	MODIFIER	ENSSSCG00000028255;ENSSSCG00000012859	-
rs342280258	2	743331	T/C	T:0.934211	C:0.0657895	6780.99	downstream_gene_variant;upstream_gene_variant	MODIFIER	ENSSSCG00000028255;ENSSSCG00000012859	-
rs706977185	2	743337	T/C	T:0.934211	C:0.0657895	6824.97	downstream_gene_variant;upstream_gene_variant	MODIFIER	ENSSSCG00000028255;ENSSSCG00000012859	-
2_743355_G/A	2	743355	G/A	G:0.960526	A:0.0394737	7417.51	downstream_gene_variant;upstream_gene_variant	MODIFIER	ENSSSCG00000028255;ENSSSCG00000012859	-
rs707167633	2	743524	C/T	C:0.934211	T:0.0657895	258.96	downstream_gene_variant;upstream_gene_variant	MODIFIER	ENSSSCG00000028255;ENSSSCG00000012859	-
rs692511798	2	743566	T/C	T:0.934211	C:0.0657895	197.66	downstream_gene_variant;upstream_gene_variant	MODIFIER	ENSSSCG00000028255;ENSSSCG00000012859	-
rs343916276	2	743575	C/T	C:0.934211	T:0.0657895	204.45	downstream_gene_variant;upstream_gene_variant	MODIFIER	ENSSSCG00000028255;ENSSSCG00000012859	-
rs698811907	2	743732	T/C	T:0.947368	C:0.0526316	2370.44	downstream_gene_variant;upstream_gene_variant	MODIFIER	ENSSSCG00000028255;ENSSSCG00000012859	-
rs711706446	2	743816	T/C	T:0.959459	C:0.0405405	403.6	downstream_gene_variant;upstream_gene_variant	MODIFIER	ENSSSCG00000028255;ENSSSCG00000012859	-
rs704525126	2	746559	G/A	G:0.939394	A:0.0606061	2074.12	upstream_gene_variant	MODIFIER	ENSSSCG00000028255	-
2_75300952_T/C	2	75300952	T/C	T:0.934211	C:0.0657895	67.04	3_prime_UTR_variant	MODIFIER	ENSSSCG00000025675	EEF2	1
2_75785121_C/T	2	75785121	C/T	C:0.894737	T:0.105263	251.23	missense_variant	MODERATE	ENSSSCG00000013481	FZR1
rs326494216	2	77165816	T/C	T:0.828947	C:0.171053	20440.2	synonymous_variant	LOW	ENSSSCG00000025631	-
rs693703646	2	77165887	C/T	C:0.828947	T:0.171053	27815.2	missense_variant	MODERATE	ENSSSCG00000025631	-
rs319426632	2	77167172	T/C	T:0.828947	C:0.171053	12333.2	downstream_gene_variant	MODIFIER	ENSSSCG00000025631	-
rs327087816	2	77167273	G/A	G:0.855263	A:0.144737	2483.57	downstream_gene_variant	MODIFIER	ENSSSCG00000025631	-
2_77321318_G/A	2	77321318	G/A	G:0.934211	A:0.0657895	54.02	3_prime_UTR_variant	MODIFIER	ENSSSCG00000013446	SCAMP4
2_77508621_G/A	2	77508621	G/A	G:0.828947	A:0.171053	12267.2	3_prime_UTR_variant;downstream_gene_variant;upstream_gene_variant	MODIFIER	ENSSSCG00000013419;ENSSSCG00000028716;ENSSSCG00000013416	R3HDM4;U6;MED16
rs326990483	2	77621050	A/G	A:0.328947	G:0.671053	68541.1	3_prime_UTR_variant;upstream_gene_variant	MODIFIER	ENSSSCG00000030270;ENSSSCG00000023121	CNN2;ABCA7
rs337371232	2	77621080	C/A	C:0.328947	A:0.671053	53088.1	3_prime_UTR_variant;upstream_gene_variant	MODIFIER	ENSSSCG00000030270;ENSSSCG00000023121	CNN2;ABCA7
2_77655316_G/A	2	77655316	G/A	G:0.947368	A:0.0526316	165.74	3_prime_UTR_variant;downstream_gene_variant	MODIFIER	ENSSSCG00000027565;ENSSSCG00000021472	HMHA1;POLR2E
2_77655463_G/A	2	77655463	G/A	G:0.960526	A:0.0394737	57.48	3_prime_UTR_variant;downstream_gene_variant	MODIFIER	ENSSSCG00000027565;ENSSSCG00000021472	HMHA1;POLR2E
rs705715549	2	77656109	A/C	A:0.828947	C:0.171053	725.8	downstream_gene_variant;missense_variant	MODIFIER;MODERATE	ENSSSCG00000027565;ENSSSCG00000021472	HMHA1;POLR2E
2_77941216_G/T	2	77941216	G/T	G:0.947368	T:0.0526316	21	upstream_gene_variant;downstream_gene_variant	MODIFIER	ENSSSCG00000023248;ENSSSCG00000022528	RPS15;DAZAP1
2_77946163_T/G	2	77946163	T/G	T:0.842105	G:0.157895	488.47	synonymous_variant	LOW	ENSSSCG00000022528	DAZAP1
rs692666836	2	81272013	C/T	C:0.914286	T:0.0857143	51.93	missense_variant	MODERATE	ENSSSCG00000028295	ZNF354A
rs346308981	2	8270868	G/A	G:0.921053	A:0.0789474	2206.02	synonymous_variant	LOW	ENSSSCG00000022404	-
rs81218595	2	8270964	C/T	C:0.921053	T:0.0789474	2786.6	synonymous_variant	LOW	ENSSSCG00000022404	-
rs81218596	2	8270991	G/T	G:0.921053	T:0.0789474	3573.6	synonymous_variant	LOW	ENSSSCG00000022404	-
rs704279885	2	8539268	C/T	C:0.783784	T:0.216216	1600.69	intergenic_variant	MODIFIER	-	-
rs332839591	2	8539397	C/G	C:0.947368	G:0.0526316	158.66	intergenic_variant	MODIFIER	-	-
rs346398884	2	8539398	C/G	C:0.947368	G:0.0526316	158.66	intergenic_variant	MODIFIER	-	-
2_8539415_A/G	2	8539415	A/G	A:0.539474	G:0.460526	5921.58	intergenic_variant	MODIFIER	-	-
rs333650328	2	8539457	G/A	G:0.434211	A:0.565789	23785.1	intergenic_variant	MODIFIER	-	-
2_85435592_T/A	2	85435592	T/A	T:0.855263	A:0.144737	12015.4	splice_donor_variant	HIGH	ENSSSCG00000014075	NSA2
rs333726332	2	8584415	C/T	C:0.657895	T:0.342105	7235.03	intergenic_variant	MODIFIER	-	-
rs712824547	2	8584439	C/T	C:0.855263	T:0.144737	707.5	intergenic_variant	MODIFIER	-	-
rs696199091	2	8584442	C/T	C:0.697368	T:0.302632	4076.2	intergenic_variant	MODIFIER	-	-
rs55618992	2	8983358	C/T	C:0.868421	T:0.131579	467224	splice_region_variant,5_prime_UTR_variant;downstream_gene_variant	LOW;MODIFIER	ENSSSCG00000014540;ENSSSCG00000023090	-;BEST1
rs339705283	2	8985143	T/C	T:0.302632	C:0.697368	4.40294e+06	synonymous_variant;downstream_gene_variant	LOW;MODIFIER	ENSSSCG00000014540;ENSSSCG00000023090	-;BEST1
rs55619215	2	8985946	G/A	G:0.934211	A:0.0657895	332267	3_prime_UTR_variant;downstream_gene_variant	MODIFIER	ENSSSCG00000014540;ENSSSCG00000023090	-;BEST1
rs55619227	2	8985967	T/C	T:0.802632	C:0.197368	943420	3_prime_UTR_variant;downstream_gene_variant	MODIFIER	ENSSSCG00000014540;ENSSSCG00000023090	-;BEST1
rs319848589	2	8985983	G/A	G:0.868421	A:0.131579	427178	3_prime_UTR_variant;downstream_gene_variant	MODIFIER	ENSSSCG00000014540;ENSSSCG00000023090	-;BEST1
rs342509290	2	9160973	G/A	G:0.960526	A:0.0394737	697.5	synonymous_variant	LOW	ENSSSCG00000013073	FADS3
rs332778535	2	9165291	A/G	A:0.197368	G:0.802632	26269.8	intron_variant	MODIFIER	ENSSSCG00000013073	FADS3
2_9238281_C/A	2	9238281	C/A	C:0.960526	A:0.0394737	1451	missense_variant	MODERATE	ENSSSCG00000027538	TMEM258		1.2
rs331680588	2	92675241	A/G	A:0.671053	G:0.328947	306522	synonymous_variant	LOW	ENSSSCG00000014133	RPS23	1	1
rs80782141	2	92676183	C/G	C:0.5	G:0.5	365385	synonymous_variant	LOW	ENSSSCG00000014133	RPS23	1	1
3_106880371_A/G	3	106880371	A/G	A:0.131579	G:0.868421	125473	non_coding_transcript_exon_variant,non_coding_transcript_variant	MODIFIER	ENSSSCG00000008474	-
rs81217979	3	107751084	C/G	C:0.934211	G:0.0657895	1345.37	synonymous_variant	LOW	ENSSSCG00000008484	SRSF7
rs698421344	3	115864342	C/A	C:0.894737	A:0.105263	49.91	3_prime_UTR_variant	MODIFIER	ENSSSCG00000008529	YPEL5		1.3
rs330746318	3	118695732	A/C	A:0.960526	C:0.0394737	4633.5	upstream_gene_variant;missense_variant	MODIFIER;MODERATE	ENSSSCG00000023140;ENSSSCG00000025363	EIF2B4;SNX17
rs331819290	3	125982821	T/C	T:0.918919	C:0.0810811	173.82	intergenic_variant	MODIFIER	-	-
rs340119516	3	125982848	C/T	C:0.907895	T:0.0921053	95.92	intergenic_variant	MODIFIER	-	-
rs335106655	3	125982879	A/G	A:0.921053	G:0.0789474	38.04	intergenic_variant	MODIFIER	-	-
rs333806704	3	125983110	G/A	G:0.959459	A:0.0405405	66.06	intergenic_variant	MODIFIER	-	-
rs321634159	3	125983701	T/C	T:0.921053	C:0.0789474	29.24	intergenic_variant	MODIFIER	-	-
rs332244342	3	137666842	T/C	T:0.815789	C:0.184211	7083.1	downstream_gene_variant	MODIFIER	ENSSSCG00000008648	RSAD2	2
3_139942542_C/T	3	139942542	C/T	C:0.828947	T:0.171053	338.14	downstream_gene_variant;synonymous_variant	MODIFIER;LOW	ENSSSCG00000017941;ENSSSCG00000017939;ENSSSCG00000017940	-;GPS2
rs80810526	3	140517800	G/C	G:0.921053	C:0.0789474	74615.6	intron_variant;synonymous_variant	MODIFIER;LOW	ENSSSCG00000024665;ENSSSCG00000027353	TRAPPC12;-
rs80830412	3	140517824	C/T	C:0.921053	T:0.0789474	92290.6	intron_variant;synonymous_variant	MODIFIER;LOW	ENSSSCG00000024665;ENSSSCG00000027353	TRAPPC12;-
rs329314013	3	140517827	A/G	A:0.552632	G:0.447368	922948	intron_variant;synonymous_variant	MODIFIER;LOW	ENSSSCG00000024665;ENSSSCG00000027353	TRAPPC12;-
rs327194923	3	17067993	G/A	G:0.565789	A:0.434211	35840.6	missense_variant	MODERATE	ENSSSCG00000007743	CHCHD2
rs340875402	3	17071599	C/T	C:0.960526	T:0.0394737	4530.48	3_prime_UTR_variant;upstream_gene_variant	MODIFIER	ENSSSCG00000007743;ENSSSCG00000007744	CHCHD2;PHKG1
rs345197747	3	17652440	G/A	G:0.928571	A:0.0714286	950.68	3_prime_UTR_variant	MODIFIER	ENSSSCG00000007754	ITGAM
rs327476028	3	17652454	T/A	T:0.930556	A:0.0694444	940.78	3_prime_UTR_variant	MODIFIER	ENSSSCG00000007754	ITGAM
rs334633942	3	17667969	G/A	G:0.947368	A:0.0526316	188.95	missense_variant	MODERATE	ENSSSCG00000007754	ITGAM
3_18252324_A/G	3	18252324	A/G	A:0.932432	G:0.0675676	115.17	downstream_gene_variant	MODIFIER	ENSSSCG00000007794	-
3_18298992_A/C	3	18298992	A/C	A:0.671053	C:0.328947	4138.65	downstream_gene_variant	MODIFIER	ENSSSCG00000023349;ENSSSCG00000007797	ZNF768;ITGAL
3_18544828_T/C	3	18544828	T/C	T:0.960526	C:0.0394737	87.19	downstream_gene_variant;synonymous_variant;upstream_gene_variant	MODIFIER;LOW	ENSSSCG00000029509;ENSSSCG00000025321;ENSSSCG00000027970	KIF22;MAZ;-
rs709343577	3	18609098	C/G	C:0.121622	G:0.878378	28364.8	3_prime_UTR_variant	MODIFIER	ENSSSCG00000023772	SPN
rs335074780	3	18611030	T/C	T:0.868421	C:0.131579	12536.2	missense_variant	MODERATE	ENSSSCG00000023772	SPN
rs342173966,rs693703530	3	18787030	C/T	C:0.578947	T:0.421053	13113.3	3_prime_UTR_variant;downstream_gene_variant	MODIFIER	ENSSSCG00000007807	CD19
3_18825662_T/G	3	18825662	T/G	T:0.934211	G:0.0657895	53.38	upstream_gene_variant;5_prime_UTR_variant;downstream_gene_variant	MODIFIER	ENSSSCG00000007811;ENSSSCG00000007809	LAT;SPNS1
rs342791614	3	19848238	A/T	A:0.0394737	T:0.960526	61740.5	missense_variant;downstream_gene_variant;upstream_gene_variant	MODERATE;MODIFIER	ENSSSCG00000007817	IL4R
rs696803175	3	20682761	C/T	C:0.948276	T:0.0517241	569.41	intergenic_variant	MODIFIER	-	-
rs704424185	3	22214061	A/G	A:0.294118	G:0.705882	5346.75	synonymous_variant	LOW	ENSSSCG00000026077	-
rs693959985	3	22214079	G/A	G:0.277778	A:0.722222	5391.38	synonymous_variant	LOW	ENSSSCG00000026077	-
3_22950950_C/T	3	22950950	C/T	C:0.881579	T:0.118421	224.43	intergenic_variant	MODIFIER	-	-
rs701777386	3	29649497	G/T	G:0.947368	T:0.0526316	2165.4	intron_variant	MODIFIER	ENSSSCG00000007878	PARN
3_34779682_A/G	3	34779682	A/G	A:0.934211	G:0.0657895	39.86	3_prime_UTR_variant	MODIFIER	ENSSSCG00000026710	CARHSP1
rs336798433,rs691624903	3	34791868	T/G	T:0.960526	G:0.0394737	99.52	3_prime_UTR_variant	MODIFIER	ENSSSCG00000021236	-
3_38816640_A/C	3	38816640	A/C	A:0.842105	C:0.157895	288.09	missense_variant	MODERATE	ENSSSCG00000023603	UBALD1
3_39033357_A/C	3	39033357	A/C	A:0.907895	C:0.0921053	80.91	missense_variant	MODERATE	ENSSSCG00000007944	-
rs339021439	3	39037035	C/A	C:0.947368	A:0.0526316	3574.9	splice_region_variant,synonymous_variant	LOW	ENSSSCG00000007944	-
3_40574148_C/G	3	40574148	C/G	C:0.960526	G:0.0394737	55.38	downstream_gene_variant	MODIFIER	ENSSSCG00000021569	MMP25
3_40577282_T/C	3	40577282	T/C	T:0.763158	C:0.236842	1194.65	downstream_gene_variant	MODIFIER	ENSSSCG00000029641	ZSCAN10
rs693637707	3	40578143	A/G	A:0.947368	G:0.0526316	372.67	downstream_gene_variant	MODIFIER	ENSSSCG00000029641	ZSCAN10
rs704924258	3	40578248	A/C	A:0.947368	C:0.0526316	1020.62	downstream_gene_variant	MODIFIER	ENSSSCG00000029641	ZSCAN10
rs345786372	3	40632368	A/G	A:0.947368	G:0.0526316	11965.9	synonymous_variant;downstream_gene_variant	LOW;MODIFIER	ENSSSCG00000008061;ENSSSCG00000023304	TCEB2;SRRM2
3_40947005_G/C	3	40947005	G/C	G:0.921053	C:0.0789474	687.99	synonymous_variant;upstream_gene_variant	LOW;MODIFIER	ENSSSCG00000007975;ENSSSCG00000007978;ENSSSCG00000007977	HBZ;HBQ1;HBM
rs322616850	3	40950711	T/C	T:0.960526	C:0.0394737	5563.5	downstream_gene_variant;5_prime_UTR_variant;upstream_gene_variant	MODIFIER	ENSSSCG00000007975;ENSSSCG00000007978;ENSSSCG00000007977	HBZ;HBQ1;HBM
rs324931835	3	41103143	C/G	C:0.947368	G:0.0526316	2523.45	missense_variant	MODERATE	ENSSSCG00000007985	TMEM8A		1.3
3_41384856_T/G	3	41384856	T/G	T:0.921053	G:0.0789474	134.85	downstream_gene_variant;upstream_gene_variant	MODIFIER	ENSSSCG00000007998;ENSSSCG00000008008;ENSSSCG00000008007;ENSSSCG00000007999;ENSSSCG00000007988	RHBDL1;STUB1;WDR24;-;JMJD8
rs713419178	3	42560621	T/G	T:0.539474	G:0.460526	9263.68	intergenic_variant	MODIFIER	-	-
rs345309188	3	4288354	A/G	A:0.27027	G:0.72973	20043.7	downstream_gene_variant;intron_variant	MODIFIER	ENSSSCG00000007575;ENSSSCG00000007577	RADIL;AP5Z1
3_4729281_C/T	3	4729281	C/T	C:0.671053	T:0.328947	5373.5	3_prime_UTR_variant	MODIFIER	ENSSSCG00000007585	ACTB	1.3
rs340219481	3	4729666	G/A	G:0.5	A:0.5	186193	3_prime_UTR_variant	MODIFIER	ENSSSCG00000007585	ACTB	1.3
3_4729669_C/A	3	4729669	C/A	C:0.5	A:0.5	174323	3_prime_UTR_variant	MODIFIER	ENSSSCG00000007585	ACTB	1.3
rs787141139	3	4729806	G/A	G:0.618421	A:0.381579	37285.8	3_prime_UTR_variant	MODIFIER	ENSSSCG00000007585	ACTB	1.3
rs791592820	3	4729808	C/A	C:0.5	A:0.5	85581.9	3_prime_UTR_variant	MODIFIER	ENSSSCG00000007585	ACTB	1.3
rs318778298	3	4730275	A/G	A:0.868421	G:0.131579	311824	synonymous_variant	LOW	ENSSSCG00000007585	ACTB	1.3
3_47584007_C/T	3	47584007	C/T	C:0.948276	T:0.0517241	88.46	missense_variant	MODERATE	ENSSSCG00000030469	BUB1
3_47584014_G/C	3	47584014	G/C	G:0.95	C:0.05	81.04	missense_variant	MODERATE	ENSSSCG00000030469	BUB1
rs319455341	3	48223329	G/C	G:0.263158	C:0.736842	280430	intergenic_variant	MODIFIER	-	-
rs81369642	3	48223386	T/C	T:0.263158	C:0.736842	545256	intergenic_variant	MODIFIER	-	-
rs330898072	3	48223460	C/T	C:0.368421	T:0.631579	335933	intergenic_variant	MODIFIER	-	-
rs330701463	3	48233789	C/T	C:0.894737	T:0.105263	90348.3	intergenic_variant	MODIFIER	-	-
rs322200275	3	48233864	T/C	T:0.894737	C:0.105263	133949	intergenic_variant	MODIFIER	-	-
rs81369635	3	48235090	A/C	A:0.157895	C:0.842105	972798	intergenic_variant	MODIFIER	-	-
rs342635012	3	48235150	A/G	A:0.894737	G:0.105263	116777	intergenic_variant	MODIFIER	-	-
rs693823329	3	48479617	C/G	C:0.958333	G:0.0416667	32.3	missense_variant	MODERATE	ENSSSCG00000008120	-
3_49103306_T/C	3	49103306	T/C	T:0.960526	C:0.0394737	49.08	downstream_gene_variant	MODIFIER	ENSSSCG00000008129;ENSSSCG00000008130	-;CIAO1
3_49148819_T/C	3	49148819	T/C	T:0.960526	C:0.0394737	27.63	missense_variant	MODERATE	ENSSSCG00000008132	STARD7		1
3_51413770_G/C	3	51413770	G/C	G:0.0526316	C:0.947368	11497.6	3_prime_UTR_variant	MODIFIER	ENSSSCG00000008144	NCK2
3_51413771_T/C	3	51413771	T/C	T:0.0526316	C:0.947368	11497.6	3_prime_UTR_variant	MODIFIER	ENSSSCG00000008144	NCK2
3_51413772_G/C	3	51413772	G/C	G:0.0526316	C:0.947368	11497.6	3_prime_UTR_variant	MODIFIER	ENSSSCG00000008144	NCK2
3_5206467_A/G	3	5206467	A/G	A:0.802632	G:0.197368	403.88	upstream_gene_variant;3_prime_UTR_variant	MODIFIER	ENSSSCG00000007589;ENSSSCG00000007590	-;PMS2
3_5206544_A/G	3	5206544	A/G	A:0.907895	G:0.0921053	103.32	upstream_gene_variant;3_prime_UTR_variant	MODIFIER	ENSSSCG00000007589;ENSSSCG00000007590	-;PMS2
3_59151632_T/G	3	59151632	T/G	T:0.960526	G:0.0394737	51.65	missense_variant;upstream_gene_variant	MODERATE;MODIFIER	ENSSSCG00000008193	ZAP70	3
rs318412438	3	59264010	T/C	T:0.289474	C:0.710526	51086.8	intron_variant	MODIFIER	ENSSSCG00000008196;ENSSSCG00000008193	FAM178B;ZAP70
rs338670555	3	59264106	C/T	C:0.947368	T:0.0526316	18256.9	intron_variant	MODIFIER	ENSSSCG00000008196;ENSSSCG00000008193	FAM178B;ZAP70
3_59389245_G/C	3	59389245	G/C	G:0.921053	C:0.0789474	55.19	3_prime_UTR_variant	MODIFIER	ENSSSCG00000008194	ACTR1B
rs788696852	3	59628671	A/C	A:0.0657895	C:0.934211	89189.1	intergenic_variant	MODIFIER	-	-
rs789376588	3	59628934	A/T	A:0.473684	T:0.526316	106595	intergenic_variant	MODIFIER	-	-
rs697051492	3	59628981	A/C	A:0.5	C:0.5	37972	intergenic_variant	MODIFIER	-	-
rs790255993	3	59628990	A/G	A:0.368421	G:0.631579	64842.4	intergenic_variant	MODIFIER	-	-
rs787975178	3	59628993	C/A	C:0.894737	A:0.105263	305.21	intergenic_variant	MODIFIER	-	-
3_59635226_A/T	3	59635226	A/T	A:0.942857	T:0.0571429	129.78	intergenic_variant	MODIFIER	-	-
rs695236134	3	59635267	G/T	G:0.397059	T:0.602941	6418.23	intergenic_variant	MODIFIER	-	-
rs702800650	3	59635268	A/T	A:0.942857	T:0.0571429	679.08	intergenic_variant	MODIFIER	-	-
rs705135900	3	59635269	G/T	G:0.352941	T:0.647059	7569.62	intergenic_variant	MODIFIER	-	-
3_59635276_A/G	3	59635276	A/G	A:0.958333	G:0.0416667	50.71	intergenic_variant	MODIFIER	-	-
3_59635277_A/T	3	59635277	A/T	A:0.958333	T:0.0416667	50.58	intergenic_variant	MODIFIER	-	-
rs711609581	3	59635283	C/A	C:0.756757	A:0.243243	785.1	intergenic_variant	MODIFIER	-	-
rs697254064	3	59635284	C/T	C:0.824324	T:0.175676	651.41	intergenic_variant	MODIFIER	-	-
rs323264185	3	59635285	T/A	T:0.77027	A:0.22973	1502.68	intergenic_variant	MODIFIER	-	-
3_59635290_G/T	3	59635290	G/T	G:0.921053	T:0.0789474	83.48	intergenic_variant	MODIFIER	-	-
rs707141525	3	59635307	G/C	G:0.394737	C:0.605263	8996.24	intergenic_variant	MODIFIER	-	-
rs704145780	3	59635311	C/A	C:0.72973	A:0.27027	1493.5	intergenic_variant	MODIFIER	-	-
3_59635315_G/A	3	59635315	G/A	G:0.918919	A:0.0810811	122.13	intergenic_variant	MODIFIER	-	-
rs713901422	3	59635317	G/A	G:0.513514	A:0.486486	3221.79	intergenic_variant	MODIFIER	-	-
3_59635323_C/G	3	59635323	C/G	C:0.905405	G:0.0945946	172.34	intergenic_variant	MODIFIER	-	-
3_59635326_A/C	3	59635326	A/C	A:0.902778	C:0.0972222	188.3	intergenic_variant	MODIFIER	-	-
3_59638717_C/A	3	59638717	C/A	C:0.8125	A:0.1875	796.51	intergenic_variant	MODIFIER	-	-
rs708046464	3	59648570	G/C	G:0.958333	C:0.0416667	85.97	missense_variant	MODERATE	ENSSSCG00000020750	-
rs695597764	3	59648657	G/C	G:0.605263	C:0.394737	3456.89	missense_variant	MODERATE	ENSSSCG00000020750	-
3_59648661_C/A	3	59648661	C/A	C:0.605263	A:0.394737	3231.22	synonymous_variant	LOW	ENSSSCG00000020750	-
3_59648667_G/A	3	59648667	G/A	G:0.618421	A:0.381579	2931.71	synonymous_variant	LOW	ENSSSCG00000020750	-
rs697639288	3	59648740	C/A	C:0.932432	A:0.0675676	188.53	missense_variant	MODERATE	ENSSSCG00000020750	-
3_59720486_G/A	3	59720486	G/A	G:0.516129	A:0.483871	4464.14	intergenic_variant	MODIFIER	-	-
3_59720542_A/C	3	59720542	A/C	A:0.878788	C:0.121212	38.89	intergenic_variant	MODIFIER	-	-
3_59749729_C/A	3	59749729	C/A	C:0.5	A:0.5	45110.1	downstream_gene_variant;missense_variant	MODIFIER;MODERATE	ENSSSCG00000008205;ENSSSCG00000029057	-
rs704294332	3	59749756	G/A	G:0.578947	A:0.421053	13792.4	downstream_gene_variant;synonymous_variant	MODIFIER;LOW	ENSSSCG00000008205;ENSSSCG00000029057	-
3_59749778_C/T	3	59749778	C/T	C:0.960526	T:0.0394737	28.98	downstream_gene_variant;missense_variant	MODIFIER;MODERATE	ENSSSCG00000008205;ENSSSCG00000029057	-
rs792752548	3	59753820	G/C	G:0.137931	C:0.862069	123577	missense_variant;upstream_gene_variant	MODERATE;MODIFIER	ENSSSCG00000008205;ENSSSCG00000029057	-
rs692313971	3	59880834	C/T	C:0.851351	T:0.148649	10364.5	downstream_gene_variant;3_prime_UTR_variant	MODIFIER	ENSSSCG00000031061;ENSSSCG00000030797;ENSSSCG00000008203;ENSSSCG00000031064;ENSSSCG00000030803;ENSSSCG00000030752	IGKJ3;IGKJ5;IGKC;IGKJ1;IGKJ2;IGKJ4
rs697906924	3	59880969	A/G	A:0.171053	G:0.828947	24551.2	downstream_gene_variant;3_prime_UTR_variant	MODIFIER	ENSSSCG00000031061;ENSSSCG00000030797;ENSSSCG00000008203;ENSSSCG00000031064;ENSSSCG00000030803;ENSSSCG00000030752	IGKJ3;IGKJ5;IGKC;IGKJ1;IGKJ2;IGKJ4
rs710655077	3	59881009	G/A	G:0.960526	A:0.0394737	6877.5	downstream_gene_variant;synonymous_variant	MODIFIER;LOW	ENSSSCG00000031061;ENSSSCG00000030797;ENSSSCG00000008203;ENSSSCG00000031064;ENSSSCG00000030803;ENSSSCG00000030752	IGKJ3;IGKJ5;IGKC;IGKJ1;IGKJ2;IGKJ4
3_59884497_G/A	3	59884497	G/A	G:0.960526	A:0.0394737	235.2	downstream_gene_variant;upstream_gene_variant;synonymous_variant	MODIFIER;LOW	ENSSSCG00000031061;ENSSSCG00000030797;ENSSSCG00000008203;ENSSSCG00000031064;ENSSSCG00000030803;ENSSSCG00000030752	IGKJ3;IGKJ5;IGKC;IGKJ1;IGKJ2;IGKJ4
rs709052537	3	59885505	C/T	C:0.0921053	T:0.907895	20056.9	upstream_gene_variant;missense_variant	MODIFIER;MODERATE	ENSSSCG00000031061;ENSSSCG00000030797;ENSSSCG00000008203;ENSSSCG00000031064;ENSSSCG00000030803;ENSSSCG00000030752	IGKJ3;IGKJ5;IGKC;IGKJ1;IGKJ2;IGKJ4
rs709416842	3	59885543	C/G	C:0.0921053	G:0.907895	37104.6	upstream_gene_variant	MODIFIER	ENSSSCG00000031061;ENSSSCG00000030797;ENSSSCG00000008203;ENSSSCG00000031064;ENSSSCG00000030803;ENSSSCG00000030752	IGKJ3;IGKJ5;IGKC;IGKJ1;IGKJ2;IGKJ4
3_59949814_C/T	3	59949814	C/T	C:0.828125	T:0.171875	758.36	synonymous_variant	LOW	ENSSSCG00000030738	IGKV-5
rs709648329	3	59949824	C/G	C:0.875	G:0.125	385.64	missense_variant	MODERATE	ENSSSCG00000030738	IGKV-5
3_59949916_T/C	3	59949916	T/C	T:0.959459	C:0.0405405	208.34	synonymous_variant	LOW	ENSSSCG00000030738	IGKV-5
rs710696616	3	59959105	C/G	C:0.305556	G:0.694444	5530.79	downstream_gene_variant;missense_variant	MODIFIER;MODERATE	ENSSSCG00000030927;ENSSSCG00000027295	IGKV-7;IGKV-6
rs700023357	3	59959131	T/C	T:0.421053	C:0.578947	10192.8	downstream_gene_variant;missense_variant	MODIFIER;MODERATE	ENSSSCG00000030927;ENSSSCG00000027295	IGKV-7;IGKV-6
rs695657083	3	59959139	A/G	A:0.671053	G:0.328947	2858	downstream_gene_variant;synonymous_variant	MODIFIER;LOW	ENSSSCG00000030927;ENSSSCG00000027295	IGKV-7;IGKV-6
rs694600051	3	59959166	G/T	G:0.947368	T:0.0526316	167.31	downstream_gene_variant;synonymous_variant	MODIFIER;LOW	ENSSSCG00000030927;ENSSSCG00000027295	IGKV-7;IGKV-6
3_59959169_T/C	3	59959169	T/C	T:0.276316	C:0.723684	50440.1	downstream_gene_variant;synonymous_variant	MODIFIER;LOW	ENSSSCG00000030927;ENSSSCG00000027295	IGKV-7;IGKV-6
3_59959178_T/G	3	59959178	T/G	T:0.315789	G:0.684211	46373.1	downstream_gene_variant;synonymous_variant	MODIFIER;LOW	ENSSSCG00000030927;ENSSSCG00000027295	IGKV-7;IGKV-6
rs705683434	3	59959226	G/C	G:0.105263	C:0.894737	38037.2	downstream_gene_variant;missense_variant	MODIFIER;MODERATE	ENSSSCG00000030927;ENSSSCG00000027295	IGKV-7;IGKV-6
3_59962553_C/G	3	59962553	C/G	C:0.815789	G:0.184211	3293	synonymous_variant;upstream_gene_variant	LOW;MODIFIER	ENSSSCG00000030927;ENSSSCG00000027295	IGKV-7;IGKV-6
3_59962568_G/C	3	59962568	G/C	G:0.828947	C:0.171053	2965.95	synonymous_variant;upstream_gene_variant	LOW;MODIFIER	ENSSSCG00000030927;ENSSSCG00000027295	IGKV-7;IGKV-6
rs345365794	3	59962584	C/G	C:0.0789474	G:0.921053	256096	missense_variant;upstream_gene_variant	MODERATE;MODIFIER	ENSSSCG00000030927;ENSSSCG00000027295	IGKV-7;IGKV-6
3_59962607_A/C	3	59962607	A/C	A:0.960526	C:0.0394737	261.51	missense_variant;upstream_gene_variant	MODERATE;MODIFIER	ENSSSCG00000030927;ENSSSCG00000027295	IGKV-7;IGKV-6
rs338512175	3	59962624	G/A	G:0.5	A:0.5	19402.3	stop_gained;upstream_gene_variant	HIGH;MODIFIER	ENSSSCG00000030927;ENSSSCG00000027295	IGKV-7;IGKV-6
3_59962677_T/C	3	59962677	T/C	T:0.934211	C:0.0657895	117.84	missense_variant;upstream_gene_variant	MODERATE;MODIFIER	ENSSSCG00000030927;ENSSSCG00000027295	IGKV-7;IGKV-6
rs701696782	3	59962690	C/T	C:0.934211	T:0.0657895	917.56	missense_variant;upstream_gene_variant	MODERATE;MODIFIER	ENSSSCG00000030927;ENSSSCG00000027295	IGKV-7;IGKV-6
rs319866601	3	59962751	T/G	T:0.921053	G:0.0789474	2051.61	synonymous_variant;upstream_gene_variant	LOW;MODIFIER	ENSSSCG00000030927;ENSSSCG00000027295	IGKV-7;IGKV-6
3_59968783_C/G	3	59968783	C/G	C:0.236842	G:0.763158	72624.3	intergenic_variant	MODIFIER	-	-
3_59968804_G/C	3	59968804	G/C	G:0.355263	C:0.644737	76738.8	intergenic_variant	MODIFIER	-	-
rs790753602	3	59968812	T/A	T:0.105263	A:0.894737	91723.3	intergenic_variant	MODIFIER	-	-
3_59968814_A/C	3	59968814	A/C	A:0.118421	C:0.881579	89861.8	intergenic_variant	MODIFIER	-	-
3_59968836_T/C	3	59968836	T/C	T:0.421053	C:0.578947	29893	intergenic_variant	MODIFIER	-	-
rs706933612	3	59968869	C/A	C:0.513158	A:0.486842	21253.8	intergenic_variant	MODIFIER	-	-
rs692475668	3	59968870	T/C	T:0.513158	C:0.486842	21268.8	intergenic_variant	MODIFIER	-	-
rs699293975	3	59968873	T/C	T:0.513158	C:0.486842	21245.5	intergenic_variant	MODIFIER	-	-
3_59968908_T/C	3	59968908	T/C	T:0.0921053	C:0.907895	72764.9	intergenic_variant	MODIFIER	-	-
rs701652935	3	59968917	T/G	T:0.5	G:0.5	37802	intergenic_variant	MODIFIER	-	-
rs707966587	3	59968952	G/C	G:0.881579	C:0.118421	2878.59	intergenic_variant	MODIFIER	-	-
3_59968975_G/T	3	59968975	G/T	G:0.905405	T:0.0945946	1766.95	intergenic_variant	MODIFIER	-	-
3_59977205_A/G	3	59977205	A/G	A:0.578125	G:0.421875	1746.51	intergenic_variant	MODIFIER	-	-
3_59977211_T/G	3	59977211	T/G	T:0.532258	G:0.467742	2502.24	intergenic_variant	MODIFIER	-	-
3_59986587_A/T	3	59986587	A/T	A:0.855263	T:0.144737	627.77	missense_variant	MODERATE	ENSSSCG00000027332	IGKV-11
rs340805781	3	60076754	C/T	C:0.954545	T:0.0454545	271.97	synonymous_variant	LOW	ENSSSCG00000008208	EIF2AK3
rs338384889	3	60840441	C/T	C:0.907895	T:0.0921053	2198.62	3_prime_UTR_variant	MODIFIER	ENSSSCG00000008216	RMND5A		2
3_61487898_C/A	3	61487898	C/A	C:0.828947	A:0.171053	790.51	downstream_gene_variant;missense_variant	MODIFIER;MODERATE	ENSSSCG00000008225;ENSSSCG00000024564	PTCD3;IMMT
rs341102988	3	61954217	C/G	C:0.723684	G:0.276316	335940	missense_variant	MODERATE	ENSSSCG00000008228	GNLY	3.4
rs320806307	3	61954246	C/T	C:0.776316	T:0.223684	272037	synonymous_variant	LOW	ENSSSCG00000008228	GNLY	3.4
rs330060892	3	61954286	C/A	C:0.723684	A:0.276316	549231	missense_variant	MODERATE	ENSSSCG00000008228	GNLY	3.4
rs345723600	3	61956381	G/A	G:0.736842	A:0.263158	115608	missense_variant	MODERATE	ENSSSCG00000008228	GNLY	3.4
rs328177356	3	61956388	T/C	T:0.736842	C:0.263158	109197	synonymous_variant	LOW	ENSSSCG00000008228	GNLY	3.4
rs337834450	3	61956395	A/T	A:0.736842	T:0.263158	99967.7	missense_variant	MODERATE	ENSSSCG00000008228	GNLY	3.4
rs318813200	3	61956413	G/C	G:0.763158	C:0.236842	63939.1	missense_variant	MODERATE	ENSSSCG00000008228	GNLY	3.4
rs331782132	3	61956435	C/G	C:0.75	G:0.25	66021.3	missense_variant	MODERATE	ENSSSCG00000008228	GNLY	3.4
rs337650914	3	61956442	C/T	C:0.75	T:0.25	190825	synonymous_variant	LOW	ENSSSCG00000008228	GNLY	3.4
rs319621144	3	61956455	A/T	A:0.75	T:0.25	267034	stop_gained	HIGH	ENSSSCG00000008228	GNLY	3.4
rs329075872	3	61956456	A/G	A:0.75	G:0.25	270428	missense_variant	MODERATE	ENSSSCG00000008228	GNLY	3.4
rs344685432	3	61956475	G/A	G:0.736842	A:0.263158	391280	synonymous_variant	LOW	ENSSSCG00000008228	GNLY	3.4
rs323875370	3	61956518	A/G	A:0.736842	G:0.263158	546245	missense_variant	MODERATE	ENSSSCG00000008228	GNLY	3.4
rs341349204	3	61957784	C/T	C:0.736842	T:0.263158	293696	downstream_gene_variant	MODIFIER	ENSSSCG00000008228	GNLY	3.4
3_62198353_C/A	3	62198353	C/A	C:0.960526	A:0.0394737	22.23	missense_variant	MODERATE	ENSSSCG00000030435	-
rs81217372	3	6527035	G/A	G:0.342105	A:0.657895	574427	synonymous_variant	LOW	ENSSSCG00000007625	ARPC1B	2.3
rs81217371	3	6527062	G/A	G:0.342105	A:0.657895	688694	synonymous_variant	LOW	ENSSSCG00000007625	ARPC1B	2.3
rs334470615	3	6577547	T/G	T:0.870968	G:0.129032	2118.48	intron_variant	MODIFIER	ENSSSCG00000007618	-
rs55619204	3	68134918	C/T	C:0.131579	T:0.868421	1.46134e+06	synonymous_variant	LOW	ENSSSCG00000022842	-
rs320897508	3	74946698	G/A	G:0.947368	A:0.0526316	132.29	downstream_gene_variant	MODIFIER	ENSSSCG00000008316	NAGK
3_74947653_T/C	3	74947653	T/C	T:0.928571	C:0.0714286	40.88	downstream_gene_variant	MODIFIER	ENSSSCG00000008316	NAGK
3_74947920_T/C	3	74947920	T/C	T:0.960526	C:0.0394737	104.46	downstream_gene_variant	MODIFIER	ENSSSCG00000008316	NAGK
rs343121914	3	7503425	T/G	T:0.881579	G:0.118421	6460.92	missense_variant	MODERATE	ENSSSCG00000007655	-
rs713368195	3	7503543	T/A	T:0.907895	A:0.0921053	962.51	missense_variant	MODERATE	ENSSSCG00000007655	-
rs338540694	3	7503657	C/A	C:0.934211	A:0.0657895	925.35	missense_variant	MODERATE	ENSSSCG00000007655	-
rs331175198	3	7503670	G/C	G:0.934211	C:0.0657895	183.47	missense_variant	MODERATE	ENSSSCG00000007655	-
3_7661483_G/A	3	7661483	G/A	G:0.815789	A:0.184211	874.79	stop_gained;intron_variant;downstream_gene_variant	HIGH;MODIFIER	ENSSSCG00000026653;ENSSSCG00000025164;ENSSSCG00000007659	-;ZCWPW1
rs699860598	3	7662077	G/A	G:0.934211	A:0.0657895	614.96	intron_variant;downstream_gene_variant	MODIFIER	ENSSSCG00000026653;ENSSSCG00000025164;ENSSSCG00000007659	-;ZCWPW1
rs701916337	3	7663441	T/G	T:0.95	G:0.05	41.29	intron_variant;downstream_gene_variant	MODIFIER	ENSSSCG00000026653;ENSSSCG00000025164;ENSSSCG00000007659	-;ZCWPW1
rs695092758	3	7663879	A/G	A:0.736842	G:0.263158	1406.18	intron_variant;downstream_gene_variant	MODIFIER	ENSSSCG00000026653;ENSSSCG00000025164;ENSSSCG00000007659	-;ZCWPW1
rs707507288	3	7664063	G/A	G:0.565789	A:0.434211	21168.8	intron_variant;downstream_gene_variant	MODIFIER	ENSSSCG00000026653;ENSSSCG00000025164;ENSSSCG00000007659	-;ZCWPW1
rs320884022	3	7665479	A/G	A:0.605263	G:0.394737	9423.51	synonymous_variant;intron_variant;downstream_gene_variant	LOW;MODIFIER	ENSSSCG00000026653;ENSSSCG00000025164;ENSSSCG00000007659	-;ZCWPW1
rs696884977	3	7665491	A/G	A:0.605263	G:0.394737	8219.86	synonymous_variant;intron_variant;downstream_gene_variant	LOW;MODIFIER	ENSSSCG00000026653;ENSSSCG00000025164;ENSSSCG00000007659	-;ZCWPW1
rs697751746	3	7665588	A/G	A:0.828947	G:0.171053	2206.45	3_prime_UTR_variant;intron_variant;downstream_gene_variant	MODIFIER	ENSSSCG00000026653;ENSSSCG00000025164;ENSSSCG00000007659	-;ZCWPW1
3_7665705_T/G	3	7665705	T/G	T:0.907895	G:0.0921053	1634.72	3_prime_UTR_variant;intron_variant;downstream_gene_variant	MODIFIER	ENSSSCG00000026653;ENSSSCG00000025164;ENSSSCG00000007659	-;ZCWPW1
rs341145776	3	7845329	C/G	C:0.921053	G:0.0789474	14687.6	missense_variant	MODERATE	ENSSSCG00000007667	LRCH4	3
rs329884449	3	7977141	C/T	C:0.342105	T:0.657895	97815.2	downstream_gene_variant;synonymous_variant	MODIFIER;LOW	ENSSSCG00000007668;ENSSSCG00000021890	-;GNB2
rs321731653	3	823643	C/T	C:0.603448	T:0.396552	1813.74	upstream_gene_variant;synonymous_variant	MODIFIER;LOW	ENSSSCG00000026422;ENSSSCG00000007552	GPER1;-
3_90775236_G/T	3	90775236	G/T	G:0.592105	T:0.407895	19647.4	downstream_gene_variant;synonymous_variant	MODIFIER;LOW	ENSSSCG00000008404;ENSSSCG00000022357	MTIF2;RPS27A
3_98144929_T/G	3	98144929	T/G	T:0.958333	G:0.0416667	62.8	3_prime_UTR_variant	MODIFIER	ENSSSCG00000029593	FOXN2
3_98144931_A/T	3	98144931	A/T	A:0.958333	T:0.0416667	62.8	3_prime_UTR_variant	MODIFIER	ENSSSCG00000029593	FOXN2
3_99581871_C/A	3	99581871	C/A	C:0.959459	A:0.0405405	97.61	5_prime_UTR_variant	MODIFIER	ENSSSCG00000008433	-
3_9965791_G/T	3	9965791	G/T	G:0.960526	T:0.0394737	908.5	missense_variant	MODERATE	ENSSSCG00000025486	MDH2		1
rs703144240	3	9965798	C/T	C:0.960526	T:0.0394737	911.5	missense_variant	MODERATE	ENSSSCG00000025486	MDH2		1
rs705036672	4	101235991	G/A	G:0.934211	A:0.0657895	284.33	intergenic_variant	MODIFIER	-	-
4_101236044_G/A	4	101236044	G/A	G:0.960526	A:0.0394737	100.18	intergenic_variant	MODIFIER	-	-
rs695139652	4	101238367	C/T	C:0.802632	T:0.197368	1746.47	intergenic_variant	MODIFIER	-	-
4_101880477_C/G	4	101880477	C/G	C:0.894737	G:0.105263	263.98	missense_variant	MODERATE	ENSSSCG00000006467	PRCC
4_101880481_C/A	4	101880481	C/A	C:0.960526	A:0.0394737	91.2	missense_variant	MODERATE	ENSSSCG00000006467	PRCC
4_104049915_T/G	4	104049915	T/G	T:0.842105	G:0.157895	201.52	missense_variant	MODERATE	ENSSSCG00000006544	UBE2Q1	1
4_104489409_A/C	4	104489409	A/C	A:0.578947	C:0.421053	8132.15	3_prime_UTR_variant	MODIFIER	ENSSSCG00000006556	-
4_104880471_T/C	4	104880471	T/C	T:0.960526	C:0.0394737	93.85	downstream_gene_variant;3_prime_UTR_variant;3_prime_UTR_variant,NMD_transcript_variant;intron_variant	MODIFIER	ENSSSCG00000027049;ENSSSCG00000028553	SNAPIN;ILF2
rs80935483	4	104908325	G/A	G:0.539474	A:0.460526	175449	downstream_gene_variant;synonymous_variant;upstream_gene_variant	MODIFIER;LOW	ENSSSCG00000006579;ENSSSCG00000006578;ENSSSCG00000006577	S100A3;S100A4;S100A5
rs80849653	4	104908367	G/A	G:0.539474	A:0.460526	288883	downstream_gene_variant;synonymous_variant;upstream_gene_variant	MODIFIER;LOW	ENSSSCG00000006579;ENSSSCG00000006578;ENSSSCG00000006577	S100A3;S100A4;S100A5
rs10720160	4	106282951	A/G	A:0.513158	G:0.486842	132092	downstream_gene_variant;3_prime_UTR_variant	MODIFIER	ENSSSCG00000006612	S100A10	3
rs332620727	4	111037031	T/A	T:0.0657895	A:0.934211	22663	intergenic_variant	MODIFIER	-	-
4_113095777_T/C	4	113095777	T/C	T:0.763158	C:0.236842	12442.3	downstream_gene_variant	MODIFIER	ENSSSCG00000006729	FAM46C
4_113095781_T/C	4	113095781	T/C	T:0.697368	C:0.302632	23554.8	downstream_gene_variant	MODIFIER	ENSSSCG00000006729	FAM46C
rs335220062	4	113096297	G/A	G:0.907895	A:0.0921053	57204.6	downstream_gene_variant	MODIFIER	ENSSSCG00000006729	FAM46C
rs790189425	4	113097458	A/G	A:0.657895	G:0.342105	921.29	downstream_gene_variant	MODIFIER	ENSSSCG00000006729	FAM46C
rs328240508	4	113099287	C/T	C:0.934211	T:0.0657895	4763.36	3_prime_UTR_variant	MODIFIER	ENSSSCG00000006729	FAM46C
4_113929441_T/C	4	113929441	T/C	T:0.934211	C:0.0657895	162.92	intron_variant	MODIFIER	ENSSSCG00000006736	CD2
4_113929450_T/C	4	113929450	T/C	T:0.907895	C:0.0921053	208.36	intron_variant	MODIFIER	ENSSSCG00000006736	CD2
4_116710614_T/C	4	116710614	T/C	T:0.894737	C:0.105263	163.21	3_prime_UTR_variant;upstream_gene_variant	MODIFIER	ENSSSCG00000006760;ENSSSCG00000006759	HIPK1;OLFML3
rs690534015	4	117817764	T/G	T:0.539474	G:0.460526	7766.86	3_prime_UTR_variant	MODIFIER	ENSSSCG00000006775	CAPZA1
4_117846116_A/G	4	117846116	A/G	A:0.710526	G:0.289474	1530.18	downstream_gene_variant;intron_variant	MODIFIER	ENSSSCG00000006777;ENSSSCG00000006776	RHOC;MOV10
4_117848358_T/C	4	117848358	T/C	T:0.894737	C:0.105263	185.97	downstream_gene_variant;3_prime_UTR_variant	MODIFIER	ENSSSCG00000006777;ENSSSCG00000006776	RHOC;MOV10
4_119078872_C/T	4	119078872	C/T	C:0.947368	T:0.0526316	57.71	3_prime_UTR_variant	MODIFIER	ENSSSCG00000006789	ATP5F1		1
rs713307410	4	119515468	A/G	A:0.837838	G:0.162162	2155.62	3_prime_UTR_variant;intron_variant	MODIFIER	ENSSSCG00000006797;ENSSSCG00000029918	-;CEPT1
rs694351087	4	119674501	T/G	T:0.855263	G:0.144737	82203.4	downstream_gene_variant;3_prime_UTR_variant	MODIFIER	ENSSSCG00000006800	CD53	3
rs323742540	4	119674511	T/C	T:0.855263	C:0.144737	68239.4	3_prime_UTR_variant	MODIFIER	ENSSSCG00000006800	CD53	3
rs695951714	4	120784302	T/G	T:0.741379	G:0.258621	511.64	missense_variant	MODERATE	ENSSSCG00000006822	-
rs321360544	4	120784342	T/A	T:0.0921053	A:0.907895	27499.1	missense_variant	MODERATE	ENSSSCG00000006822	-
rs339904315	4	120784356	T/A	T:0.0789474	A:0.921053	32033.3	missense_variant	MODERATE	ENSSSCG00000006822	-
rs320171873	4	120784358	C/A	C:0.0789474	A:0.921053	33843.1	missense_variant	MODERATE	ENSSSCG00000006822	-
4_139411393_G/C	4	139411393	G/C	G:0.0657895	C:0.934211	49832.5	downstream_gene_variant	MODIFIER	ENSSSCG00000024973	GBP5
rs693530907	4	139411416	G/A	G:0.0394737	A:0.960526	71781.5	downstream_gene_variant	MODIFIER	ENSSSCG00000024973	GBP5
rs703167842	4	139411419	C/T	C:0.0394737	T:0.960526	71736.5	downstream_gene_variant	MODIFIER	ENSSSCG00000024973	GBP5
4_139601762_A/G	4	139601762	A/G	A:0.697368	G:0.302632	3229.85	downstream_gene_variant	MODIFIER	ENSSSCG00000006919	GBP4	3
4_15228508_T/C	4	15228508	T/C	T:0.947368	C:0.0526316	28.47	missense_variant	MODERATE	ENSSSCG00000005969	CU407238.7
4_37109144_T/C	4	37109144	T/C	T:0.921053	C:0.0789474	27.93	3_prime_UTR_variant	MODIFIER	ENSSSCG00000023873	AZIN1		1
rs698296414	4	38941389	G/T	G:0.0657895	T:0.934211	15826.9	downstream_gene_variant	MODIFIER	ENSSSCG00000006062	-
rs701773405	4	38941391	G/T	G:0.118421	T:0.881579	10909.9	downstream_gene_variant	MODIFIER	ENSSSCG00000006062	-
4_38941843_A/G	4	38941843	A/G	A:0.947368	G:0.0526316	114.03	downstream_gene_variant	MODIFIER	ENSSSCG00000006062	-
rs80995009	4	41708365	C/T	C:0.697368	T:0.302632	309375	intron_variant;upstream_gene_variant;synonymous_variant	MODIFIER;LOW	ENSSSCG00000006078;ENSSSCG00000018501;ENSSSCG00000006081	POP1;SNORA72;RPL30
rs691615999	4	41709145	C/A	C:0.947368	A:0.0526316	46.37	intron_variant;downstream_gene_variant;3_prime_UTR_variant	MODIFIER	ENSSSCG00000006078;ENSSSCG00000018501;ENSSSCG00000006081	POP1;SNORA72;RPL30
4_41709147_C/A	4	41709147	C/A	C:0.947368	A:0.0526316	46.37	intron_variant;downstream_gene_variant;3_prime_UTR_variant	MODIFIER	ENSSSCG00000006078;ENSSSCG00000018501;ENSSSCG00000006081	POP1;SNORA72;RPL30
rs334000923	4	59238927	T/C	T:0.223684	C:0.776316	113448	intergenic_variant	MODIFIER	-	-
rs697030795	4	59238934	T/C	T:0.776316	C:0.223684	5139.35	intergenic_variant	MODIFIER	-	-
4_82680280_A/C	4	82680280	A/C	A:0.960526	C:0.0394737	1280.5	upstream_gene_variant;missense_variant	MODIFIER;MODERATE	ENSSSCG00000018353;ENSSSCG00000006249	snoU54;RPS20
rs345215587	4	88950500	C/T	C:0.894737	T:0.105263	14936.3	3_prime_UTR_variant	MODIFIER	ENSSSCG00000006287	SELL		1
rs341286626	4	88950809	C/T	C:0.894737	T:0.105263	17023.3	3_prime_UTR_variant	MODIFIER	ENSSSCG00000006287	SELL		1
rs329817511	4	88950829	T/C	T:0.894737	C:0.105263	22329.3	3_prime_UTR_variant	MODIFIER	ENSSSCG00000006287	SELL		1
rs330975525	4	88951041	A/C	A:0.921053	C:0.0789474	23002.6	3_prime_UTR_variant	MODIFIER	ENSSSCG00000006287	SELL		1
rs336053801	4	91145223	A/G	A:0.907895	G:0.0921053	1103.14	3_prime_UTR_variant	MODIFIER	ENSSSCG00000006308	CREG1		1.2
rs706801825	4	97230159	G/C	G:0.460526	C:0.539474	30543.7	downstream_gene_variant	MODIFIER	ENSSSCG00000006368	PVRL4
4_97375389_T/G	4	97375389	T/G	T:0.947368	G:0.0526316	63.32	upstream_gene_variant;missense_variant;downstream_gene_variant	MODIFIER;MODERATE	ENSSSCG00000006370;ENSSSCG00000006371;ENSSSCG00000006372	TSTD1;USF1;ARHGAP30
4_97735637_A/G	4	97735637	A/G	A:0.657895	G:0.342105	5822.07	3_prime_UTR_variant;downstream_gene_variant	MODIFIER	ENSSSCG00000006379	CD48	2
4_97844260_A/T	4	97844260	A/T	A:0.934211	T:0.0657895	62.41	upstream_gene_variant;intron_variant	MODIFIER	ENSSSCG00000006381	CD84
rs328904938	4	97883759	G/A	G:0.25	A:0.75	5668.52	intron_variant;downstream_gene_variant;intron_variant,non_coding_transcript_variant	MODIFIER	ENSSSCG00000006382	SLAMF6		1
rs329215508	4	97893738	G/A	G:0.842105	A:0.157895	11115.6	downstream_gene_variant	MODIFIER	ENSSSCG00000006382	SLAMF6		1
4_97894786_T/C	4	97894786	T/C	T:0.953125	C:0.046875	32.31	downstream_gene_variant	MODIFIER	ENSSSCG00000006382	SLAMF6		1
rs331393582	4	98014375	T/C	T:0.868421	C:0.131579	4871.28	missense_variant	MODERATE	ENSSSCG00000006385	NCSTN	3
rs711234135	4	98081800	G/T	G:0.815789	T:0.184211	282.47	3_prime_UTR_variant	MODIFIER	ENSSSCG00000006386	COPA		1
4_98205241_C/G	4	98205241	C/G	C:0.881579	G:0.118421	56.42	downstream_gene_variant	MODIFIER	ENSSSCG00000006389	PEA15
rs335786510	4	98615977	G/A	G:0.763158	A:0.236842	163433	3_prime_UTR_variant	MODIFIER	ENSSSCG00000006395	TAGLN2
rs321639294	4	98615982	A/G	A:0.763158	G:0.236842	161465	3_prime_UTR_variant	MODIFIER	ENSSSCG00000006395	TAGLN2
rs701612723	4	98615998	T/A	T:0.763158	A:0.236842	114630	3_prime_UTR_variant	MODIFIER	ENSSSCG00000006395	TAGLN2
rs55618415	4	98616001	G/T	G:0.763158	T:0.236842	163944	3_prime_UTR_variant	MODIFIER	ENSSSCG00000006395	TAGLN2
4_99372867_C/T	4	99372867	C/T	C:0.921053	T:0.0789474	87.28	3_prime_UTR_variant	MODIFIER	ENSSSCG00000006418	MNDA
rs336068454	5	1284386	G/A	G:0.960526	A:0.0394737	1469.02	downstream_gene_variant	MODIFIER	ENSSSCG00000000013	SMC1B
rs339140416	5	1284393	G/A	G:0.960526	A:0.0394737	1142.06	downstream_gene_variant	MODIFIER	ENSSSCG00000000013	SMC1B
5_14040199_T/C	5	14040199	T/C	T:0.928571	C:0.0714286	94.11	intron_variant	MODIFIER	ENSSSCG00000024881	-
5_15481083_C/A	5	15481083	C/A	C:0.960526	A:0.0394737	123.57	upstream_gene_variant;3_prime_UTR_variant;intron_variant	MODIFIER	ENSSSCG00000000188;ENSSSCG00000000189;ENSSSCG00000000193;ENSSSCG00000000185	DHH;LMBR1L;-;PRKAG1
rs80992108	5	15557405	G/A	G:0.842105	A:0.157895	28711.2	upstream_gene_variant;synonymous_variant;intron_variant	MODIFIER;LOW	ENSSSCG00000000191;ENSSSCG00000000190;ENSSSCG00000000193	KMT2D;TUBA1B;-
rs81000242	5	15557462	A/G	A:0.894737	G:0.105263	21741.2	upstream_gene_variant;synonymous_variant;intron_variant	MODIFIER;LOW	ENSSSCG00000000191;ENSSSCG00000000190;ENSSSCG00000000193	KMT2D;TUBA1B;-
rs713545292	5	15593189	A/G	A:0.815789	G:0.184211	9144.59	synonymous_variant	LOW	ENSSSCG00000000193	-
rs710510963	5	15593195	A/G	A:0.828947	G:0.171053	8160.8	synonymous_variant	LOW	ENSSSCG00000000193	-
5_16183776_A/G	5	16183776	A/G	A:0.447368	G:0.552632	19876.9	non_coding_transcript_variant;downstream_gene_variant	MODIFIER	ENSSSCG00000000207;ENSSSCG00000000206	-;FAIM2
5_16184165_C/G	5	16184165	C/G	C:0.0657895	G:0.934211	21265.2	upstream_gene_variant;downstream_gene_variant	MODIFIER	ENSSSCG00000000207;ENSSSCG00000000206	-;FAIM2
5_17308294_G/A	5	17308294	G/A	G:0.907895	A:0.0921053	280.83	downstream_gene_variant;intron_variant	MODIFIER	ENSSSCG00000000224;ENSSSCG00000022674;ENSSSCG00000026890	SMAGP;DAZAP2;-
5_18737385_G/A	5	18737385	G/A	G:0.907895	A:0.0921053	29.95	intergenic_variant	MODIFIER	-	-
rs55618744	5	18738642	G/T	G:0.407895	T:0.592105	47712.4	intergenic_variant	MODIFIER	-	-
5_18738656_C/G	5	18738656	C/G	C:0.578947	G:0.421053	12261.1	intergenic_variant	MODIFIER	-	-
rs81209277	5	2132924	G/A	G:0.105263	A:0.894737	186656	synonymous_variant	LOW	ENSSSCG00000000024	PARVB
rs196948864	5	2175806	G/A	G:0.592105	A:0.407895	77189.3	synonymous_variant	LOW	ENSSSCG00000000025	PARVG	3	1
rs81383086	5	2183166	A/G	A:0.578947	G:0.421053	72112.8	missense_variant	MODERATE	ENSSSCG00000000025	PARVG	3	1
rs712865141	5	2193969	A/C	A:0.822581	C:0.177419	1868.99	downstream_gene_variant	MODIFIER	ENSSSCG00000000025	PARVG	3	1
rs699422739	5	2194410	C/G	C:0.881579	G:0.118421	3879.49	downstream_gene_variant	MODIFIER	ENSSSCG00000000025	PARVG	3	1
5_22652149_C/T	5	22652149	C/T	C:0.842105	T:0.157895	475.15	downstream_gene_variant;non_coding_transcript_exon_variant,non_coding_transcript_variant;3_prime_UTR_variant	MODIFIER	ENSSSCG00000000361;ENSSSCG00000000362	CD63;RDH5
5_22912578_C/T	5	22912578	C/T	C:0.960526	T:0.0394737	104	downstream_gene_variant	MODIFIER	ENSSSCG00000000374	RPS26		4
5_22975852_G/A	5	22975852	G/A	G:0.697368	A:0.302632	2483.94	intron_variant	MODIFIER	ENSSSCG00000020725	-
rs698113556	5	2459812	T/C	T:0.75	C:0.25	5413.56	intergenic_variant	MODIFIER	-	-
rs711651983	5	2459827	T/C	T:0.25	C:0.75	14448.4	intergenic_variant	MODIFIER	-	-
rs707902383	5	2460102	T/C	T:0.758065	C:0.241935	1585.37	intergenic_variant	MODIFIER	-	-
5_3145911_T/G	5	3145911	T/G	T:0.657895	G:0.342105	2859.08	3_prime_UTR_variant	MODIFIER	ENSSSCG00000000033	TSPO
rs81210914	5	3149016	C/A	C:0.802632	A:0.197368	49680.5	missense_variant	MODERATE	ENSSSCG00000000033	TSPO
rs326400500	5	3358375	C/G	C:0.552632	G:0.447368	3137.44	3_prime_UTR_variant	MODIFIER	ENSSSCG00000000036	PACSIN2
5_35901750_A/T	5	35901750	A/T	A:0.137931	T:0.862069	2776.41	intron_variant	MODIFIER	ENSSSCG00000000488	MDM2		2
5_35901751_A/G	5	35901751	A/G	A:0.137931	G:0.862069	2776.41	intron_variant	MODIFIER	ENSSSCG00000000488	MDM2		2
rs336601568	5	35952831	A/T	A:0.913793	T:0.0862069	1308.74	downstream_gene_variant;intron_variant	MODIFIER	ENSSSCG00000027797;ENSSSCG00000000488	-;MDM2
rs334885000	5	36179324	A/C	A:0.907895	C:0.0921053	2865.64	3_prime_UTR_variant;downstream_gene_variant	MODIFIER	ENSSSCG00000000492	LYZ		1.3
rs343100321	5	36179447	T/G	T:0.894737	G:0.105263	3599.03	3_prime_UTR_variant;downstream_gene_variant	MODIFIER	ENSSSCG00000000492	LYZ		1.3
rs322243828	5	36179742	T/C	T:0.894737	C:0.105263	3137.83	3_prime_UTR_variant	MODIFIER	ENSSSCG00000000492	LYZ		1.3
rs334880371	5	36179860	G/A	G:0.434211	A:0.565789	92078.7	3_prime_UTR_variant	MODIFIER	ENSSSCG00000000492	LYZ		1.3
rs344640538	5	36180002	C/T	C:0.434211	T:0.565789	97142	missense_variant;synonymous_variant;3_prime_UTR_variant	MODERATE;LOW;MODIFIER	ENSSSCG00000000492	LYZ		1.3
rs323276270	5	36180004	C/T	C:0.921053	T:0.0789474	3191.71	missense_variant;3_prime_UTR_variant	MODERATE;MODIFIER	ENSSSCG00000000492	LYZ		1.3
rs331048178	5	36183090	A/G	A:0.881579	G:0.118421	1973.65	synonymous_variant;missense_variant	LOW;MODERATE	ENSSSCG00000000492	LYZ		1.3
rs339544493	5	36183105	G/T	G:0.907895	T:0.0921053	1696.62	synonymous_variant;missense_variant	LOW;MODERATE	ENSSSCG00000000492	LYZ		1.3
rs325028626	5	36183151	T/C	T:0.355263	C:0.644737	100033	missense_variant;intron_variant	MODERATE;MODIFIER	ENSSSCG00000000492	LYZ		1.3
rs344255500	5	36185387	G/T	G:0.907895	T:0.0921053	2678.38	synonymous_variant	LOW	ENSSSCG00000000492	LYZ		1.3
rs323490512	5	36185493	T/A	T:0.868421	A:0.131579	1142.38	5_prime_UTR_variant	MODIFIER	ENSSSCG00000000492	LYZ		1.3
rs331575840	5	45582748	G/A	G:0.921053	A:0.0789474	661.99	upstream_gene_variant	MODIFIER	ENSSSCG00000030616	KIAA1551
rs319290891	5	45582981	T/A	T:0.894737	A:0.105263	16645.9	upstream_gene_variant	MODIFIER	ENSSSCG00000030616	KIAA1551
5_5262566_C/A	5	5262566	C/A	C:0.921053	A:0.0789474	68.33	missense_variant	MODERATE	ENSSSCG00000000077	ADSL		1
rs81215591	5	5262579	A/G	A:0.789474	G:0.210526	1054.17	synonymous_variant	LOW	ENSSSCG00000000077	ADSL		1
5_60986885_T/C	5	60986885	T/C	T:0.960526	C:0.0394737	179.51	3_prime_UTR_variant;upstream_gene_variant	MODIFIER	ENSSSCG00000000604;ENSSSCG00000000605	ARHGDIB;ERP27
rs81212222	5	6219561	T/C	T:0.894737	C:0.105263	159042	upstream_gene_variant;downstream_gene_variant;synonymous_variant	MODIFIER;LOW	ENSSSCG00000018184;ENSSSCG00000018935;ENSSSCG00000000089	snoU83B;SNORD43;RPL3
rs81212232	5	6221612	T/C	T:0.894737	C:0.105263	122917	upstream_gene_variant;downstream_gene_variant;synonymous_variant	MODIFIER;LOW	ENSSSCG00000018184;ENSSSCG00000018935;ENSSSCG00000000089	snoU83B;SNORD43;RPL3
rs81212240	5	6223578	A/G	A:0.894737	G:0.105263	93247.3	downstream_gene_variant;synonymous_variant	MODIFIER;LOW	ENSSSCG00000018184;ENSSSCG00000000089	snoU83B;RPL3
5_63389405_A/T	5	63389405	A/T	A:0.716216	T:0.283784	961.71	missense_variant	MODERATE	ENSSSCG00000000622	-
rs323726669	5	64351242	A/T	A:0.171429	T:0.828571	17972	missense_variant	MODERATE	ENSSSCG00000000640	-
rs338403096	5	64351267	G/A	G:0.148649	A:0.851351	21282.2	missense_variant	MODERATE	ENSSSCG00000000640	-
rs323014649	5	64351277	A/G	A:0.197368	G:0.802632	17757.3	missense_variant	MODERATE	ENSSSCG00000000640	-
rs333989821	5	64351295	C/T	C:0.184211	T:0.815789	18751	missense_variant	MODERATE	ENSSSCG00000000640	-
rs318695104	5	64351670	C/T	C:0.0810811	T:0.918919	22249.2	missense_variant	MODERATE	ENSSSCG00000000640	-
rs322840707	5	64351736	G/A	G:0.0909091	A:0.909091	12383.6	missense_variant	MODERATE	ENSSSCG00000000640	-
rs696683805	5	64482408	G/A	G:0.868421	A:0.131579	10662.2	intergenic_variant	MODIFIER	-	-
rs708075444	5	64482429	G/A	G:0.763158	A:0.236842	26768.1	intergenic_variant	MODIFIER	-	-
rs329651258	5	65024044	T/C	T:0.421053	C:0.578947	361237	downstream_gene_variant;3_prime_UTR_variant	MODIFIER	ENSSSCG00000000657	CLEC2D
rs81319447	5	65024258	T/C	T:0.421053	C:0.578947	272628	downstream_gene_variant;3_prime_UTR_variant	MODIFIER	ENSSSCG00000000657	CLEC2D
rs341511304	5	65035378	C/T	C:0.934211	T:0.0657895	2946.38	intron_variant;downstream_gene_variant;missense_variant;non_coding_transcript_exon_variant,non_coding_transcript_variant	MODIFIER;MODERATE	ENSSSCG00000000657	CLEC2D
5_6536484_C/A	5	6536484	C/A	C:0.947368	A:0.0526316	27.56	downstream_gene_variant	MODIFIER	ENSSSCG00000000095;ENSSSCG00000000094	GTPBP1;SUN2
5_6536486_G/A	5	6536486	G/A	G:0.947368	A:0.0526316	24.61	downstream_gene_variant	MODIFIER	ENSSSCG00000000095;ENSSSCG00000000094	GTPBP1;SUN2
5_6536488_G/C	5	6536488	G/C	G:0.934211	C:0.0657895	29.24	downstream_gene_variant	MODIFIER	ENSSSCG00000000095;ENSSSCG00000000094	GTPBP1;SUN2
5_6536491_G/A	5	6536491	G/A	G:0.934211	A:0.0657895	60.46	downstream_gene_variant	MODIFIER	ENSSSCG00000000095;ENSSSCG00000000094	GTPBP1;SUN2
5_65431331_T/C	5	65431331	T/C	T:0.894737	C:0.105263	547.14	downstream_gene_variant	MODIFIER	ENSSSCG00000000663	KLRG1	3.4	1
rs328230685	5	65431333	T/C	T:0.144737	C:0.855263	120118	downstream_gene_variant	MODIFIER	ENSSSCG00000000663	KLRG1	3.4	1
5_65431334_A/T	5	65431334	A/T	A:0.894737	T:0.105263	565.19	downstream_gene_variant	MODIFIER	ENSSSCG00000000663	KLRG1	3.4	1
rs336087679	5	65431343	T/A	T:0.144737	A:0.855263	115988	downstream_gene_variant	MODIFIER	ENSSSCG00000000663	KLRG1	3.4	1
rs319714160	5	65431360	A/G	A:0.144737	G:0.855263	99295.9	downstream_gene_variant	MODIFIER	ENSSSCG00000000663	KLRG1	3.4	1
rs335879877	5	65990976	C/A	C:0.934211	A:0.0657895	201.08	synonymous_variant	LOW	ENSSSCG00000026009	-
rs324393551	5	66011551	C/T	C:0.459459	T:0.540541	12365.5	intron_variant	MODIFIER	ENSSSCG00000026009	-
5_66011553_C/A	5	66011553	C/A	C:0.405405	A:0.594595	15764.8	intron_variant	MODIFIER	ENSSSCG00000026009	-
rs713686838	5	66011566	A/G	A:0.351351	G:0.648649	18101	intron_variant	MODIFIER	ENSSSCG00000026009	-
rs694905995	5	66011571	A/G	A:0.310811	G:0.689189	17865.6	intron_variant	MODIFIER	ENSSSCG00000026009	-
rs329720231	5	66012511	C/T	C:0.842105	T:0.157895	1222.21	synonymous_variant	LOW	ENSSSCG00000026009	-
rs337558436	5	66016553	G/A	G:0.819444	A:0.180556	731.73	synonymous_variant	LOW	ENSSSCG00000026009	-
rs342409634	5	66018164	G/T	G:0.368421	T:0.631579	22086.2	synonymous_variant	LOW	ENSSSCG00000026009	-
rs333381223	5	66018173	T/A	T:0.578947	A:0.421053	18381.5	synonymous_variant	LOW	ENSSSCG00000026009	-
rs328511009	5	66018548	C/T	C:0.618421	T:0.381579	2582.91	synonymous_variant	LOW	ENSSSCG00000026009	-
rs703997236	5	66019510	G/T	G:0.842105	T:0.157895	1643.79	missense_variant	MODERATE	ENSSSCG00000026009	-
rs337778142	5	66019542	G/A	G:0.815789	A:0.184211	1832.31	missense_variant	MODERATE	ENSSSCG00000026009	-
rs705496975	5	66030534	C/T	C:0.828947	T:0.171053	881.21	downstream_gene_variant	MODIFIER	ENSSSCG00000025680	-
rs704304144	5	66031691	C/T	C:0.776316	T:0.223684	5843.77	downstream_gene_variant	MODIFIER	ENSSSCG00000025680	-
rs697433322	5	66031776	A/G	A:0.828947	G:0.171053	4168.24	synonymous_variant;downstream_gene_variant	LOW;MODIFIER	ENSSSCG00000025680	-
rs704010022	5	66031785	A/G	A:0.842105	G:0.157895	1676.6	synonymous_variant;downstream_gene_variant	LOW;MODIFIER	ENSSSCG00000025680	-
rs713740768	5	66033182	C/T	C:0.855263	T:0.144737	2073.5	missense_variant;downstream_gene_variant	MODERATE;MODIFIER	ENSSSCG00000025680	-
rs705060636	5	66033692	G/C	G:0.25	C:0.75	47030.5	synonymous_variant;downstream_gene_variant	LOW;MODIFIER	ENSSSCG00000025680	-
rs690970031	5	66033779	T/C	T:0.644737	C:0.355263	5487.31	synonymous_variant;downstream_gene_variant	LOW;MODIFIER	ENSSSCG00000025680	-
rs697599325	5	66034206	G/A	G:0.368421	A:0.631579	29698.8	missense_variant;downstream_gene_variant	MODERATE;MODIFIER	ENSSSCG00000025680	-
rs696448169	5	66034467	G/A	G:0.552632	A:0.447368	6715.7	synonymous_variant	LOW	ENSSSCG00000025680	-
rs698158647	5	66034569	C/T	C:0.578947	T:0.421053	6157.04	synonymous_variant	LOW	ENSSSCG00000025680	-
rs706238481	5	66034573	C/T	C:0.565789	T:0.434211	6052.5	missense_variant	MODERATE	ENSSSCG00000025680	-
rs786728353	5	66034590	C/T	C:0.618421	T:0.381579	3572.98	synonymous_variant	LOW	ENSSSCG00000025680	-
rs699037728	5	66034680	T/A	T:0.947368	A:0.0526316	72.13	synonymous_variant	LOW	ENSSSCG00000025680	-
rs323966361	5	66034695	A/G	A:0.5	G:0.5	42512.9	synonymous_variant	LOW	ENSSSCG00000025680	-
rs708993092	5	66034727	C/G	C:0.486842	G:0.513158	21124	missense_variant	MODERATE	ENSSSCG00000025680	-
rs712261521	5	66036451	A/G	A:0.407895	G:0.592105	29425.6	synonymous_variant	LOW	ENSSSCG00000025680	-
rs793808324	5	66036589	C/T	C:0.881579	T:0.118421	179.65	synonymous_variant	LOW	ENSSSCG00000025680	-
rs696228806	5	66036637	G/C	G:0.75	C:0.25	559.39	missense_variant	MODERATE	ENSSSCG00000025680	-
rs695437573	5	66036651	T/G	T:0.723684	G:0.276316	742.36	missense_variant	MODERATE	ENSSSCG00000025680	-
rs335676704	5	66037964	G/A	G:0.592105	A:0.407895	4704.66	intron_variant;missense_variant	MODIFIER;MODERATE	ENSSSCG00000025680	-
rs705928025	5	66038017	C/T	C:0.789474	T:0.210526	1491.14	intron_variant;synonymous_variant	MODIFIER;LOW	ENSSSCG00000025680	-
rs690253593	5	66038018	C/T	C:0.789474	T:0.210526	1488.15	intron_variant;missense_variant	MODIFIER;MODERATE	ENSSSCG00000025680	-
rs344972087	5	66038032	C/T	C:0.763158	T:0.236842	1327.07	intron_variant;synonymous_variant	MODIFIER;LOW	ENSSSCG00000025680	-
rs325974488	5	66038035	A/G	A:0.842105	G:0.157895	769.74	intron_variant;synonymous_variant	MODIFIER;LOW	ENSSSCG00000025680	-
rs708545437	5	66038110	G/A	G:0.960526	A:0.0394737	97	intron_variant;synonymous_variant	MODIFIER;LOW	ENSSSCG00000025680	-
rs695909890	5	66038117	C/T	C:0.960526	T:0.0394737	94.49	intron_variant;missense_variant	MODIFIER;MODERATE	ENSSSCG00000025680	-
rs700432999	5	66038265	A/G	A:0.842105	G:0.157895	731.43	missense_variant	MODERATE	ENSSSCG00000025680	-
5_66038301_G/A	5	66038301	G/A	G:0.894737	A:0.105263	251.74	missense_variant	MODERATE	ENSSSCG00000025680	-
rs319797774	5	66038306	C/A	C:0.789474	A:0.210526	569.28	missense_variant	MODERATE	ENSSSCG00000025680	-
rs711911863	5	66039654	A/G	A:0.421053	G:0.578947	53511.7	missense_variant	MODERATE	ENSSSCG00000025680	-
rs697726205	5	66039701	G/A	G:0.105263	A:0.894737	62072.6	synonymous_variant	LOW	ENSSSCG00000025680	-
rs690789593	5	66039703	G/T	G:0.565789	T:0.434211	7322.26	missense_variant	MODERATE	ENSSSCG00000025680	-
rs707294701	5	66039721	A/C	A:0.157895	C:0.842105	60397.2	missense_variant	MODERATE	ENSSSCG00000025680	-
rs710992261	5	66039732	C/T	C:0.223684	T:0.776316	51300.5	missense_variant	MODERATE	ENSSSCG00000025680	-
5_66039773_C/G	5	66039773	C/G	C:0.960526	G:0.0394737	68.71	5_prime_UTR_variant;missense_variant	MODIFIER;MODERATE	ENSSSCG00000025680	-
rs334476205	5	66039802	T/C	T:0.105263	C:0.894737	35042.8	5_prime_UTR_variant;missense_variant	MODIFIER;MODERATE	ENSSSCG00000025680	-
rs708301560	5	66039935	C/T	C:0.631579	T:0.368421	2909.57	5_prime_UTR_variant;synonymous_variant	MODIFIER;LOW	ENSSSCG00000025680	-
rs712361629	5	66039937	T/A	T:0.631579	A:0.368421	2909.57	5_prime_UTR_variant;missense_variant	MODIFIER;MODERATE	ENSSSCG00000025680	-
rs694793129	5	66040269	G/A	G:0.72973	A:0.27027	1060.6	5_prime_UTR_variant;missense_variant	MODIFIER;MODERATE	ENSSSCG00000025680	-
rs341969378	5	66040281	T/C	T:0.148649	C:0.851351	14072.8	5_prime_UTR_variant;missense_variant	MODIFIER;MODERATE	ENSSSCG00000025680	-
rs81268565	5	66046628	C/T	C:0.705882	T:0.294118	664.07	5_prime_UTR_variant;synonymous_variant	MODIFIER;LOW	ENSSSCG00000025680	-
rs324751210	5	66046646	T/C	T:0.797297	C:0.202703	490.47	5_prime_UTR_variant;synonymous_variant	MODIFIER;LOW	ENSSSCG00000025680	-
rs327847222	5	66046804	C/T	C:0.868421	T:0.131579	350.99	5_prime_UTR_variant;missense_variant	MODIFIER;MODERATE	ENSSSCG00000025680	-
rs345222447	5	66327389	G/A	G:0.960526	A:0.0394737	2354.5	3_prime_UTR_variant;upstream_gene_variant	MODIFIER	ENSSSCG00000000687;ENSSSCG00000000680	CD4;GPR162
rs81213958	5	66449061	C/T	C:0.197368	T:0.802632	1.15922e+06	synonymous_variant;downstream_gene_variant;intron_variant	LOW;MODIFIER	ENSSSCG00000000694;ENSSSCG00000000695;ENSSSCG00000000692	-;IFFO1;PIANP
rs81213959	5	66449064	T/C	T:0.157895	C:0.842105	1.29421e+06	synonymous_variant;downstream_gene_variant;intron_variant	LOW;MODIFIER	ENSSSCG00000000694;ENSSSCG00000000695;ENSSSCG00000000692	-;IFFO1;PIANP
5_66480733_C/A	5	66480733	C/A	C:0.934211	A:0.0657895	47.87	missense_variant;downstream_gene_variant;intron_variant	MODERATE;MODIFIER	ENSSSCG00000000697;ENSSSCG00000020372;ENSSSCG00000000692	CHD4;SCARNA11;PIANP
5_66649792_A/G	5	66649792	A/G	A:0.960526	G:0.0394737	21.61	downstream_gene_variant;3_prime_UTR_variant	MODIFIER	ENSSSCG00000000703;ENSSSCG00000000704	VAMP1;TAPBPL
rs792409354	5	66650363	T/G	T:0.382353	G:0.617647	2355.98	downstream_gene_variant;3_prime_UTR_variant	MODIFIER	ENSSSCG00000000703;ENSSSCG00000000704	VAMP1;TAPBPL
rs789402857	5	66650370	T/G	T:0.216667	G:0.783333	1807.2	downstream_gene_variant;3_prime_UTR_variant	MODIFIER	ENSSSCG00000000703;ENSSSCG00000000704	VAMP1;TAPBPL
rs340127084	5	66654258	A/C	A:0.960526	C:0.0394737	186.97	downstream_gene_variant;missense_variant	MODIFIER;MODERATE	ENSSSCG00000000705;ENSSSCG00000000704	CD27;TAPBPL
rs793330364	5	66792051	C/G	C:0.960526	G:0.0394737	3686.5	missense_variant;downstream_gene_variant;missense_variant,splice_region_variant	MODERATE;MODIFIER	ENSSSCG00000000708;ENSSSCG00000000709	TNFRSF1A;PLEKHG6
5_66792853_T/A	5	66792853	T/A	T:0.725806	A:0.274194	499.39	3_prime_UTR_variant;downstream_gene_variant	MODIFIER	ENSSSCG00000000708;ENSSSCG00000000709	TNFRSF1A;PLEKHG6
rs334642503	5	66793155	G/C	G:0.960526	C:0.0394737	1687.83	3_prime_UTR_variant;downstream_gene_variant	MODIFIER	ENSSSCG00000000708;ENSSSCG00000000709	TNFRSF1A;PLEKHG6
rs786713689	5	6785543	A/C	A:0.947368	C:0.0526316	59.12	downstream_gene_variant	MODIFIER	ENSSSCG00000000105;ENSSSCG00000000104	KDELR3;DDX17
rs335088002	5	71779228	G/A	G:0.0540541	A:0.945946	26002.6	synonymous_variant;downstream_gene_variant;intron_variant	LOW;MODIFIER	ENSSSCG00000000765;ENSSSCG00000027725	IL17RA;-
rs345352161	5	71779237	G/A	G:0.0540541	A:0.945946	21783.9	synonymous_variant;downstream_gene_variant;intron_variant	LOW;MODIFIER	ENSSSCG00000000765;ENSSSCG00000027725	IL17RA;-
5_74653445_A/G	5	74653445	A/G	A:0.934211	G:0.0657895	113.79	3_prime_UTR_variant	MODIFIER	ENSSSCG00000000784	LRRK2
5_74653615_A/G	5	74653615	A/G	A:0.881579	G:0.118421	289.36	3_prime_UTR_variant	MODIFIER	ENSSSCG00000000784	LRRK2
rs329423205	5	7579100	T/C	T:0.210526	C:0.789474	38335.4	synonymous_variant	LOW	ENSSSCG00000020777	-
rs345022024	5	7579137	C/T	C:0.223684	T:0.776316	54499.2	missense_variant	MODERATE	ENSSSCG00000020777	-
rs324193949	5	7579151	G/A	G:0.223684	A:0.776316	61870.2	synonymous_variant	LOW	ENSSSCG00000020777	-
rs326407660	5	7631115	G/A	G:0.741379	A:0.258621	309.99	3_prime_UTR_variant	MODIFIER	ENSSSCG00000021663	-
5_7757543_A/G	5	7757543	A/G	A:0.960526	G:0.0394737	43.51	missense_variant	MODERATE	ENSSSCG00000028531	-
5_8072599_T/C	5	8072599	T/C	T:0.934211	C:0.0657895	48.32	3_prime_UTR_variant	MODIFIER	ENSSSCG00000000130	CYTH4
5_8084988_A/C	5	8084988	A/C	A:0.960526	C:0.0394737	32.61	missense_variant	MODERATE	ENSSSCG00000000130	CYTH4
5_8084998_G/C	5	8084998	G/C	G:0.960526	C:0.0394737	50.08	synonymous_variant	LOW	ENSSSCG00000000130	CYTH4
5_8085007_G/C	5	8085007	G/C	G:0.960526	C:0.0394737	78.53	synonymous_variant	LOW	ENSSSCG00000000130	CYTH4
rs326691305	5	8416027	G/A	G:0.0657895	A:0.934211	56161.3	3_prime_UTR_variant	MODIFIER	ENSSSCG00000000136	CSF2RB
5_8424929_A/G	5	8424929	A/G	A:0.852941	G:0.147059	140.19	missense_variant	MODERATE	ENSSSCG00000000136	CSF2RB
rs45431705	5	8910627	G/A	G:0.905405	A:0.0945946	208.08	intron_variant	MODIFIER	ENSSSCG00000000141	EIF3D
rs45431706	5	8910707	T/C	T:0.815789	C:0.184211	461.5	intron_variant	MODIFIER	ENSSSCG00000000141	EIF3D
rs690697669	5	9095402	T/A	T:0.921053	A:0.0789474	223.64	stop_gained	HIGH	ENSSSCG00000000145	MYH9
rs329093467	5	9103381	G/C	G:0.0526316	C:0.947368	70340.9	synonymous_variant	LOW	ENSSSCG00000000145	MYH9
5_9103398_G/C	5	9103398	G/C	G:0.960526	C:0.0394737	65.29	missense_variant	MODERATE	ENSSSCG00000000145	MYH9
rs334797692	5	9105357	G/T	G:0.921053	T:0.0789474	206.1	synonymous_variant	LOW	ENSSSCG00000000145	MYH9
rs693327670	5	9293236	G/A	G:0.777778	A:0.222222	4520.95	downstream_gene_variant	MODIFIER	ENSSSCG00000000150	-
rs703065516	5	9293239	G/A	G:0.777778	A:0.222222	4514.44	downstream_gene_variant	MODIFIER	ENSSSCG00000000150	-
rs706567011	5	9295032	G/A	G:0.789474	A:0.210526	9267.32	downstream_gene_variant	MODIFIER	ENSSSCG00000000150	-
6_111734777_T/C	6	111734777	T/C	T:0.797297	C:0.202703	508.66	intron_variant	MODIFIER	ENSSSCG00000003742	INO80C
rs700747256	6	119272423	A/G	A:0.227273	G:0.772727	8849.48	3_prime_UTR_variant	MODIFIER	ENSSSCG00000003755	MCOLN2
rs342530431	6	12296791	G/A	G:0.95	A:0.05	181.36	synonymous_variant	LOW	ENSSSCG00000002712	LDHD
rs703780552	6	12431153	C/G	C:0.947368	G:0.0526316	35	intergenic_variant	MODIFIER	-	-
6_124790357_C/T	6	124790357	C/T	C:0.947368	T:0.0526316	87.44	3_prime_UTR_variant;downstream_gene_variant	MODIFIER	ENSSSCG00000003763;ENSSSCG00000020200	IFI44;U6
6_13495354_G/C	6	13495354	G/C	G:0.118421	C:0.881579	15823.4	intergenic_variant	MODIFIER	-	-
6_13495355_G/A	6	13495355	G/A	G:0.118421	A:0.881579	15823.4	intergenic_variant	MODIFIER	-	-
6_135905571_C/T	6	135905571	C/T	C:0.934211	T:0.0657895	129.71	synonymous_variant;3_prime_UTR_variant,NMD_transcript_variant	LOW;MODIFIER	ENSSSCG00000003809	JAK1	3
rs707386196	6	137324082	T/C	T:0.0526316	C:0.947368	18874.2	downstream_gene_variant	MODIFIER	ENSSSCG00000020427	SNORA16
rs702821471	6	137326780	C/T	C:0.0394737	T:0.960526	19763.4	intergenic_variant	MODIFIER	-	-
rs337494260	6	137326781	T/G	T:0.0394737	G:0.960526	19762.4	intergenic_variant	MODIFIER	-	-
rs342721226	6	146133708	C/T	C:0.960526	T:0.0394737	722.53	3_prime_UTR_variant	MODIFIER	ENSSSCG00000028506	YIPF1		1
rs326661681	6	153752244	A/G	A:0.0526316	G:0.947368	21057.2	downstream_gene_variant	MODIFIER	ENSSSCG00000003921	-
rs322014903	6	153912274	C/T	C:0.934211	T:0.0657895	7344.3	synonymous_variant	LOW	ENSSSCG00000003922	UROD
rs342305276	6	154029073	G/C	G:0.868421	C:0.131579	74208.2	downstream_gene_variant;intron_variant;splice_region_variant,synonymous_variant	MODIFIER;LOW	ENSSSCG00000003929;ENSSSCG00000027423;ENSSSCG00000028894;ENSSSCG00000018584;ENSSSCG00000003930;ENSSSCG00000018748;ENSSSCG00000018197	BEST4;TMEM53;SNORD39;snosnR61;-;SNORD46
6_2007626_T/A	6	2007626	T/A	T:0.815789	A:0.184211	1535.15	downstream_gene_variant	MODIFIER	ENSSSCG00000002655	MAP1LC3B
6_2007627_C/A	6	2007627	C/A	C:0.815789	A:0.184211	1520.15	downstream_gene_variant	MODIFIER	ENSSSCG00000002655	MAP1LC3B
6_2007630_G/T	6	2007630	G/T	G:0.815789	T:0.184211	1517.29	downstream_gene_variant	MODIFIER	ENSSSCG00000002655	MAP1LC3B
rs323605178	6	40111611	T/C	T:0.618421	C:0.381579	7477.98	3_prime_UTR_variant;downstream_gene_variant	MODIFIER	ENSSSCG00000024666;ENSSSCG00000025126	FXYD3;LGI4
rs326870291	6	40112171	G/A	G:0.618421	A:0.381579	8522.76	missense_variant;downstream_gene_variant	MODERATE;MODIFIER	ENSSSCG00000024666;ENSSSCG00000025126	FXYD3;LGI4
rs81214361	6	40112312	G/A	G:0.434211	A:0.565789	18150.8	synonymous_variant;downstream_gene_variant	LOW;MODIFIER	ENSSSCG00000024666;ENSSSCG00000025126	FXYD3;LGI4
rs343778457	6	40114950	G/A	G:0.578947	A:0.421053	73882.2	synonymous_variant;downstream_gene_variant	LOW;MODIFIER	ENSSSCG00000024666;ENSSSCG00000025126	FXYD3;LGI4
rs327667058	6	40114967	C/T	C:0.434211	T:0.565789	16412.9	5_prime_UTR_variant;downstream_gene_variant	MODIFIER	ENSSSCG00000024666;ENSSSCG00000025126	FXYD3;LGI4
rs338850092	6	40115015	T/C	T:0.473684	C:0.526316	6313.61	5_prime_UTR_variant;downstream_gene_variant	MODIFIER	ENSSSCG00000024666;ENSSSCG00000025126	FXYD3;LGI4
rs706924854	6	40140152	G/A	G:0.947368	A:0.0526316	6729.87	intron_variant	MODIFIER	ENSSSCG00000025499	FXYD5
rs339925288	6	40140170	C/T	C:0.960526	T:0.0394737	2301.5	intron_variant	MODIFIER	ENSSSCG00000025499	FXYD5
rs343876265	6	40140202	C/T	C:0.947368	T:0.0526316	5617.87	splice_region_variant,intron_variant	LOW	ENSSSCG00000025499	FXYD5
6_40196043_C/A	6	40196043	C/A	C:0.960526	A:0.0394737	38.69	missense_variant;downstream_gene_variant	MODERATE;MODIFIER	ENSSSCG00000002885;ENSSSCG00000002884	USF2;LSR
rs320281693	6	40196056	A/G	A:0.434211	G:0.565789	29470.9	synonymous_variant;downstream_gene_variant	LOW;MODIFIER	ENSSSCG00000002885;ENSSSCG00000002884	USF2;LSR
rs323766633	6	40202963	C/T	C:0.671053	T:0.328947	90945.2	synonymous_variant;upstream_gene_variant	LOW;MODIFIER	ENSSSCG00000002885;ENSSSCG00000002886	USF2;HAMP
rs335575523	6	40203206	T/C	T:0.0526316	C:0.947368	206744	3_prime_UTR_variant;upstream_gene_variant	MODIFIER	ENSSSCG00000002885;ENSSSCG00000002886	USF2;HAMP
rs338100446	6	40203292	C/T	C:0.381579	T:0.618421	135547	3_prime_UTR_variant;upstream_gene_variant	MODIFIER	ENSSSCG00000002885;ENSSSCG00000002886	USF2;HAMP
6_40599647_T/C	6	40599647	T/C	T:0.960526	C:0.0394737	52.97	upstream_gene_variant;synonymous_variant	MODIFIER;LOW	ENSSSCG00000002895;ENSSSCG00000020382;ENSSSCG00000002908	KMT2B;-;ZBTB32
6_40914550_C/T	6	40914550	C/T	C:0.921053	T:0.0789474	38	synonymous_variant	LOW	ENSSSCG00000030149	CAPNS1	1.2
rs329615471	6	40916407	A/C	A:0.592105	C:0.407895	198242	synonymous_variant;downstream_gene_variant	LOW;MODIFIER	ENSSSCG00000030149;ENSSSCG00000025533	CAPNS1;COX7A1
6_43211900_A/G	6	43211900	A/G	A:0.959459	G:0.0405405	53.75	missense_variant;intron_variant	MODERATE;MODIFIER	ENSSSCG00000022692;ENSSSCG00000024281	RINL;-
rs318719789	6	44335201	G/C	G:0.381579	C:0.618421	84537.1	synonymous_variant;upstream_gene_variant	LOW;MODIFIER	ENSSSCG00000002989	AKT2
rs707202815	6	44335246	G/C	G:0.5	C:0.5	162666	synonymous_variant;upstream_gene_variant	LOW;MODIFIER	ENSSSCG00000002989	AKT2	3
rs693007577	6	44335247	C/T	C:0.5	T:0.5	162666	missense_variant;upstream_gene_variant	MODERATE;MODIFIER	ENSSSCG00000002989	AKT2	3
rs701210926	6	44335248	G/T	G:0.5	T:0.5	162666	missense_variant;upstream_gene_variant	MODERATE;MODIFIER	ENSSSCG00000002989	AKT2	3
rs690832549	6	44335312	C/T	C:0.5	T:0.5	119374	synonymous_variant;upstream_gene_variant	LOW;MODIFIER	ENSSSCG00000002989	AKT2	3
rs700582785	6	44335327	G/C	G:0.5	C:0.5	121398	synonymous_variant;upstream_gene_variant	LOW;MODIFIER	ENSSSCG00000002989	AKT2	3
rs81215703	6	44471734	C/T	C:0.684211	T:0.315789	43658.4	synonymous_variant	LOW	ENSSSCG00000021067	BLVRB
6_44471752_A/T	6	44471752	A/T	A:0.590909	T:0.409091	25886.5	splice_region_variant,intron_variant	LOW	ENSSSCG00000021067	BLVRB
6_44471753_G/T	6	44471753	G/T	G:0.612903	T:0.387097	25406.7	splice_region_variant,intron_variant	LOW	ENSSSCG00000021067	BLVRB
rs331247824	6	46057054	C/T	C:0.863636	T:0.136364	2441.28	intron_variant;upstream_gene_variant	MODIFIER	ENSSSCG00000003041;ENSSSCG00000003048;ENSSSCG00000003042	CD79A;CXCL17;RPS19
rs341995678	6	46057215	A/G	A:0.905405	G:0.0945946	2538.62	intron_variant;upstream_gene_variant	MODIFIER	ENSSSCG00000003041;ENSSSCG00000003048;ENSSSCG00000003042	CD79A;CXCL17;RPS19
6_50028629_C/A	6	50028629	C/A	C:0.960526	A:0.0394737	22.51	intron_variant	MODIFIER	ENSSSCG00000023792	SNRNP70
rs55619186	6	50096119	G/C	G:0.684211	C:0.315789	869906	downstream_gene_variant;3_prime_UTR_variant;synonymous_variant	MODIFIER;LOW	ENSSSCG00000003144;ENSSSCG00000003154;ENSSSCG00000003153	BAX;GYS1;FTL
6_50097482_G/A	6	50097482	G/A	G:0.618421	A:0.381579	20345.1	downstream_gene_variant;3_prime_UTR_variant;5_prime_UTR_variant	MODIFIER	ENSSSCG00000003144;ENSSSCG00000003154;ENSSSCG00000003153	BAX;GYS1;FTL
6_50097485_C/T	6	50097485	C/T	C:0.618421	T:0.381579	21507.5	downstream_gene_variant;3_prime_UTR_variant;5_prime_UTR_variant	MODIFIER	ENSSSCG00000003144;ENSSSCG00000003154;ENSSSCG00000003153	BAX;GYS1;FTL
6_50097500_C/G	6	50097500	C/G	C:0.894737	G:0.105263	133.77	downstream_gene_variant;3_prime_UTR_variant;5_prime_UTR_variant	MODIFIER	ENSSSCG00000003144;ENSSSCG00000003154;ENSSSCG00000003153	BAX;GYS1;FTL
6_50097502_A/T	6	50097502	A/T	A:0.881579	T:0.118421	144.37	downstream_gene_variant;3_prime_UTR_variant;5_prime_UTR_variant	MODIFIER	ENSSSCG00000003144;ENSSSCG00000003154;ENSSSCG00000003153	BAX;GYS1;FTL
rs55618404,rs55618962	6	50297265	C/T	C:0.513158	T:0.486842	24604.8	downstream_gene_variant;synonymous_variant	MODIFIER;LOW	ENSSSCG00000028483;ENSSSCG00000025540;ENSSSCG00000027829;ENSSSCG00000023143;ENSSSCG00000003166;ENSSSCG00000003167	SNORD33;SNORD35;SNORD34;-
rs81212439	6	50308127	T/C	T:0.289474	C:0.710526	7.01157e+06	synonymous_variant;downstream_gene_variant;intron_variant	LOW;MODIFIER	ENSSSCG00000003165;ENSSSCG00000027317;ENSSSCG00000003166;ENSSSCG00000024521	RPS11;-;SNORD35
rs328328698	6	50308356	C/T	C:0.355263	T:0.644737	15866.4	intron_variant;downstream_gene_variant	MODIFIER	ENSSSCG00000003165;ENSSSCG00000027317;ENSSSCG00000003166;ENSSSCG00000024521	RPS11;-;SNORD35
rs337962976	6	50308430	C/T	C:0.355263	T:0.644737	12333	intron_variant;downstream_gene_variant	MODIFIER	ENSSSCG00000003165;ENSSSCG00000027317;ENSSSCG00000003166;ENSSSCG00000024521	RPS11;-;SNORD35
rs319195416	6	50308532	C/T	C:0.355263	T:0.644737	9545.43	intron_variant;downstream_gene_variant	MODIFIER	ENSSSCG00000003165;ENSSSCG00000027317;ENSSSCG00000003166;ENSSSCG00000024521	RPS11;-;SNORD35
6_51585423_A/G	6	51585423	A/G	A:0.960526	G:0.0394737	57.73	non_coding_transcript_exon_variant,non_coding_transcript_variant;intron_variant;downstream_gene_variant	MODIFIER	ENSSSCG00000003226	CD33
rs339476261	6	51687419	C/T	C:0.758621	T:0.241379	3839.76	intron_variant;downstream_gene_variant;stop_gained,NMD_transcript_variant;upstream_gene_variant	MODIFIER;HIGH	ENSSSCG00000003229;ENSSSCG00000003230	ETFB;CLDND2
rs703703737	6	51822742	G/A	G:0.960526	A:0.0394737	2933.5	synonymous_variant	LOW	ENSSSCG00000003236	SIGLEC5
rs701062145	6	52471959	G/T	G:0.934211	T:0.0657895	130.35	upstream_gene_variant	MODIFIER	ENSSSCG00000026869	U6
rs709526027	6	52471962	C/G	C:0.934211	G:0.0657895	130.51	upstream_gene_variant	MODIFIER	ENSSSCG00000026869	U6
rs324615897	6	52473361	A/G	A:0.302632	G:0.697368	8859.91	upstream_gene_variant	MODIFIER	ENSSSCG00000026869	U6
rs697541027	6	52474315	C/A	C:0.934211	A:0.0657895	126.54	upstream_gene_variant	MODIFIER	ENSSSCG00000026869	U6
rs703567107	6	52530344	T/C	T:0.881579	C:0.118421	2748.49	intergenic_variant	MODIFIER	-	-
6_52592729_T/A	6	52592729	T/A	T:0.361111	A:0.638889	26535.7	intergenic_variant	MODIFIER	-	-
6_52978097_C/G	6	52978097	C/G	C:0.802632	G:0.197368	290.38	upstream_gene_variant;3_prime_UTR_variant	MODIFIER	ENSSSCG00000003256;ENSSSCG00000003253	PRKCG;-
6_52978575_A/T	6	52978575	A/T	A:0.815789	T:0.184211	972.96	upstream_gene_variant;downstream_gene_variant	MODIFIER	ENSSSCG00000003256;ENSSSCG00000003253	PRKCG;-
6_52978586_T/G	6	52978586	T/G	T:0.868421	G:0.131579	719.44	upstream_gene_variant;downstream_gene_variant	MODIFIER	ENSSSCG00000003256;ENSSSCG00000003253	PRKCG;-
rs330520277	6	53298177	A/C	A:0.144737	C:0.855263	1.53389e+06	downstream_gene_variant;synonymous_variant	MODIFIER;LOW	ENSSSCG00000028802;ENSSSCG00000029785	-;RPS9
rs55618395	6	53298210	T/C	T:0.947368	C:0.0526316	110394	downstream_gene_variant;synonymous_variant	MODIFIER;LOW	ENSSSCG00000028802;ENSSSCG00000029785	-;RPS9
6_53413411_G/T	6	53413411	G/T	G:0.947368	T:0.0526316	23.45	downstream_gene_variant;intron_variant	MODIFIER	ENSSSCG00000030857;ENSSSCG00000003269	LENG8;LENG9
6_53413412_A/C	6	53413412	A/C	A:0.947368	C:0.0526316	23.45	downstream_gene_variant;intron_variant	MODIFIER	ENSSSCG00000030857;ENSSSCG00000003269	LENG8;LENG9
rs335263548	6	53766383	G/A	G:0.8125	A:0.1875	7576.88	upstream_gene_variant;downstream_gene_variant	MODIFIER	ENSSSCG00000003278;ENSSSCG00000029446	-
rs712230989	6	53773419	T/C	T:0.921053	C:0.0789474	5022.67	synonymous_variant	LOW	ENSSSCG00000003278	-
rs196960380	6	53773794	G/A	G:0.894737	A:0.105263	9751.27	3_prime_UTR_variant	MODIFIER	ENSSSCG00000003278	-
6_62328891_G/T	6	62328891	G/T	G:0.921053	T:0.0789474	58.95	3_prime_UTR_variant	MODIFIER	ENSSSCG00000030253	NOL9
rs334916068	6	63739697	T/C	T:0.0657895	C:0.934211	899167	synonymous_variant	LOW	ENSSSCG00000022343	ENO1	1
6_65703830_G/A	6	65703830	G/A	G:0.945946	A:0.0540541	100.18	3_prime_UTR_variant	MODIFIER	ENSSSCG00000022401	AGTRAP
6_65703843_C/T	6	65703843	C/T	C:0.932432	T:0.0675676	85.55	3_prime_UTR_variant	MODIFIER	ENSSSCG00000022401	AGTRAP
rs326248361	6	7000283	T/C	T:0.959459	C:0.0405405	2695.87	synonymous_variant	LOW	ENSSSCG00000002688	-
6_70307129_G/A	6	70307129	G/A	G:0.881579	A:0.118421	98.72	missense_variant,splice_region_variant	MODERATE	ENSSSCG00000003483	PADI4	2
6_71843054_T/C	6	71843054	T/C	T:0.960526	C:0.0394737	68.71	3_prime_UTR_variant;downstream_gene_variant	MODIFIER	ENSSSCG00000003493;ENSSSCG00000003492	CAPZB;PQLC2
rs705491387	6	76250767	A/C	A:0.960526	C:0.0394737	42.26	intergenic_variant	MODIFIER	-	-
6_76574912_C/T	6	76574912	C/T	C:0.894737	T:0.105263	134.96	intergenic_variant	MODIFIER	-	-
6_77405474_A/T	6	77405474	A/T	A:0.960526	T:0.0394737	32.31	3_prime_UTR_variant	MODIFIER	ENSSSCG00000003555	-
rs343355707	6	77478453	C/T	C:0.934211	T:0.0657895	6453.32	synonymous_variant	LOW	ENSSSCG00000003558	RPS6KA1	2
6_78144362_T/G	6	78144362	T/G	T:0.958333	G:0.0416667	23.78	downstream_gene_variant;3_prime_UTR_variant	MODIFIER	ENSSSCG00000003573;ENSSSCG00000003572	MAP3K6;SYTL1
6_78144363_C/A	6	78144363	C/A	C:0.958333	A:0.0416667	23.78	downstream_gene_variant;3_prime_UTR_variant	MODIFIER	ENSSSCG00000003573;ENSSSCG00000003572	MAP3K6;SYTL1
6_78144366_A/G	6	78144366	A/G	A:0.958333	G:0.0416667	29.91	downstream_gene_variant;3_prime_UTR_variant	MODIFIER	ENSSSCG00000003573;ENSSSCG00000003572	MAP3K6;SYTL1
6_78561900_A/G	6	78561900	A/G	A:0.959459	G:0.0405405	21.77	intron_variant	MODIFIER	ENSSSCG00000003584	THEMIS2
rs698679949	6	79016895	T/C	T:0.881579	C:0.118421	3174.55	3_prime_UTR_variant	MODIFIER	ENSSSCG00000028809	DNAJC8	2
6_79047485_A/G	6	79047485	A/G	A:0.960526	G:0.0394737	45.68	upstream_gene_variant;intron_variant	MODIFIER	ENSSSCG00000028809;ENSSSCG00000027072	DNAJC8;ATPIF1
rs319661506	6	79915619	G/C	G:0.881579	C:0.118421	70762.5	downstream_gene_variant	MODIFIER	ENSSSCG00000003587;ENSSSCG00000026263	TMEM200B;-
rs330915422	6	79915799	G/A	G:0.881579	A:0.118421	69347.5	downstream_gene_variant	MODIFIER	ENSSSCG00000003587;ENSSSCG00000026263	TMEM200B;-
rs339099051	6	79916011	A/G	A:0.881579	G:0.118421	86313.5	downstream_gene_variant	MODIFIER	ENSSSCG00000003587;ENSSSCG00000026263	TMEM200B;-
rs324066362	6	79916187	G/A	G:0.881579	A:0.118421	70635.5	downstream_gene_variant	MODIFIER	ENSSSCG00000003587;ENSSSCG00000026263	TMEM200B;-
rs335966199	6	79916239	G/A	G:0.815789	A:0.184211	141976	downstream_gene_variant	MODIFIER	ENSSSCG00000003587;ENSSSCG00000026263	TMEM200B;-
rs343552106	6	81069191	G/A	G:0.684211	A:0.315789	442250	downstream_gene_variant	MODIFIER	ENSSSCG00000025034	LAPTM5	3
rs700763575	6	81069431	A/T	A:0.776316	T:0.223684	218790	downstream_gene_variant	MODIFIER	ENSSSCG00000025034	LAPTM5	3
rs343180214	6	81069455	G/A	G:0.75	A:0.25	341394	downstream_gene_variant	MODIFIER	ENSSSCG00000025034	LAPTM5	3
rs327037995	6	81069459	T/C	T:0.75	C:0.25	317889	downstream_gene_variant	MODIFIER	ENSSSCG00000025034	LAPTM5	3
rs342181995	6	81069542	A/G	A:0.75	G:0.25	236611	downstream_gene_variant	MODIFIER	ENSSSCG00000025034	LAPTM5	3
rs327264119	6	81069544	G/A	G:0.763158	A:0.236842	198902	downstream_gene_variant	MODIFIER	ENSSSCG00000025034	LAPTM5	3
rs55618299	6	81069913	G/A	G:0.763158	A:0.236842	214182	downstream_gene_variant	MODIFIER	ENSSSCG00000025034	LAPTM5	3
6_82767964_C/T	6	82767964	C/T	C:0.0394737	T:0.960526	14400.3	synonymous_variant	LOW	ENSSSCG00000024845	-
6_83010768_T/C	6	83010768	T/C	T:0.921053	C:0.0789474	69.25	3_prime_UTR_variant;intron_variant	MODIFIER	ENSSSCG00000029799;ENSSSCG00000028423	ZBTB8OS;RBBP4
6_84788488_T/C	6	84788488	T/C	T:0.736842	C:0.263158	1130.8	intergenic_variant	MODIFIER	-	-
6_85640105_T/G	6	85640105	T/G	T:0.881579	G:0.118421	112.08	missense_variant	MODERATE	ENSSSCG00000003637	-
6_8568812_G/A	6	8568812	G/A	G:0.934211	A:0.0657895	27.06	intergenic_variant	MODIFIER	-	-
rs697620229	6	866726	G/A	G:0.960526	A:0.0394737	2406.5	upstream_gene_variant;downstream_gene_variant	MODIFIER	ENSSSCG00000021356;ENSSSCG00000024460;ENSSSCG00000024853;ENSSSCG00000025162	-;ssc-mir-4332
rs81339933	6	867533	G/A	G:0.776316	A:0.223684	84164.4	upstream_gene_variant;downstream_gene_variant	MODIFIER	ENSSSCG00000021356;ENSSSCG00000024460;ENSSSCG00000024853;ENSSSCG00000025162	-;ssc-mir-4332
6_869902_T/A	6	869902	T/A	T:0.5	A:0.5	624203	upstream_gene_variant;downstream_gene_variant	MODIFIER	ENSSSCG00000021356;ENSSSCG00000020149;ENSSSCG00000024853;ENSSSCG00000025162	-;5_8S_rRNA;ssc-mir-4332
6_869992_A/C	6	869992	A/C	A:0.934211	C:0.0657895	1048.27	upstream_gene_variant;downstream_gene_variant	MODIFIER	ENSSSCG00000021356;ENSSSCG00000020149;ENSSSCG00000024853;ENSSSCG00000025162	-;5_8S_rRNA;ssc-mir-4332
rs694582713	6	870011	G/A	G:0.960526	A:0.0394737	6228.5	upstream_gene_variant;downstream_gene_variant	MODIFIER	ENSSSCG00000021356;ENSSSCG00000020149;ENSSSCG00000024853;ENSSSCG00000025162	-;5_8S_rRNA;ssc-mir-4332
6_870224_A/G	6	870224	A/G	A:0.960526	G:0.0394737	1328.5	upstream_gene_variant;downstream_gene_variant	MODIFIER	ENSSSCG00000021356;ENSSSCG00000020149;ENSSSCG00000024853;ENSSSCG00000025162	-;5_8S_rRNA;ssc-mir-4332
rs690206145	6	870227	G/A	G:0.657895	A:0.342105	150178	upstream_gene_variant;downstream_gene_variant	MODIFIER	ENSSSCG00000021356;ENSSSCG00000020149;ENSSSCG00000024853;ENSSSCG00000025162	-;5_8S_rRNA;ssc-mir-4332
rs703714288	6	871736	G/A	G:0.815789	A:0.184211	1900.59	downstream_gene_variant;upstream_gene_variant	MODIFIER	ENSSSCG00000020149;ENSSSCG00000024853;ENSSSCG00000025162	5_8S_rRNA;ssc-mir-4332
rs703564096	6	871759	A/G	A:0.815789	G:0.184211	2013.92	downstream_gene_variant;upstream_gene_variant	MODIFIER	ENSSSCG00000020149;ENSSSCG00000024853;ENSSSCG00000025162	5_8S_rRNA;ssc-mir-4332
rs711800126	6	871799	A/G	A:0.810811	G:0.189189	1179.4	downstream_gene_variant;upstream_gene_variant	MODIFIER	ENSSSCG00000020149;ENSSSCG00000024853;ENSSSCG00000025162	5_8S_rRNA;ssc-mir-4332
6_872680_T/A	6	872680	T/A	T:0.684211	A:0.315789	9036.26	non_coding_transcript_exon_variant,non_coding_transcript_variant;upstream_gene_variant	MODIFIER	ENSSSCG00000020149;ENSSSCG00000024853	5_8S_rRNA;ssc-mir-4332
rs704217815	6	872983	A/C	A:0.460526	C:0.539474	35023.8	upstream_gene_variant	MODIFIER	ENSSSCG00000020149;ENSSSCG00000024853	5_8S_rRNA;ssc-mir-4332
rs702733680	6	873039	A/G	A:0.605263	G:0.394737	9512.08	upstream_gene_variant	MODIFIER	ENSSSCG00000020149;ENSSSCG00000024853	5_8S_rRNA;ssc-mir-4332
rs708932746	6	873061	A/G	A:0.644737	G:0.355263	9196.41	upstream_gene_variant	MODIFIER	ENSSSCG00000020149;ENSSSCG00000024853	5_8S_rRNA;ssc-mir-4332
rs710960830	6	873471	A/G	A:0.723684	G:0.276316	7184.02	upstream_gene_variant	MODIFIER	ENSSSCG00000020149;ENSSSCG00000024853	5_8S_rRNA;ssc-mir-4332
rs697041086	6	873550	G/A	G:0.802632	A:0.197368	8926.03	upstream_gene_variant	MODIFIER	ENSSSCG00000020149;ENSSSCG00000024853	5_8S_rRNA;ssc-mir-4332
rs703805125	6	873604	A/G	A:0.855263	G:0.144737	2932.37	upstream_gene_variant	MODIFIER	ENSSSCG00000020149;ENSSSCG00000024853	5_8S_rRNA;ssc-mir-4332
rs705104701	6	873926	T/C	T:0.657895	C:0.342105	8809.27	upstream_gene_variant	MODIFIER	ENSSSCG00000020149;ENSSSCG00000024853	5_8S_rRNA;ssc-mir-4332
rs708548676	6	874124	G/A	G:0.723684	A:0.276316	9476.57	upstream_gene_variant	MODIFIER	ENSSSCG00000020149;ENSSSCG00000024853	5_8S_rRNA;ssc-mir-4332
6_874791_A/G	6	874791	A/G	A:0.5	G:0.5	335254	upstream_gene_variant	MODIFIER	ENSSSCG00000020149;ENSSSCG00000024853	5_8S_rRNA;ssc-mir-4332
rs80856283	6	875789	A/G	A:0.723684	G:0.276316	121226	upstream_gene_variant	MODIFIER	ENSSSCG00000020149	5_8S_rRNA
6_90691834_G/A	6	90691834	G/A	G:0.960526	A:0.0394737	61.98	downstream_gene_variant;intron_variant	MODIFIER	ENSSSCG00000026285;ENSSSCG00000022163	-;GNAL
rs707823927	6	956713	C/T	C:0.802632	T:0.197368	2644.77	upstream_gene_variant	MODIFIER	ENSSSCG00000028749	-
6_956774_T/C	6	956774	T/C	T:0.868421	C:0.131579	1661.8	upstream_gene_variant	MODIFIER	ENSSSCG00000028749	-
rs690747036	6	956898	G/T	G:0.75	T:0.25	6218.54	upstream_gene_variant	MODIFIER	ENSSSCG00000028749	-
rs710172703	6	957136	T/C	T:0.855263	C:0.144737	16334.5	intergenic_variant	MODIFIER	-	-
rs80987756	6	957274	C/T	C:0.710526	T:0.289474	9769.4	intergenic_variant	MODIFIER	-	-
rs81220511	6	957389	C/T	C:0.723684	T:0.276316	3365.1	intergenic_variant	MODIFIER	-	-
rs699999106	6	958767	G/C	G:0.671053	C:0.328947	6242.21	intergenic_variant	MODIFIER	-	-
6_96416144_T/C	6	96416144	T/C	T:0.763158	C:0.236842	705.33	downstream_gene_variant	MODIFIER	ENSSSCG00000003691	MYL12B
6_96417655_T/C	6	96417655	T/C	T:0.945946	C:0.0540541	29.04	downstream_gene_variant	MODIFIER	ENSSSCG00000003691	MYL12B
7_118735203_G/A	7	118735203	G/A	G:0.526316	A:0.473684	6249.33	3_prime_UTR_variant	MODIFIER	ENSSSCG00000025768	CALM1		1.3
rs340890922	7	120747599	G/A	G:0.597222	A:0.402778	11443.7	synonymous_variant	LOW	ENSSSCG00000002451	-
7_125288961_T/C	7	125288961	T/C	T:0.960526	C:0.0394737	30.48	missense_variant	MODERATE	ENSSSCG00000002506	VRK1		1
rs80991081	7	134490199	C/T	C:0.644737	T:0.355263	89645.6	synonymous_variant	LOW	ENSSSCG00000002629	FBXO9	1.4
rs196951955	7	1783395	T/C	T:0.947368	C:0.0526316	2373.9	downstream_gene_variant	MODIFIER	ENSSSCG00000001011	-
rs196951364	7	1783629	A/G	A:0.960526	G:0.0394737	6616.5	downstream_gene_variant	MODIFIER	ENSSSCG00000001011	-
rs328058625	7	1783638	G/A	G:0.960526	A:0.0394737	7867.5	downstream_gene_variant	MODIFIER	ENSSSCG00000001011	-
rs325282413	7	1976090	T/C	T:0.513889	C:0.486111	2075.8	downstream_gene_variant	MODIFIER	ENSSSCG00000001008	BPHL
rs340621948	7	1976285	C/T	C:0.632353	T:0.367647	1007.48	downstream_gene_variant	MODIFIER	ENSSSCG00000001008	BPHL
7_2015152_G/A	7	2015152	G/A	G:0.612903	A:0.387097	6227.18	synonymous_variant	LOW	ENSSSCG00000001006	TUBB2B
7_2015562_A/G	7	2015562	A/G	A:0.357143	G:0.642857	19529.8	synonymous_variant	LOW	ENSSSCG00000001006	TUBB2B
7_2016434_A/G	7	2016434	A/G	A:0.291667	G:0.708333	32213.5	synonymous_variant	LOW	ENSSSCG00000001006	TUBB2B
rs319052564	7	22052559	T/C	T:0.355263	C:0.644737	86041.7	synonymous_variant;downstream_gene_variant	LOW;MODIFIER	ENSSSCG00000021411;ENSSSCG00000001138	-
rs332652696	7	22052637	G/C	G:0.697368	C:0.302632	8855.25	synonymous_variant;downstream_gene_variant	LOW;MODIFIER	ENSSSCG00000021411;ENSSSCG00000001138	-
rs336082991	7	22052847	T/G	T:0.671053	G:0.328947	12103.3	synonymous_variant;downstream_gene_variant	LOW;MODIFIER	ENSSSCG00000021411;ENSSSCG00000001138	-
rs322983514	7	22052883	C/G	C:0.355263	G:0.644737	131918	synonymous_variant;downstream_gene_variant	LOW;MODIFIER	ENSSSCG00000021411;ENSSSCG00000001138	-
rs334191362	7	22052889	C/T	C:0.355263	T:0.644737	131020	synonymous_variant;downstream_gene_variant	LOW;MODIFIER	ENSSSCG00000021411;ENSSSCG00000001138	-
rs344323191	7	22052895	C/G	C:0.355263	G:0.644737	121618	synonymous_variant;downstream_gene_variant	LOW;MODIFIER	ENSSSCG00000021411;ENSSSCG00000001138	-
rs319223466	7	2294135	C/T	C:0.960526	T:0.0394737	838.75	downstream_gene_variant	MODIFIER	ENSSSCG00000025582	PXDC1
rs328631423	7	23180836	C/A	C:0.878378	A:0.121622	143.21	synonymous_variant;upstream_gene_variant	LOW;MODIFIER	ENSSSCG00000001177;ENSSSCG00000030023	-;HIST1H1B
rs324768116	7	24603855	T/C	T:0.763158	C:0.236842	24409.1	missense_variant	MODERATE	ENSSSCG00000030731	TMP-SLA-2
rs327371420	7	24604065	T/G	T:0.324324	G:0.675676	12210.7	intron_variant	MODIFIER	ENSSSCG00000030731	TMP-SLA-2
7_24604083_G/A	7	24604083	G/A	G:0.324324	A:0.675676	14528.3	intron_variant	MODIFIER	ENSSSCG00000030731	TMP-SLA-2
rs340300787	7	24604375	T/C	T:0.530303	C:0.469697	7049.39	intron_variant	MODIFIER	ENSSSCG00000030731	TMP-SLA-2
rs709543141	7	24604385	C/T	C:0.848485	T:0.151515	186.75	intron_variant	MODIFIER	ENSSSCG00000030731	TMP-SLA-2
rs710711469	7	24604433	T/C	T:0.954545	C:0.0454545	97.48	splice_region_variant,intron_variant	LOW	ENSSSCG00000030731	TMP-SLA-2
rs346295370	7	24604479	A/G	A:0.881579	G:0.118421	79946.5	missense_variant	MODERATE	ENSSSCG00000030731	TMP-SLA-2
rs328473218	7	24604583	G/A	G:0.439394	A:0.560606	7063.29	intron_variant	MODIFIER	ENSSSCG00000030731	TMP-SLA-2
rs339304734	7	24604655	C/T	C:0.828947	T:0.171053	96669.2	3_prime_UTR_variant	MODIFIER	ENSSSCG00000030731	TMP-SLA-2
rs331253819	7	24604677	T/G	T:0.960526	G:0.0394737	59925.5	3_prime_UTR_variant	MODIFIER	ENSSSCG00000030731	TMP-SLA-2
rs337323048	7	24604695	G/A	G:0.631579	A:0.368421	373586	3_prime_UTR_variant	MODIFIER	ENSSSCG00000030731	TMP-SLA-2
rs318381193	7	24604713	A/G	A:0.671053	G:0.328947	971608	3_prime_UTR_variant	MODIFIER	ENSSSCG00000030731	TMP-SLA-2
rs704368118	7	24604716	T/A	T:0.802632	A:0.197368	652903	3_prime_UTR_variant	MODIFIER	ENSSSCG00000030731	TMP-SLA-2
rs706398922	7	24604717	C/A	C:0.802632	A:0.197368	655393	3_prime_UTR_variant	MODIFIER	ENSSSCG00000030731	TMP-SLA-2
rs331430816	7	24604723	A/C	A:0.723684	C:0.276316	935882	3_prime_UTR_variant	MODIFIER	ENSSSCG00000030731	TMP-SLA-2
7_24604740_A/T	7	24604740	A/T	A:0.921053	T:0.0789474	12125.6	3_prime_UTR_variant	MODIFIER	ENSSSCG00000030731	TMP-SLA-2
7_24604743_A/C	7	24604743	A/C	A:0.921053	C:0.0789474	12212.6	3_prime_UTR_variant	MODIFIER	ENSSSCG00000030731	TMP-SLA-2
7_24604745_T/C	7	24604745	T/C	T:0.921053	C:0.0789474	12187.6	3_prime_UTR_variant	MODIFIER	ENSSSCG00000030731	TMP-SLA-2
rs328960914	7	24604802	T/C	T:0.592105	C:0.407895	363492	3_prime_UTR_variant	MODIFIER	ENSSSCG00000030731	TMP-SLA-2
rs344639636	7	24604814	C/T	C:0.802632	T:0.197368	251272	3_prime_UTR_variant	MODIFIER	ENSSSCG00000030731	TMP-SLA-2
rs323903770	7	24604829	C/T	C:0.802632	T:0.197368	364862	3_prime_UTR_variant	MODIFIER	ENSSSCG00000030731	TMP-SLA-2
rs333646488	7	24604869	G/T	G:0.828947	T:0.171053	237625	3_prime_UTR_variant	MODIFIER	ENSSSCG00000030731	TMP-SLA-2
rs324883804	7	24604893	T/C	T:0.421053	C:0.578947	797967	3_prime_UTR_variant	MODIFIER	ENSSSCG00000030731	TMP-SLA-2
rs339274144	7	24605036	G/A	G:0.828947	A:0.171053	11395.7	downstream_gene_variant	MODIFIER	ENSSSCG00000030731	TMP-SLA-2
rs345228109	7	24605041	A/C	A:0.828947	C:0.171053	11030.2	downstream_gene_variant	MODIFIER	ENSSSCG00000030731	TMP-SLA-2
rs690479970	7	24605212	C/T	C:0.567568	T:0.432432	14602.5	downstream_gene_variant	MODIFIER	ENSSSCG00000030731	TMP-SLA-2
rs334094895	7	24605312	A/G	A:0.542857	G:0.457143	15618.9	downstream_gene_variant	MODIFIER	ENSSSCG00000030731	TMP-SLA-2
rs693837052	7	24626955	G/C	G:0.592105	C:0.407895	264721	non_coding_transcript_exon_variant,non_coding_transcript_variant	MODIFIER	ENSSSCG00000030790	TMP-CH242-74M17.6
rs704065827	7	24626969	G/T	G:0.315789	T:0.684211	498372	non_coding_transcript_exon_variant,non_coding_transcript_variant	MODIFIER	ENSSSCG00000030790	TMP-CH242-74M17.6
rs713692705	7	24626972	G/C	G:0.315789	C:0.684211	495537	non_coding_transcript_exon_variant,non_coding_transcript_variant	MODIFIER	ENSSSCG00000030790	TMP-CH242-74M17.6
rs790620588	7	24626983	G/A	G:0.855263	A:0.144737	9070.37	non_coding_transcript_exon_variant,non_coding_transcript_variant	MODIFIER	ENSSSCG00000030790	TMP-CH242-74M17.6
rs787864404	7	24626988	C/A	C:0.657895	A:0.342105	209105	non_coding_transcript_exon_variant,non_coding_transcript_variant	MODIFIER	ENSSSCG00000030790	TMP-CH242-74M17.6
7_24627007_G/A	7	24627007	G/A	G:0.815789	A:0.184211	199580	non_coding_transcript_exon_variant,non_coding_transcript_variant	MODIFIER	ENSSSCG00000030790	TMP-CH242-74M17.6
rs787564837	7	24627057	G/T	G:0.565789	T:0.434211	47912.5	non_coding_transcript_exon_variant,non_coding_transcript_variant	MODIFIER	ENSSSCG00000030790	TMP-CH242-74M17.6
7_24627058_G/T	7	24627058	G/T	G:0.565789	T:0.434211	47923.5	non_coding_transcript_exon_variant,non_coding_transcript_variant	MODIFIER	ENSSSCG00000030790	TMP-CH242-74M17.6
rs793064295	7	24627066	G/A	G:0.434211	A:0.565789	84259.6	non_coding_transcript_exon_variant,non_coding_transcript_variant	MODIFIER	ENSSSCG00000030790	TMP-CH242-74M17.6
7_24627074_C/T	7	24627074	C/T	C:0.460526	T:0.539474	68333	non_coding_transcript_exon_variant,non_coding_transcript_variant	MODIFIER	ENSSSCG00000030790	TMP-CH242-74M17.6
rs691630286	7	24627103	G/T	G:0.197368	T:0.802632	787216	non_coding_transcript_exon_variant,non_coding_transcript_variant	MODIFIER	ENSSSCG00000030790	TMP-CH242-74M17.6
rs705166225	7	24627111	G/C	G:0.473684	C:0.526316	484917	non_coding_transcript_exon_variant,non_coding_transcript_variant	MODIFIER	ENSSSCG00000030790	TMP-CH242-74M17.6
rs334643417	7	24627313	C/T	C:0.671053	T:0.328947	162873	non_coding_transcript_exon_variant,non_coding_transcript_variant	MODIFIER	ENSSSCG00000030790	TMP-CH242-74M17.6
rs339644695	7	24627314	A/G	A:0.671053	G:0.328947	162873	non_coding_transcript_exon_variant,non_coding_transcript_variant	MODIFIER	ENSSSCG00000030790	TMP-CH242-74M17.6
rs334698656	7	24627369	C/T	C:0.802632	T:0.197368	125485	upstream_gene_variant	MODIFIER	ENSSSCG00000030790	TMP-CH242-74M17.6
7_24627386_G/A	7	24627386	G/A	G:0.934211	A:0.0657895	462.51	upstream_gene_variant	MODIFIER	ENSSSCG00000030790	TMP-CH242-74M17.6
7_24627387_A/G	7	24627387	A/G	A:0.934211	G:0.0657895	462.64	upstream_gene_variant	MODIFIER	ENSSSCG00000030790	TMP-CH242-74M17.6
rs324073421	7	24640959	T/A	T:0.697368	A:0.302632	34573.8	downstream_gene_variant	MODIFIER	ENSSSCG00000001227	TMP-SLA-3
rs325129669	7	24641061	A/G	A:0.789474	G:0.210526	25849.1	downstream_gene_variant	MODIFIER	ENSSSCG00000001227	TMP-SLA-3
rs334379270	7	24641120	G/A	G:0.684211	A:0.315789	50593.6	downstream_gene_variant	MODIFIER	ENSSSCG00000001227	TMP-SLA-3
rs322895877	7	24641133	G/C	G:0.697368	C:0.302632	54698.8	downstream_gene_variant	MODIFIER	ENSSSCG00000001227	TMP-SLA-3
rs690180607	7	24641234	C/T	C:0.697368	T:0.302632	24350.8	downstream_gene_variant	MODIFIER	ENSSSCG00000001227	TMP-SLA-3
rs706498244	7	24641235	A/G	A:0.697368	G:0.302632	24350.8	downstream_gene_variant	MODIFIER	ENSSSCG00000001227	TMP-SLA-3
rs702032669	7	24641236	G/A	G:0.697368	A:0.302632	24312.8	downstream_gene_variant	MODIFIER	ENSSSCG00000001227	TMP-SLA-3
rs345369325	7	24641282	A/G	A:0.697368	G:0.302632	35446.8	downstream_gene_variant	MODIFIER	ENSSSCG00000001227	TMP-SLA-3
rs327124905	7	24641303	C/T	C:0.697368	T:0.302632	35132.8	downstream_gene_variant	MODIFIER	ENSSSCG00000001227	TMP-SLA-3
rs336572557	7	24641340	A/G	A:0.697368	G:0.302632	42994.8	downstream_gene_variant	MODIFIER	ENSSSCG00000001227	TMP-SLA-3
rs699272581	7	24641399	C/T	C:0.907895	T:0.0921053	20874.6	downstream_gene_variant	MODIFIER	ENSSSCG00000001227	TMP-SLA-3
rs328179978	7	24641418	T/C	T:0.736842	C:0.263158	42648.7	downstream_gene_variant	MODIFIER	ENSSSCG00000001227	TMP-SLA-3
rs325064372	7	24641676	C/T	C:0.697368	T:0.302632	96309.8	non_coding_transcript_exon_variant,non_coding_transcript_variant	MODIFIER	ENSSSCG00000001227	TMP-SLA-3
rs331250924	7	24641678	T/C	T:0.736842	C:0.263158	162597	non_coding_transcript_exon_variant,non_coding_transcript_variant	MODIFIER	ENSSSCG00000001227	TMP-SLA-3
rs340977289	7	24641686	G/A	G:0.697368	A:0.302632	105066	non_coding_transcript_exon_variant,non_coding_transcript_variant	MODIFIER	ENSSSCG00000001227	TMP-SLA-3
rs333070392	7	24641740	T/C	T:0.776316	C:0.223684	60057.2	non_coding_transcript_exon_variant,non_coding_transcript_variant	MODIFIER	ENSSSCG00000001227	TMP-SLA-3
rs345334734	7	24641770	T/G	T:0.736842	G:0.263158	122713	non_coding_transcript_exon_variant,non_coding_transcript_variant	MODIFIER	ENSSSCG00000001227	TMP-SLA-3
rs323608262	7	24641784	C/T	C:0.486842	T:0.513158	138529	non_coding_transcript_exon_variant,non_coding_transcript_variant	MODIFIER	ENSSSCG00000001227	TMP-SLA-3
rs333071794	7	24641800	C/T	C:0.864865	T:0.135135	22181.2	non_coding_transcript_exon_variant,non_coding_transcript_variant	MODIFIER	ENSSSCG00000001227	TMP-SLA-3
rs342471947	7	24641809	T/C	T:0.864865	C:0.135135	23053.2	non_coding_transcript_exon_variant,non_coding_transcript_variant	MODIFIER	ENSSSCG00000001227	TMP-SLA-3
rs340333323	7	24641873	T/C	T:0.652778	C:0.347222	51635.2	non_coding_transcript_exon_variant,non_coding_transcript_variant	MODIFIER	ENSSSCG00000001227	TMP-SLA-3
rs325551314	7	24641887	G/A	G:0.958333	A:0.0416667	1314.26	non_coding_transcript_exon_variant,non_coding_transcript_variant	MODIFIER	ENSSSCG00000001227	TMP-SLA-3
rs321557331	7	24641955	C/A	C:0.921053	A:0.0789474	9651.6	non_coding_transcript_exon_variant,non_coding_transcript_variant	MODIFIER	ENSSSCG00000001227	TMP-SLA-3
rs331903001	7	24641959	C/T	C:0.789474	T:0.210526	54065.7	non_coding_transcript_exon_variant,non_coding_transcript_variant	MODIFIER	ENSSSCG00000001227	TMP-SLA-3
rs340945654	7	24642008	A/G	A:0.635135	G:0.364865	187526	non_coding_transcript_exon_variant,non_coding_transcript_variant	MODIFIER	ENSSSCG00000001227	TMP-SLA-3
rs319059591	7	24642017	A/G	A:0.881579	G:0.118421	20241.1	non_coding_transcript_exon_variant,non_coding_transcript_variant	MODIFIER	ENSSSCG00000001227	TMP-SLA-3
rs708856641	7	24642024	G/A	G:0.907895	A:0.0921053	20160.2	non_coding_transcript_exon_variant,non_coding_transcript_variant	MODIFIER	ENSSSCG00000001227	TMP-SLA-3
rs701222692	7	24642057	G/T	G:0.716216	T:0.283784	31176.2	non_coding_transcript_exon_variant,non_coding_transcript_variant	MODIFIER	ENSSSCG00000001227	TMP-SLA-3
rs713515942	7	24642074	C/A	C:0.918919	A:0.0810811	7084.35	non_coding_transcript_exon_variant,non_coding_transcript_variant	MODIFIER	ENSSSCG00000001227	TMP-SLA-3
rs703184303	7	24642079	C/A	C:0.697368	A:0.302632	54023.7	non_coding_transcript_exon_variant,non_coding_transcript_variant	MODIFIER	ENSSSCG00000001227	TMP-SLA-3
rs712380354	7	24642115	G/A	G:0.933333	A:0.0666667	14468.9	non_coding_transcript_exon_variant,non_coding_transcript_variant	MODIFIER	ENSSSCG00000001227	TMP-SLA-3
rs333031899	7	24642136	C/T	C:0.935484	T:0.0645161	603.15	non_coding_transcript_exon_variant,non_coding_transcript_variant	MODIFIER	ENSSSCG00000001227	TMP-SLA-3
rs700343571	7	24642155	C/A	C:0.897059	A:0.102941	462.23	non_coding_transcript_exon_variant,non_coding_transcript_variant	MODIFIER	ENSSSCG00000001227	TMP-SLA-3
rs341362760	7	24642158	T/C	T:0.871429	C:0.128571	711.64	non_coding_transcript_exon_variant,non_coding_transcript_variant	MODIFIER	ENSSSCG00000001227	TMP-SLA-3
7_24642177_G/A	7	24642177	G/A	G:0.934211	A:0.0657895	146.91	non_coding_transcript_exon_variant,non_coding_transcript_variant	MODIFIER	ENSSSCG00000001227	TMP-SLA-3
rs344505572	7	24642357	T/G	T:0.602941	G:0.397059	97919	non_coding_transcript_exon_variant,non_coding_transcript_variant	MODIFIER	ENSSSCG00000001227	TMP-SLA-3
rs693705216	7	24642704	G/C	G:0.932432	C:0.0675676	309.09	intron_variant,non_coding_transcript_variant	MODIFIER	ENSSSCG00000001227	TMP-SLA-3
rs342693058	7	24642849	G/A	G:0.934211	A:0.0657895	86.75	intron_variant,non_coding_transcript_variant	MODIFIER	ENSSSCG00000001227	TMP-SLA-3
rs321929445	7	24642857	C/A	C:0.716216	A:0.283784	4390.68	intron_variant,non_coding_transcript_variant	MODIFIER	ENSSSCG00000001227	TMP-SLA-3
7_24642864_G/A	7	24642864	G/A	G:0.756757	A:0.243243	2828.86	intron_variant,non_coding_transcript_variant	MODIFIER	ENSSSCG00000001227	TMP-SLA-3
7_24642865_C/A	7	24642865	C/A	C:0.756757	A:0.243243	2828.85	intron_variant,non_coding_transcript_variant	MODIFIER	ENSSSCG00000001227	TMP-SLA-3
rs332572029	7	24642879	C/A	C:0.783784	A:0.216216	11802.7	intron_variant,non_coding_transcript_variant	MODIFIER	ENSSSCG00000001227	TMP-SLA-3
rs709249960	7	24642904	G/A	G:0.797297	A:0.202703	9025.51	intron_variant,non_coding_transcript_variant	MODIFIER	ENSSSCG00000001227	TMP-SLA-3
rs699258564	7	24642993	A/G	A:0.75	G:0.25	78577.2	non_coding_transcript_exon_variant,non_coding_transcript_variant	MODIFIER	ENSSSCG00000001227	TMP-SLA-3
rs330364671	7	24643029	C/T	C:0.855263	T:0.144737	4081.48	non_coding_transcript_exon_variant,non_coding_transcript_variant	MODIFIER	ENSSSCG00000001227	TMP-SLA-3
rs324832145	7	24643599	C/T	C:0.9	T:0.1	111.17	intron_variant,non_coding_transcript_variant	MODIFIER	ENSSSCG00000001227	TMP-SLA-3
7_24643979_C/T	7	24643979	C/T	C:0.907895	T:0.0921053	268.87	intron_variant,non_coding_transcript_variant	MODIFIER	ENSSSCG00000001227	TMP-SLA-3
7_24643999_G/T	7	24643999	G/T	G:0.934211	T:0.0657895	230.41	intron_variant,non_coding_transcript_variant	MODIFIER	ENSSSCG00000001227	TMP-SLA-3
rs80987187	7	24644119	C/G	C:0.539474	G:0.460526	162359	non_coding_transcript_exon_variant,non_coding_transcript_variant	MODIFIER	ENSSSCG00000001227	TMP-SLA-3
rs80850494	7	24644137	A/C	A:0.723684	C:0.276316	120521	non_coding_transcript_exon_variant,non_coding_transcript_variant	MODIFIER	ENSSSCG00000001227	TMP-SLA-3
rs321866605	7	24644139	A/T	A:0.223684	T:0.776316	350777	non_coding_transcript_exon_variant,non_coding_transcript_variant	MODIFIER	ENSSSCG00000001227	TMP-SLA-3
rs713750864	7	24644147	C/G	C:0.723684	G:0.276316	154478	non_coding_transcript_exon_variant,non_coding_transcript_variant	MODIFIER	ENSSSCG00000001227	TMP-SLA-3
rs335626015	7	24644181	G/T	G:0.605263	T:0.394737	230982	non_coding_transcript_exon_variant,non_coding_transcript_variant	MODIFIER	ENSSSCG00000001227	TMP-SLA-3
rs344637294	7	24644197	T/A	T:0.513158	A:0.486842	403765	non_coding_transcript_exon_variant,non_coding_transcript_variant	MODIFIER	ENSSSCG00000001227	TMP-SLA-3
rs80816563	7	24644266	T/G	T:0.959459	G:0.0405405	52971.4	non_coding_transcript_exon_variant,non_coding_transcript_variant	MODIFIER	ENSSSCG00000001227	TMP-SLA-3
rs80823370	7	24644273	G/C	G:0.666667	C:0.333333	179758	non_coding_transcript_exon_variant,non_coding_transcript_variant	MODIFIER	ENSSSCG00000001227	TMP-SLA-3
rs696378293	7	24644278	C/T	C:0.819444	T:0.180556	157896	non_coding_transcript_exon_variant,non_coding_transcript_variant	MODIFIER	ENSSSCG00000001227	TMP-SLA-3
rs80919112	7	24644288	A/G	A:0.571429	G:0.428571	383979	non_coding_transcript_exon_variant,non_coding_transcript_variant	MODIFIER	ENSSSCG00000001227	TMP-SLA-3
rs80867004	7	24644289	A/T	A:0.861111	T:0.138889	297817	non_coding_transcript_exon_variant,non_coding_transcript_variant	MODIFIER	ENSSSCG00000001227	TMP-SLA-3
rs80831110	7	24644311	G/A	G:0.631579	A:0.368421	214559	non_coding_transcript_exon_variant,non_coding_transcript_variant	MODIFIER	ENSSSCG00000001227	TMP-SLA-3
rs336265910	7	24644324	C/T	C:0.381579	T:0.618421	782166	non_coding_transcript_exon_variant,non_coding_transcript_variant	MODIFIER	ENSSSCG00000001227	TMP-SLA-3
rs710139523	7	24644329	C/A	C:0.75	A:0.25	358533	non_coding_transcript_exon_variant,non_coding_transcript_variant	MODIFIER	ENSSSCG00000001227	TMP-SLA-3
rs692818501	7	24644332	C/A	C:0.763158	A:0.236842	414254	non_coding_transcript_exon_variant,non_coding_transcript_variant	MODIFIER	ENSSSCG00000001227	TMP-SLA-3
7_24644346_C/A	7	24644346	C/A	C:0.802632	A:0.197368	278371	non_coding_transcript_exon_variant,non_coding_transcript_variant	MODIFIER	ENSSSCG00000001227	TMP-SLA-3
rs710467369	7	24644352	A/T	A:0.763158	T:0.236842	434382	non_coding_transcript_exon_variant,non_coding_transcript_variant	MODIFIER	ENSSSCG00000001227	TMP-SLA-3
7_24644397_C/T	7	24644397	C/T	C:0.861111	T:0.138889	900.13	intron_variant,non_coding_transcript_variant	MODIFIER	ENSSSCG00000001227	TMP-SLA-3
7_24644401_A/T	7	24644401	A/T	A:0.842105	T:0.157895	1133.72	intron_variant,non_coding_transcript_variant	MODIFIER	ENSSSCG00000001227	TMP-SLA-3
rs712675240	7	24644408	C/A	C:0.851351	A:0.148649	1112.92	intron_variant,non_coding_transcript_variant	MODIFIER	ENSSSCG00000001227	TMP-SLA-3
rs692178888	7	24644631	T/C	T:0.828947	C:0.171053	38535.2	non_coding_transcript_exon_variant,non_coding_transcript_variant	MODIFIER	ENSSSCG00000001227	TMP-SLA-3
rs700713892	7	24644632	T/C	T:0.960526	C:0.0394737	10307.5	non_coding_transcript_exon_variant,non_coding_transcript_variant	MODIFIER	ENSSSCG00000001227	TMP-SLA-3
rs694815921	7	24644661	G/A	G:0.878378	A:0.121622	127981	non_coding_transcript_exon_variant,non_coding_transcript_variant	MODIFIER	ENSSSCG00000001227	TMP-SLA-3
rs789944318	7	24644663	G/T	G:0.878378	T:0.121622	127978	non_coding_transcript_exon_variant,non_coding_transcript_variant	MODIFIER	ENSSSCG00000001227	TMP-SLA-3
rs705681055	7	24644667	C/T	C:0.716216	T:0.283784	63621.1	non_coding_transcript_exon_variant,non_coding_transcript_variant	MODIFIER	ENSSSCG00000001227	TMP-SLA-3
rs706794111	7	24644668	G/C	G:0.716216	C:0.283784	63542.1	non_coding_transcript_exon_variant,non_coding_transcript_variant	MODIFIER	ENSSSCG00000001227	TMP-SLA-3
rs701924073	7	24644677	C/T	C:0.756757	T:0.243243	58053.4	non_coding_transcript_exon_variant,non_coding_transcript_variant	MODIFIER	ENSSSCG00000001227	TMP-SLA-3
rs699279216	7	24644701	G/T	G:0.486842	T:0.513158	331549	non_coding_transcript_exon_variant,non_coding_transcript_variant	MODIFIER	ENSSSCG00000001227	TMP-SLA-3
rs792530019	7	24644715	G/A	G:0.868421	A:0.131579	9510.14	non_coding_transcript_exon_variant,non_coding_transcript_variant	MODIFIER	ENSSSCG00000001227	TMP-SLA-3
rs789592419	7	24644720	C/A	C:0.842105	A:0.157895	13457.3	non_coding_transcript_exon_variant,non_coding_transcript_variant	MODIFIER	ENSSSCG00000001227	TMP-SLA-3
7_24644726_C/T	7	24644726	C/T	C:0.907895	T:0.0921053	168272	non_coding_transcript_exon_variant,non_coding_transcript_variant	MODIFIER	ENSSSCG00000001227	TMP-SLA-3
7_24644727_A/T	7	24644727	A/T	A:0.907895	T:0.0921053	168206	non_coding_transcript_exon_variant,non_coding_transcript_variant	MODIFIER	ENSSSCG00000001227	TMP-SLA-3
7_24644731_G/T	7	24644731	G/T	G:0.907895	T:0.0921053	168083	non_coding_transcript_exon_variant,non_coding_transcript_variant	MODIFIER	ENSSSCG00000001227	TMP-SLA-3
rs791657724	7	24644738	C/G	C:0.631579	G:0.368421	199684	non_coding_transcript_exon_variant,non_coding_transcript_variant	MODIFIER	ENSSSCG00000001227	TMP-SLA-3
rs792227371	7	24644739	G/A	G:0.960526	A:0.0394737	2795.5	non_coding_transcript_exon_variant,non_coding_transcript_variant	MODIFIER	ENSSSCG00000001227	TMP-SLA-3
rs703326670	7	24644805	T/C	T:0.828947	C:0.171053	29653.2	splice_region_variant,non_coding_transcript_exon_variant,non_coding_transcript_variant	LOW;MODIFIER	ENSSSCG00000001227	TMP-SLA-3
rs702842995	7	24645187	A/C	A:0.75	C:0.25	49936.9	downstream_gene_variant;non_coding_transcript_exon_variant,non_coding_transcript_variant	MODIFIER	ENSSSCG00000030604;ENSSSCG00000001227	5S_rRNA;TMP-SLA-3
rs324212645	7	24645252	T/A	T:0.77027	A:0.22973	6361.51	downstream_gene_variant;non_coding_transcript_exon_variant,non_coding_transcript_variant	MODIFIER	ENSSSCG00000030604;ENSSSCG00000001227	5S_rRNA;TMP-SLA-3
rs330387896	7	24645263	A/G	A:0.675676	G:0.324324	7510.76	downstream_gene_variant;non_coding_transcript_exon_variant,non_coding_transcript_variant	MODIFIER	ENSSSCG00000030604;ENSSSCG00000001227	5S_rRNA;TMP-SLA-3
rs708926086	7	24655875	C/T	C:0.945946	T:0.0540541	3376.21	downstream_gene_variant;non_coding_transcript_exon_variant,non_coding_transcript_variant	MODIFIER	ENSSSCG00000001228	TMP-CH242-74M17.5
rs694458558	7	24655881	T/G	T:0.824324	G:0.175676	11164.5	downstream_gene_variant;non_coding_transcript_exon_variant,non_coding_transcript_variant	MODIFIER	ENSSSCG00000001228	TMP-CH242-74M17.5
7_24655891_T/C	7	24655891	T/C	T:0.407895	C:0.592105	726723	downstream_gene_variant;non_coding_transcript_exon_variant,non_coding_transcript_variant	MODIFIER	ENSSSCG00000001228	TMP-CH242-74M17.5
rs708213828	7	24655894	A/G	A:0.736842	G:0.263158	547848	downstream_gene_variant;non_coding_transcript_exon_variant,non_coding_transcript_variant	MODIFIER	ENSSSCG00000001228	TMP-CH242-74M17.5
rs703811950	7	24655909	C/T	C:0.644737	T:0.355263	450960	downstream_gene_variant;non_coding_transcript_exon_variant,non_coding_transcript_variant	MODIFIER	ENSSSCG00000001228	TMP-CH242-74M17.5
rs703337817	7	24655928	C/A	C:0.635135	A:0.364865	264684	downstream_gene_variant;non_coding_transcript_exon_variant,non_coding_transcript_variant	MODIFIER	ENSSSCG00000001228	TMP-CH242-74M17.5
rs690029747	7	24656770	A/G	A:0.629032	G:0.370968	1382.64	non_coding_transcript_exon_variant,non_coding_transcript_variant	MODIFIER	ENSSSCG00000001228	TMP-CH242-74M17.5
7_24657906_C/T	7	24657906	C/T	C:0.575758	T:0.424242	1824.78	non_coding_transcript_exon_variant,non_coding_transcript_variant	MODIFIER	ENSSSCG00000001228	TMP-CH242-74M17.5
7_24657915_C/G	7	24657915	C/G	C:0.647059	G:0.352941	1149.04	non_coding_transcript_exon_variant,non_coding_transcript_variant	MODIFIER	ENSSSCG00000001228	TMP-CH242-74M17.5
7_24657945_T/C	7	24657945	T/C	T:0.887097	C:0.112903	2739.15	non_coding_transcript_exon_variant,non_coding_transcript_variant	MODIFIER	ENSSSCG00000001228	TMP-CH242-74M17.5
rs706648447	7	24683724	G/A	G:0.635135	A:0.364865	272942	3_prime_UTR_variant	MODIFIER	ENSSSCG00000001229	TMP-CH242-74M17.2
7_24683783_T/C	7	24683783	T/C	T:0.888889	C:0.111111	3121.87	3_prime_UTR_variant	MODIFIER	ENSSSCG00000001229	TMP-CH242-74M17.2
7_24683794_G/A	7	24683794	G/A	G:0.864865	A:0.135135	23460.7	3_prime_UTR_variant	MODIFIER	ENSSSCG00000001229	TMP-CH242-74M17.2
rs690747132	7	24683806	C/G	C:0.689189	G:0.310811	110474	3_prime_UTR_variant	MODIFIER	ENSSSCG00000001229	TMP-CH242-74M17.2
rs700369291	7	24683807	A/G	A:0.72973	G:0.27027	107091	3_prime_UTR_variant	MODIFIER	ENSSSCG00000001229	TMP-CH242-74M17.2
rs710152053	7	24683808	A/G	A:0.72973	G:0.27027	105280	3_prime_UTR_variant	MODIFIER	ENSSSCG00000001229	TMP-CH242-74M17.2
rs345543857	7	24683827	T/G	T:0.797297	G:0.202703	148987	3_prime_UTR_variant	MODIFIER	ENSSSCG00000001229	TMP-CH242-74M17.2
rs701932813	7	24683912	C/A	C:0.75	A:0.25	225888	3_prime_UTR_variant	MODIFIER	ENSSSCG00000001229	TMP-CH242-74M17.2
rs708283474	7	24683928	G/T	G:0.907895	T:0.0921053	1411.71	3_prime_UTR_variant	MODIFIER	ENSSSCG00000001229	TMP-CH242-74M17.2
7_24683951_T/A	7	24683951	T/A	T:0.960526	A:0.0394737	540.83	3_prime_UTR_variant	MODIFIER	ENSSSCG00000001229	TMP-CH242-74M17.2
rs693340571	7	24684216	T/G	T:0.921053	G:0.0789474	1104.93	missense_variant	MODERATE	ENSSSCG00000001229	TMP-CH242-74M17.2
rs704790884	7	24684267	G/A	G:0.742857	A:0.257143	1338.28	intron_variant	MODIFIER	ENSSSCG00000001229	TMP-CH242-74M17.2
rs702491958	7	24684865	C/T	C:0.621622	T:0.378378	238971	missense_variant	MODERATE	ENSSSCG00000001229	TMP-CH242-74M17.2
rs697923251	7	24684866	A/G	A:0.216216	G:0.783784	604901	synonymous_variant	LOW	ENSSSCG00000001229	TMP-CH242-74M17.2
rs704092102	7	24684884	C/G	C:0.797297	G:0.202703	119490	synonymous_variant	LOW	ENSSSCG00000001229	TMP-CH242-74M17.2
rs713050348	7	24684894	C/A	C:0.675676	A:0.324324	325273	missense_variant	MODERATE	ENSSSCG00000001229	TMP-CH242-74M17.2
rs337243355	7	24685188	C/G	C:0.828947	G:0.171053	210611	synonymous_variant;splice_region_variant,synonymous_variant	LOW	ENSSSCG00000001229	TMP-CH242-74M17.2
rs791433568	7	24685206	C/G	C:0.881579	G:0.118421	156377	missense_variant	MODERATE	ENSSSCG00000001229	TMP-CH242-74M17.2
rs320194736	7	24685287	G/C	G:0.960526	C:0.0394737	679.01	synonymous_variant	LOW	ENSSSCG00000001229	TMP-CH242-74M17.2
rs697241584	7	24685443	C/G	C:0.805556	G:0.194444	1748.52	intron_variant	MODIFIER	ENSSSCG00000001229	TMP-CH242-74M17.2
rs335440676	7	24685482	C/T	C:0.657143	T:0.342857	15724.9	intron_variant	MODIFIER	ENSSSCG00000001229	TMP-CH242-74M17.2
rs330737352	7	24685546	G/T	G:0.473684	T:0.526316	49015.2	intron_variant	MODIFIER	ENSSSCG00000001229	TMP-CH242-74M17.2
rs332687692	7	24685568	G/A	G:0.355263	A:0.644737	75917.8	intron_variant	MODIFIER	ENSSSCG00000001229	TMP-CH242-74M17.2
rs324294055	7	24685613	T/C	T:0.394737	C:0.605263	19701.3	intron_variant	MODIFIER	ENSSSCG00000001229	TMP-CH242-74M17.2
rs80876474	7	24685634	T/G	T:0.560606	G:0.439394	17252.1	intron_variant	MODIFIER	ENSSSCG00000001229	TMP-CH242-74M17.2
rs694105551	7	24685743	C/T	C:0.793103	T:0.206897	725.9	intron_variant	MODIFIER	ENSSSCG00000001229	TMP-CH242-74M17.2
rs700636378	7	24685971	C/G	C:0.618421	G:0.381579	362109	missense_variant	MODERATE	ENSSSCG00000001229	TMP-CH242-74M17.2
rs318651086	7	24685979	C/T	C:0.631579	T:0.368421	377729	missense_variant	MODERATE	ENSSSCG00000001229	TMP-CH242-74M17.2
rs695718873	7	24685988	G/C	G:0.868421	C:0.131579	45505.2	missense_variant	MODERATE	ENSSSCG00000001229	TMP-CH242-74M17.2
rs702507858	7	24685989	A/C	A:0.868421	C:0.131579	45464.2	missense_variant	MODERATE	ENSSSCG00000001229	TMP-CH242-74M17.2
rs790177343	7	24686000	A/C	A:0.907895	C:0.0921053	20503.6	missense_variant	MODERATE	ENSSSCG00000001229	TMP-CH242-74M17.2
rs712316047	7	24686002	T/G	T:0.657895	G:0.342105	595235	synonymous_variant	LOW	ENSSSCG00000001229	TMP-CH242-74M17.2
7_24686023_G/C	7	24686023	G/C	G:0.552632	C:0.447368	647550	missense_variant	MODERATE	ENSSSCG00000001229	TMP-CH242-74M17.2
rs791925752	7	24686037	C/T	C:0.716216	T:0.283784	219540	missense_variant	MODERATE	ENSSSCG00000001229	TMP-CH242-74M17.2
rs696572895	7	24686049	A/T	A:0.776316	T:0.223684	210123	missense_variant	MODERATE	ENSSSCG00000001229	TMP-CH242-74M17.2
rs704051680	7	24686061	A/T	A:0.381579	T:0.618421	859266	missense_variant	MODERATE	ENSSSCG00000001229	TMP-CH242-74M17.2
rs713916619	7	24686075	A/G	A:0.657895	G:0.342105	275091	missense_variant	MODERATE	ENSSSCG00000001229	TMP-CH242-74M17.2
rs702174166	7	24686130	C/T	C:0.828947	T:0.171053	131668	missense_variant	MODERATE	ENSSSCG00000001229	TMP-CH242-74M17.2
rs788607778	7	24686142	C/A	C:0.697368	A:0.302632	551161	missense_variant	MODERATE	ENSSSCG00000001229	TMP-CH242-74M17.2
rs704687617	7	24686146	T/A	T:0.776316	A:0.223684	45848.3	missense_variant	MODERATE	ENSSSCG00000001229	TMP-CH242-74M17.2
rs711498706	7	24686156	T/C	T:0.394737	C:0.605263	1.12923e+06	missense_variant	MODERATE	ENSSSCG00000001229	TMP-CH242-74M17.2
rs704171644	7	24686181	A/C	A:0.947368	C:0.0526316	23926.9	missense_variant	MODERATE	ENSSSCG00000001229	TMP-CH242-74M17.2
rs713812613	7	24686184	A/C	A:0.947368	C:0.0526316	23593.9	missense_variant	MODERATE	ENSSSCG00000001229	TMP-CH242-74M17.2
rs712921045	7	24686191	A/G	A:0.276316	G:0.723684	1.49163e+06	synonymous_variant	LOW	ENSSSCG00000001229	TMP-CH242-74M17.2
rs698841088	7	24686192	A/T	A:0.276316	T:0.723684	1.49167e+06	missense_variant	MODERATE	ENSSSCG00000001229	TMP-CH242-74M17.2
rs790024078	7	24686197	G/C	G:0.881579	C:0.118421	68162.5	missense_variant	MODERATE	ENSSSCG00000001229	TMP-CH242-74M17.2
rs690897470	7	24686199	T/A	T:0.881579	A:0.118421	68177.5	missense_variant	MODERATE	ENSSSCG00000001229	TMP-CH242-74M17.2
7_24686474_G/T	7	24686474	G/T	G:0.697368	T:0.302632	94048.2	missense_variant	MODERATE	ENSSSCG00000001229	TMP-CH242-74M17.2
rs332644662	7	24686490	C/A	C:0.702703	A:0.297297	84507.9	stop_gained	HIGH	ENSSSCG00000001229	TMP-CH242-74M17.2
rs705633689	7	24686504	T/G	T:0.528571	G:0.471429	241649	missense_variant	MODERATE	ENSSSCG00000001229	TMP-CH242-74M17.2
rs713417464	7	24686515	T/A	T:0.5	A:0.5	494845	missense_variant	MODERATE	ENSSSCG00000001229	TMP-CH242-74M17.2
rs697975006	7	24686528	T/C	T:0.469697	C:0.530303	666618	missense_variant	MODERATE	ENSSSCG00000001229	TMP-CH242-74M17.2
rs702729967	7	24686529	C/G	C:0.484848	G:0.515152	678771	missense_variant	MODERATE	ENSSSCG00000001229	TMP-CH242-74M17.2
rs707875209	7	24686539	G/C	G:0.411765	C:0.588235	535186	missense_variant	MODERATE	ENSSSCG00000001229	TMP-CH242-74M17.2
7_24686553_G/T	7	24686553	G/T	G:0.764706	T:0.235294	110805	missense_variant	MODERATE	ENSSSCG00000001229	TMP-CH242-74M17.2
rs706069448	7	24686556	G/C	G:0.791667	C:0.208333	108155	missense_variant	MODERATE	ENSSSCG00000001229	TMP-CH242-74M17.2
rs705175108	7	24686567	A/G	A:0.714286	G:0.285714	230731	missense_variant	MODERATE	ENSSSCG00000001229	TMP-CH242-74M17.2
rs696004134	7	24686641	G/T	G:0.907895	T:0.0921053	5556.61	synonymous_variant	LOW	ENSSSCG00000001229	TMP-CH242-74M17.2
rs702694219	7	24686642	G/T	G:0.934211	T:0.0657895	3870.32	missense_variant	MODERATE	ENSSSCG00000001229	TMP-CH242-74M17.2
rs703627067	7	24686653	A/G	A:0.486842	G:0.513158	344728	synonymous_variant	LOW	ENSSSCG00000001229	TMP-CH242-74M17.2
rs713277293	7	24686663	C/A	C:0.868421	A:0.131579	28416.3	missense_variant	MODERATE	ENSSSCG00000001229	TMP-CH242-74M17.2
rs712852681	7	24686695	G/C	G:0.828947	C:0.171053	152065	missense_variant	MODERATE	ENSSSCG00000001229	TMP-CH242-74M17.2
rs698645408	7	24686709	G/A	G:0.907895	A:0.0921053	46571.6	missense_variant,splice_region_variant	MODERATE	ENSSSCG00000001229	TMP-CH242-74M17.2
7_24686756_T/C	7	24686756	T/C	T:0.881579	C:0.118421	2658.58	intron_variant	MODIFIER	ENSSSCG00000001229	TMP-CH242-74M17.2
rs692246650	7	24686981	G/T	G:0.842857	T:0.157143	509.45	intron_variant	MODIFIER	ENSSSCG00000001229	TMP-CH242-74M17.2
rs793467330	7	24687055	T/C	T:0.684211	C:0.315789	68022.4	missense_variant	MODERATE	ENSSSCG00000001229	TMP-CH242-74M17.2
7_24704830_C/T	7	24704830	C/T	C:0.155172	T:0.844828	22038.7	non_coding_transcript_exon_variant,non_coding_transcript_variant;downstream_gene_variant	MODIFIER	ENSSSCG00000001397	TMP-CH242-74M17.4
rs325619617	7	24704850	C/G	C:0.893939	G:0.106061	173.62	non_coding_transcript_exon_variant,non_coding_transcript_variant;downstream_gene_variant	MODIFIER	ENSSSCG00000001397	TMP-CH242-74M17.4
rs691830234	7	24705681	A/G	A:0.35	G:0.65	37879.6	non_coding_transcript_exon_variant,non_coding_transcript_variant	MODIFIER	ENSSSCG00000001397	TMP-CH242-74M17.4
rs701628179	7	24705684	A/G	A:0.366667	G:0.633333	37835.2	non_coding_transcript_exon_variant,non_coding_transcript_variant	MODIFIER	ENSSSCG00000001397	TMP-CH242-74M17.4
rs705791509	7	24705808	T/G	T:0.258621	G:0.741379	2738.9	intron_variant,non_coding_transcript_variant	MODIFIER	ENSSSCG00000001397	TMP-CH242-74M17.4
7_24705981_A/T	7	24705981	A/T	A:0.828571	T:0.171429	567.8	non_coding_transcript_exon_variant,non_coding_transcript_variant	MODIFIER	ENSSSCG00000001397	TMP-CH242-74M17.4
7_24706002_C/T	7	24706002	C/T	C:0.828571	T:0.171429	545.87	non_coding_transcript_exon_variant,non_coding_transcript_variant	MODIFIER	ENSSSCG00000001397	TMP-CH242-74M17.4
rs710151279	7	24706041	C/G	C:0.838235	G:0.161765	442.48	non_coding_transcript_exon_variant,non_coding_transcript_variant	MODIFIER	ENSSSCG00000001397	TMP-CH242-74M17.4
rs691863138	7	24706909	T/C	T:0.868421	C:0.131579	58916.4	non_coding_transcript_exon_variant,non_coding_transcript_variant	MODIFIER	ENSSSCG00000001397	TMP-CH242-74M17.4
rs702589193	7	24706946	C/A	C:0.864865	A:0.135135	55804.4	non_coding_transcript_exon_variant,non_coding_transcript_variant	MODIFIER	ENSSSCG00000001397	TMP-CH242-74M17.4
7_24706947_G/A	7	24706947	G/A	G:0.905405	A:0.0945946	2485.26	non_coding_transcript_exon_variant,non_coding_transcript_variant	MODIFIER	ENSSSCG00000001397	TMP-CH242-74M17.4
7_24707304_G/A	7	24707304	G/A	G:0.870968	A:0.129032	765.49	non_coding_transcript_exon_variant,non_coding_transcript_variant	MODIFIER	ENSSSCG00000001397	TMP-CH242-74M17.4
rs702000668	7	24707310	G/T	G:0.603448	T:0.396552	14861.9	non_coding_transcript_exon_variant,non_coding_transcript_variant	MODIFIER	ENSSSCG00000001397	TMP-CH242-74M17.4
rs319506791	7	24707311	C/G	C:0.0882353	G:0.911765	19883	non_coding_transcript_exon_variant,non_coding_transcript_variant	MODIFIER	ENSSSCG00000001397	TMP-CH242-74M17.4
rs697789035	7	24707312	C/T	C:0.62069	T:0.37931	14074.4	non_coding_transcript_exon_variant,non_coding_transcript_variant	MODIFIER	ENSSSCG00000001397	TMP-CH242-74M17.4
rs699407428	7	24707376	G/C	G:0.418919	C:0.581081	3999.71	non_coding_transcript_exon_variant,non_coding_transcript_variant	MODIFIER	ENSSSCG00000001397	TMP-CH242-74M17.4
rs330821001	7	24707400	C/T	C:0.959459	T:0.0405405	147.34	non_coding_transcript_exon_variant,non_coding_transcript_variant	MODIFIER	ENSSSCG00000001397	TMP-CH242-74M17.4
rs325371876	7	24707404	G/A	G:0.77027	A:0.22973	2027.38	non_coding_transcript_exon_variant,non_coding_transcript_variant	MODIFIER	ENSSSCG00000001397	TMP-CH242-74M17.4
7_24707447_G/A	7	24707447	G/A	G:0.8	A:0.2	6349.54	non_coding_transcript_exon_variant,non_coding_transcript_variant	MODIFIER	ENSSSCG00000001397	TMP-CH242-74M17.4
rs335396610	7	24707465	T/C	T:0.0405405	C:0.959459	259771	non_coding_transcript_exon_variant,non_coding_transcript_variant	MODIFIER	ENSSSCG00000001397	TMP-CH242-74M17.4
rs711440032	7	24707478	G/T	G:0.394737	T:0.605263	252044	non_coding_transcript_exon_variant,non_coding_transcript_variant	MODIFIER	ENSSSCG00000001397	TMP-CH242-74M17.4
rs697082503	7	24707479	G/T	G:0.394737	T:0.605263	252044	non_coding_transcript_exon_variant,non_coding_transcript_variant	MODIFIER	ENSSSCG00000001397	TMP-CH242-74M17.4
7_24707480_C/A	7	24707480	C/A	C:0.723684	A:0.276316	2834.95	non_coding_transcript_exon_variant,non_coding_transcript_variant	MODIFIER	ENSSSCG00000001397	TMP-CH242-74M17.4
7_24707495_C/T	7	24707495	C/T	C:0.723684	T:0.276316	2677.28	non_coding_transcript_exon_variant,non_coding_transcript_variant	MODIFIER	ENSSSCG00000001397	TMP-CH242-74M17.4
rs692859525	7	24721901	C/T	C:0.775862	T:0.224138	2517.95	non_coding_transcript_exon_variant,non_coding_transcript_variant	MODIFIER	ENSSSCG00000030767	TMP-SLA-5
rs344080449	7	24721920	G/A	G:0.310345	A:0.689655	4394.34	non_coding_transcript_exon_variant,non_coding_transcript_variant	MODIFIER	ENSSSCG00000030767	TMP-SLA-5
rs336033200	7	24721952	C/G	C:0.757576	G:0.242424	6502.31	non_coding_transcript_exon_variant,non_coding_transcript_variant	MODIFIER	ENSSSCG00000030767	TMP-SLA-5
rs342515693	7	24721968	G/A	G:0.203125	A:0.796875	119924	non_coding_transcript_exon_variant,non_coding_transcript_variant	MODIFIER	ENSSSCG00000030767	TMP-SLA-5
rs341395572	7	24722289	C/G	C:0.87931	G:0.12069	1930.44	non_coding_transcript_exon_variant,non_coding_transcript_variant	MODIFIER	ENSSSCG00000030767	TMP-SLA-5
7_24722304_G/T	7	24722304	G/T	G:0.87931	T:0.12069	20364	non_coding_transcript_exon_variant,non_coding_transcript_variant	MODIFIER	ENSSSCG00000030767	TMP-SLA-5
rs788464475	7	24723044	C/G	C:0.728571	G:0.271429	18570	non_coding_transcript_exon_variant,non_coding_transcript_variant	MODIFIER	ENSSSCG00000030767	TMP-SLA-5
rs694373876	7	24723062	A/C	A:0.539474	C:0.460526	356115	non_coding_transcript_exon_variant,non_coding_transcript_variant	MODIFIER	ENSSSCG00000030767	TMP-SLA-5
7_24723080_G/C	7	24723080	G/C	G:0.842105	C:0.157895	88526.1	non_coding_transcript_exon_variant,non_coding_transcript_variant	MODIFIER	ENSSSCG00000030767	TMP-SLA-5
7_24724129_C/T	7	24724129	C/T	C:0.793103	T:0.206897	778.5	non_coding_transcript_exon_variant,non_coding_transcript_variant	MODIFIER	ENSSSCG00000030767	TMP-SLA-5
rs708093756	7	24724136	G/C	G:0.586207	C:0.413793	6361.84	non_coding_transcript_exon_variant,non_coding_transcript_variant	MODIFIER	ENSSSCG00000030767	TMP-SLA-5
rs690749912	7	24724152	C/G	C:0.155172	G:0.844828	17869.6	non_coding_transcript_exon_variant,non_coding_transcript_variant	MODIFIER	ENSSSCG00000030767	TMP-SLA-5
rs711311153	7	24748234	C/G	C:0.705882	G:0.294118	479551	3_prime_UTR_variant	MODIFIER	ENSSSCG00000001231	SLA-1		1,2,3
rs790306774	7	24748272	C/T	C:0.580645	T:0.419355	458606	3_prime_UTR_variant	MODIFIER	ENSSSCG00000001231	SLA-1		1,2,3
rs787534070	7	24748280	A/G	A:0.71875	G:0.28125	313494	3_prime_UTR_variant	MODIFIER	ENSSSCG00000001231	SLA-1		1,2,3
rs696381120	7	24748359	G/C	G:0.907895	C:0.0921053	13460.6	3_prime_UTR_variant	MODIFIER	ENSSSCG00000001231	SLA-1		1,2,3
rs702709292	7	24748377	C/G	C:0.842105	G:0.157895	425563	3_prime_UTR_variant	MODIFIER	ENSSSCG00000001231	SLA-1		1,2,3
rs713423851	7	24748392	G/T	G:0.75	T:0.25	74312.3	3_prime_UTR_variant	MODIFIER	ENSSSCG00000001231	SLA-1		1,2,3
rs705996869	7	24748414	C/A	C:0.421053	A:0.578947	867600	3_prime_UTR_variant	MODIFIER	ENSSSCG00000001231	SLA-1		1,2,3
rs706562658	7	24748430	G/T	G:0.75	T:0.25	614145	3_prime_UTR_variant	MODIFIER	ENSSSCG00000001231	SLA-1		1,2,3
rs700882480	7	24748443	T/G	T:0.881579	G:0.118421	24410.7	3_prime_UTR_variant	MODIFIER	ENSSSCG00000001231	SLA-1		1,2,3
rs708780837	7	24748453	T/C	T:0.684211	C:0.315789	63739.4	3_prime_UTR_variant	MODIFIER	ENSSSCG00000001231	SLA-1		1,2,3
7_24748456_A/G	7	24748456	A/G	A:0.828947	G:0.171053	28189.3	3_prime_UTR_variant	MODIFIER	ENSSSCG00000001231	SLA-1		1,2,3
7_24748471_T/C	7	24748471	T/C	T:0.947368	C:0.0526316	5535.9	3_prime_UTR_variant	MODIFIER	ENSSSCG00000001231	SLA-1		1,2,3
rs694576696	7	24748510	T/C	T:0.716216	C:0.283784	421876	3_prime_UTR_variant	MODIFIER	ENSSSCG00000001231	SLA-1		1,2,3
7_24748918_G/A	7	24748918	G/A	G:0.924242	A:0.0757576	109.86	intron_variant	MODIFIER	ENSSSCG00000001231	SLA-1		1,2,3
rs787063306	7	24749343	A/G	A:0.75	G:0.25	148417	missense_variant	MODERATE	ENSSSCG00000001231	SLA-1		1,2,3
rs690308348	7	24749351	T/A	T:0.907895	A:0.0921053	72637.6	missense_variant	MODERATE	ENSSSCG00000001231	SLA-1		1,2,3
7_24749352_T/A	7	24749352	T/A	T:0.907895	A:0.0921053	72574.6	stop_gained	HIGH	ENSSSCG00000001231	SLA-1		1,2,3
rs706848031	7	24749379	C/T	C:0.631579	T:0.368421	366678	missense_variant	MODERATE	ENSSSCG00000001231	SLA-1		1,2,3
7_24749389_G/A	7	24749389	G/A	G:0.921053	A:0.0789474	9780.6	synonymous_variant	LOW	ENSSSCG00000001231	SLA-1		1,2,3
rs708725304	7	24749398	G/C	G:0.671053	C:0.328947	613975	synonymous_variant	LOW	ENSSSCG00000001231	SLA-1		1,2,3
rs693584955	7	24749408	C/A	C:0.881579	A:0.118421	25519.6	missense_variant	MODERATE	ENSSSCG00000001231	SLA-1		1,2,3
7_24749415_T/A	7	24749415	T/A	T:0.960526	A:0.0394737	2109.5	missense_variant	MODERATE	ENSSSCG00000001231	SLA-1		1,2,3
rs697160035	7	24749434	G/A	G:0.828947	A:0.171053	589340	synonymous_variant	LOW	ENSSSCG00000001231	SLA-1		1,2,3
rs703255740	7	24749493	T/C	T:0.628571	C:0.371429	8060.43	intron_variant	MODIFIER	ENSSSCG00000001231	SLA-1		1,2,3
rs711792036	7	24749500	C/G	C:0.675676	G:0.324324	8362	intron_variant	MODIFIER	ENSSSCG00000001231	SLA-1		1,2,3
rs704490058	7	24749504	C/G	C:0.810811	G:0.189189	1596.03	intron_variant	MODIFIER	ENSSSCG00000001231	SLA-1		1,2,3
rs711270937	7	24749505	T/G	T:0.648649	G:0.351351	8293.15	intron_variant	MODIFIER	ENSSSCG00000001231	SLA-1		1,2,3
rs786727404	7	24749586	G/T	G:0.828947	T:0.171053	83058.2	synonymous_variant	LOW	ENSSSCG00000001231	SLA-1		1,2,3
rs690674839	7	24749604	G/A	G:0.684211	A:0.315789	89600.4	synonymous_variant	LOW	ENSSSCG00000001231	SLA-1		1,2,3
rs337754099	7	24750142	T/G	T:0.614286	G:0.385714	4726.11	intron_variant	MODIFIER	ENSSSCG00000001231	SLA-1		1,2,3
rs344479407	7	24750144	A/G	A:0.614286	G:0.385714	5193.43	intron_variant	MODIFIER	ENSSSCG00000001231	SLA-1		1,2,3
rs327216984	7	24750152	C/A	C:0.338235	A:0.661765	9608.13	intron_variant	MODIFIER	ENSSSCG00000001231	SLA-1		1,2,3
rs336996824	7	24750158	G/C	G:0.390625	C:0.609375	7557.3	intron_variant	MODIFIER	ENSSSCG00000001231	SLA-1		1,2,3
rs337817006	7	24750217	C/T	C:0.514286	T:0.485714	15222.7	intron_variant	MODIFIER	ENSSSCG00000001231	SLA-1		1,2,3
rs699017276	7	24750239	T/C	T:0.0735294	C:0.926471	30523.6	intron_variant	MODIFIER	ENSSSCG00000001231	SLA-1		1,2,3
rs695207592	7	24750241	G/T	G:0.0735294	T:0.926471	30905	intron_variant	MODIFIER	ENSSSCG00000001231	SLA-1		1,2,3
rs690922702,rs713421598	7	24750248	A/C	A:0.441176	C:0.558824	16925.5	intron_variant	MODIFIER	ENSSSCG00000001231	SLA-1		1,2,3
rs700685901	7	24750281	G/A	G:0.681818	A:0.318182	12962.4	intron_variant	MODIFIER	ENSSSCG00000001231	SLA-1		1,2,3
rs341839877	7	24750485	C/G	C:0.618421	G:0.381579	77529.9	missense_variant	MODERATE	ENSSSCG00000001231	SLA-1		1,2,3
rs324476506	7	24750493	T/C	T:0.947368	C:0.0526316	7000.02	missense_variant	MODERATE	ENSSSCG00000001231	SLA-1		1,2,3
rs705269629	7	24750495	G/C	G:0.394737	C:0.605263	33291.9	synonymous_variant	LOW	ENSSSCG00000001231	SLA-1		1,2,3
rs691038840	7	24750496	C/T	C:0.381579	T:0.618421	66792.8	missense_variant	MODERATE	ENSSSCG00000001231	SLA-1		1,2,3
rs700837271	7	24750502	G/C	G:0.381579	C:0.618421	33510.2	missense_variant	MODERATE	ENSSSCG00000001231	SLA-1		1,2,3
rs707673393	7	24750503	A/C	A:0.855263	C:0.144737	7852	missense_variant	MODERATE	ENSSSCG00000001231	SLA-1		1,2,3
rs700393391	7	24750515	T/G	T:0.875	G:0.125	155.92	missense_variant	MODERATE	ENSSSCG00000001231	SLA-1		1,2,3
rs711680651	7	24750632	G/T	G:0.628571	T:0.371429	18439.5	missense_variant	MODERATE	ENSSSCG00000001231	SLA-1		1,2,3
7_24750644_C/T	7	24750644	C/T	C:0.944444	T:0.0555556	186.91	missense_variant	MODERATE	ENSSSCG00000001231	SLA-1		1,2,3
rs704927075	7	24750656	C/A	C:0.871429	A:0.128571	8157.69	missense_variant	MODERATE	ENSSSCG00000001231	SLA-1		1,2,3
7_24750658_T/A	7	24750658	T/A	T:0.871429	A:0.128571	320.96	missense_variant	MODERATE	ENSSSCG00000001231	SLA-1		1,2,3
rs691002806	7	24750661	T/C	T:0.785714	C:0.214286	4812.95	missense_variant	MODERATE	ENSSSCG00000001231	SLA-1		1,2,3
rs792395585	7	24750670	C/T	C:0.924242	T:0.0757576	3874.07	missense_variant	MODERATE	ENSSSCG00000001231	SLA-1		1,2,3
rs690290248	7	24750677	G/A	G:0.924242	A:0.0757576	4251.17	missense_variant	MODERATE	ENSSSCG00000001231	SLA-1		1,2,3
rs790044482	7	24750695	A/C	A:0.916667	C:0.0833333	52.32	missense_variant	MODERATE	ENSSSCG00000001231	SLA-1		1,2,3
rs706937084	7	24750698	A/C	A:0.9	C:0.1	54.29	missense_variant	MODERATE	ENSSSCG00000001231	SLA-1		1,2,3
rs692715449	7	24750705	A/G	A:0.103448	G:0.896552	947040	synonymous_variant	LOW	ENSSSCG00000001231	SLA-1		1,2,3
rs710624595	7	24750706	A/T	A:0.1	T:0.9	947101	missense_variant	MODERATE	ENSSSCG00000001231	SLA-1		1,2,3
rs709102999	7	24750711	T/C	T:0.942857	C:0.0571429	9058.39	synonymous_variant	LOW	ENSSSCG00000001231	SLA-1		1,2,3
rs691940508	7	24750713	T/A	T:0.944444	A:0.0555556	8949.84	stop_gained	HIGH	ENSSSCG00000001231	SLA-1		1,2,3
rs708713409	7	24750719	G/T	G:0.680556	T:0.319444	58431	missense_variant	MODERATE	ENSSSCG00000001231	SLA-1		1,2,3
rs696499327	7	24750833	G/T	G:0.902778	T:0.0972222	176.63	intron_variant	MODIFIER	ENSSSCG00000001231	SLA-1		1,2,3
rs793681887	7	24750859	C/T	C:0.894737	T:0.105263	425.08	intron_variant	MODIFIER	ENSSSCG00000001231	SLA-1		1,2,3
rs709004007	7	24750991	C/G	C:0.779412	G:0.220588	106653	missense_variant	MODERATE	ENSSSCG00000001231	SLA-1		1,2,3
rs697859427	7	24751087	C/A	C:0.710526	A:0.289474	438856	synonymous_variant	LOW	ENSSSCG00000001231	SLA-1		1,2,3
rs690686467	7	24751094	A/T	A:0.842105	T:0.157895	367775	missense_variant	MODERATE	ENSSSCG00000001231	SLA-1		1,2,3
rs700324764	7	24751095	T/C	T:0.842105	C:0.157895	367332	missense_variant	MODERATE	ENSSSCG00000001231	SLA-1		1,2,3
rs692877157	7	24751098	G/T	G:0.842105	T:0.157895	366583	synonymous_variant	LOW	ENSSSCG00000001231	SLA-1		1,2,3
rs693781136	7	24751105	C/G	C:0.526316	G:0.473684	421552	synonymous_variant	LOW	ENSSSCG00000001231	SLA-1		1,2,3
rs695538797	7	24751158	C/T	C:0.552632	T:0.447368	721912	missense_variant	MODERATE	ENSSSCG00000001231	SLA-1		1,2,3
rs790823220	7	24751165	G/A	G:0.907895	A:0.0921053	8652.57	synonymous_variant	LOW	ENSSSCG00000001231	SLA-1		1,2,3
rs697883299	7	24751178	C/A	C:0.847222	A:0.152778	211102	missense_variant	MODERATE	ENSSSCG00000001231	SLA-1		1,2,3
7_24751285_T/C	7	24751285	T/C	T:0.62069	C:0.37931	3410.55	intron_variant	MODIFIER	ENSSSCG00000001231	SLA-1		1,2,3
rs712118922	7	24751569	T/C	T:0.855263	C:0.144737	7558.24	missense_variant	MODERATE	ENSSSCG00000001231	SLA-1		1,2,3
rs697807881	7	24819533	A/C	A:0.945946	C:0.0540541	108.2	downstream_gene_variant;3_prime_UTR_variant	MODIFIER	ENSSSCG00000001233	TRIM26	1	1
rs700210381	7	24819540	G/C	G:0.945946	C:0.0540541	108.2	downstream_gene_variant;3_prime_UTR_variant	MODIFIER	ENSSSCG00000001233	TRIM26	1	1
7_25230842_C/T	7	25230842	C/T	C:0.728571	T:0.271429	3456.82	non_coding_transcript_exon_variant,non_coding_transcript_variant;synonymous_variant	MODIFIER;LOW	ENSSSCG00000001242	GABBR1	3
rs342567397	7	26674067	T/C	T:0.921053	C:0.0789474	23150.6	downstream_gene_variant	MODIFIER	ENSSSCG00000001341	SLA-11		3.5
7_26674313_A/C	7	26674313	A/C	A:0.433333	C:0.566667	2343.69	downstream_gene_variant	MODIFIER	ENSSSCG00000001341	SLA-11		3.5
rs702419118	7	26674361	A/C	A:0.921053	C:0.0789474	15410.6	downstream_gene_variant	MODIFIER	ENSSSCG00000001341	SLA-11		3.5
7_26674376_G/A	7	26674376	G/A	G:0.828947	A:0.171053	80372.2	downstream_gene_variant;3_prime_UTR_variant	MODIFIER	ENSSSCG00000001341	SLA-11		3.5
rs703869004	7	26674391	G/A	G:0.828947	A:0.171053	80016.2	downstream_gene_variant;3_prime_UTR_variant	MODIFIER	ENSSSCG00000001341	SLA-11		3.5
rs321544812	7	26674398	A/G	A:0.631579	G:0.368421	123440	downstream_gene_variant;3_prime_UTR_variant	MODIFIER	ENSSSCG00000001341	SLA-11		3.5
rs330751447	7	26674402	G/A	G:0.921053	A:0.0789474	48870.6	downstream_gene_variant;3_prime_UTR_variant	MODIFIER	ENSSSCG00000001341	SLA-11		3.5
rs707984754	7	26674456	C/T	C:0.578947	T:0.421053	918715	downstream_gene_variant;3_prime_UTR_variant	MODIFIER	ENSSSCG00000001341	SLA-11		3.5
rs690855944	7	26674482	T/G	T:0.802632	G:0.197368	71049.6	downstream_gene_variant;3_prime_UTR_variant	MODIFIER	ENSSSCG00000001341	SLA-11		3.5
rs329309034	7	26674758	C/T	C:0.921053	T:0.0789474	30774.6	downstream_gene_variant;missense_variant	MODIFIER;MODERATE	ENSSSCG00000001341	SLA-11		3.5
rs707714353	7	26674931	G/C	G:0.921053	C:0.0789474	10163.6	downstream_gene_variant;missense_variant,splice_region_variant	MODIFIER;MODERATE	ENSSSCG00000001341	SLA-11		3.5
rs336416002	7	26675403	C/T	C:0.960526	T:0.0394737	46106.5	downstream_gene_variant;missense_variant	MODIFIER;MODERATE	ENSSSCG00000001341	SLA-11		3.5
rs318732354	7	26675412	C/T	C:0.960526	T:0.0394737	49842.5	downstream_gene_variant;missense_variant	MODIFIER;MODERATE	ENSSSCG00000001341	SLA-11		3.5
rs788629840	7	26675428	G/A	G:0.723684	A:0.276316	109536	downstream_gene_variant;synonymous_variant	MODIFIER;LOW	ENSSSCG00000001341	SLA-11		3.5
rs340820503	7	26675445	A/T	A:0.723684	T:0.276316	204836	downstream_gene_variant;missense_variant	MODIFIER;MODERATE	ENSSSCG00000001341	SLA-11		3.5
rs319964549	7	26675473	T/A	T:0.644737	A:0.355263	146412	downstream_gene_variant;synonymous_variant	MODIFIER;LOW	ENSSSCG00000001341	SLA-11		3.5
rs329249156	7	26675479	T/G	T:0.907895	G:0.0921053	1475.77	downstream_gene_variant;missense_variant,splice_region_variant	MODIFIER;MODERATE	ENSSSCG00000001341	SLA-11		3.5
rs335634167	7	26675832	G/C	G:0.907895	C:0.0921053	42463.7	downstream_gene_variant;synonymous_variant	MODIFIER;LOW	ENSSSCG00000001341	SLA-11		3.5
rs325332401	7	26679881	T/C	T:0.5	C:0.5	308571	non_coding_transcript_exon_variant,non_coding_transcript_variant;missense_variant	MODIFIER;MODERATE	ENSSSCG00000001341	SLA-11		3.5
rs80879657	7	26684593	G/A	G:0.723684	A:0.276316	101212	intron_variant,non_coding_transcript_variant;5_prime_UTR_variant	MODIFIER	ENSSSCG00000001341	SLA-11		3.5
7_27593922_G/T	7	27593922	G/T	G:0.934211	T:0.0657895	138.16	3_prime_UTR_variant;downstream_gene_variant	MODIFIER	ENSSSCG00000001400;ENSSSCG00000023018	DDX39B;MCCD1
7_27593923_A/C	7	27593923	A/C	A:0.934211	C:0.0657895	125.46	3_prime_UTR_variant;downstream_gene_variant	MODIFIER	ENSSSCG00000001400;ENSSSCG00000023018	DDX39B;MCCD1
7_27614996_T/C	7	27614996	T/C	T:0.763158	C:0.236842	1923.61	missense_variant;downstream_gene_variant;non_coding_transcript_exon_variant,non_coding_transcript_variant	MODERATE;MODIFIER	ENSSSCG00000024161	SLA-7		1
7_27616246_G/A	7	27616246	G/A	G:0.868421	A:0.131579	2357.21	synonymous_variant;downstream_gene_variant;intron_variant	LOW;MODIFIER	ENSSSCG00000024161	SLA-7		1
7_27616267_T/A	7	27616267	T/A	T:0.855263	A:0.144737	2319.77	synonymous_variant;downstream_gene_variant;intron_variant	LOW;MODIFIER	ENSSSCG00000024161	SLA-7		1
7_29042133_T/C	7	29042133	T/C	T:0.934211	C:0.0657895	248.52	3_prime_UTR_variant	MODIFIER	ENSSSCG00000001453	SLA-DRA		1
rs706712926	7	29113001	G/A	G:0.960526	A:0.0394737	5985.45	downstream_gene_variant	MODIFIER	ENSSSCG00000001455	SLA-DRB1		1.3
rs344995075	7	29113023	C/T	C:0.671053	T:0.328947	95182.2	downstream_gene_variant	MODIFIER	ENSSSCG00000001455	SLA-DRB1		1.3
rs708567079	7	29113026	C/A	C:0.960526	A:0.0394737	6286.5	downstream_gene_variant	MODIFIER	ENSSSCG00000001455	SLA-DRB1		1.3
rs327030463	7	29113048	A/G	A:0.763158	G:0.236842	59047.1	downstream_gene_variant	MODIFIER	ENSSSCG00000001455	SLA-DRB1		1.3
rs321804969	7	29113064	C/T	C:0.802632	T:0.197368	40204.5	downstream_gene_variant	MODIFIER	ENSSSCG00000001455	SLA-DRB1		1.3
rs700504278	7	29113085	C/G	C:0.815789	G:0.184211	27601.7	downstream_gene_variant	MODIFIER	ENSSSCG00000001455	SLA-DRB1		1.3
rs80888244	7	29114103	T/C	T:0.662162	C:0.337838	67289.7	missense_variant	MODERATE	ENSSSCG00000001455	SLA-DRB1		1.3
rs345810828	7	29114374	T/C	T:0.694444	C:0.305556	3734.44	intron_variant	MODIFIER	ENSSSCG00000001455	SLA-DRB1		1.3
rs327720252	7	29114381	G/T	G:0.529412	T:0.470588	1842.56	intron_variant	MODIFIER	ENSSSCG00000001455	SLA-DRB1		1.3
rs788795468	7	29115202	C/G	C:0.77027	G:0.22973	37425	missense_variant	MODERATE	ENSSSCG00000001455	SLA-DRB1		1.3
rs696962280	7	29117849	A/G	A:0.875	G:0.125	7364.71	missense_variant;5_prime_UTR_variant	MODERATE;MODIFIER	ENSSSCG00000001455	SLA-DRB1		1.3
rs324848952	7	29117853	G/T	G:0.486111	T:0.513889	83393.8	synonymous_variant;5_prime_UTR_variant	LOW;MODIFIER	ENSSSCG00000001455	SLA-DRB1		1.3
rs704950114	7	29117895	G/C	G:0.944444	C:0.0555556	3571.83	missense_variant;5_prime_UTR_variant	MODERATE;MODIFIER	ENSSSCG00000001455	SLA-DRB1		1.3
rs343722660	7	29117901	G/T	G:0.819444	T:0.180556	59160.5	missense_variant;5_prime_UTR_variant	MODERATE;MODIFIER	ENSSSCG00000001455	SLA-DRB1		1.3
rs703329623	7	29117904	G/T	G:0.722222	T:0.277778	39309.1	missense_variant;5_prime_UTR_variant	MODERATE;MODIFIER	ENSSSCG00000001455	SLA-DRB1		1.3
rs792414976	7	29117912	T/C	T:0.777778	C:0.222222	42424.9	missense_variant;5_prime_UTR_variant	MODERATE;MODIFIER	ENSSSCG00000001455	SLA-DRB1		1.3
rs321611640	7	29117925	C/A	C:0.666667	A:0.333333	110088	missense_variant;5_prime_UTR_variant	MODERATE;MODIFIER	ENSSSCG00000001455	SLA-DRB1		1.3
rs713244101	7	29117932	G/T	G:0.777778	T:0.222222	39698.9	missense_variant;5_prime_UTR_variant	MODERATE;MODIFIER	ENSSSCG00000001455	SLA-DRB1		1.3
rs711156279	7	29117963	T/A	T:0.805556	A:0.194444	45542.6	missense_variant;5_prime_UTR_variant	MODERATE;MODIFIER	ENSSSCG00000001455	SLA-DRB1		1.3
rs788227227	7	29117965	C/T	C:0.944444	T:0.0555556	16341.8	synonymous_variant;5_prime_UTR_variant	LOW;MODIFIER	ENSSSCG00000001455	SLA-DRB1		1.3
rs696989496	7	29117973	C/A	C:0.819444	A:0.180556	43788.5	missense_variant;5_prime_UTR_variant	MODERATE;MODIFIER	ENSSSCG00000001455	SLA-DRB1		1.3
rs337184434	7	29117980	G/A	G:0.777778	A:0.222222	15172.9	synonymous_variant;5_prime_UTR_variant	LOW;MODIFIER	ENSSSCG00000001455	SLA-DRB1		1.3
rs327478750	7	29117993	A/T	A:0.833333	T:0.166667	29118.2	missense_variant;5_prime_UTR_variant	MODERATE;MODIFIER	ENSSSCG00000001455	SLA-DRB1		1.3
rs713697963	7	29118019	C/G	C:0.7	G:0.3	30746	missense_variant;5_prime_UTR_variant	MODERATE;MODIFIER	ENSSSCG00000001455	SLA-DRB1		1.3
rs702417326	7	29125374	C/T	C:0.789474	T:0.210526	117143	missense_variant;5_prime_UTR_variant	MODERATE;MODIFIER	ENSSSCG00000001455	SLA-DRB1		1.3
rs332338049	7	29125375	A/G	A:0.460526	G:0.539474	321285	synonymous_variant;5_prime_UTR_variant	LOW;MODIFIER	ENSSSCG00000001455	SLA-DRB1		1.3
rs346353125	7	29125384	C/T	C:0.763158	T:0.236842	125510	synonymous_variant;5_prime_UTR_variant	LOW;MODIFIER	ENSSSCG00000001455	SLA-DRB1		1.3
rs333567929	7	29125393	G/A	G:0.802632	A:0.197368	83158.5	synonymous_variant;5_prime_UTR_variant	LOW;MODIFIER	ENSSSCG00000001455	SLA-DRB1		1.3
7_29180570_G/A	7	29180570	G/A	G:0.947368	A:0.0526316	20.72	downstream_gene_variant;upstream_gene_variant	MODIFIER	ENSSSCG00000001457;ENSSSCG00000030750	SLA-DQB1;SLA-DQB2
rs341132479	7	29180628	G/A	G:0.789474	A:0.210526	59954.7	downstream_gene_variant;upstream_gene_variant	MODIFIER	ENSSSCG00000001457;ENSSSCG00000030750	SLA-DQB1;SLA-DQB2
rs345883425	7	29180822	G/A	G:0.657895	A:0.342105	150895	downstream_gene_variant;upstream_gene_variant	MODIFIER	ENSSSCG00000001457;ENSSSCG00000030750	SLA-DQB1;SLA-DQB2
7_29267707_G/C	7	29267707	G/C	G:0.0833333	C:0.916667	6186.67	downstream_gene_variant;missense_variant	MODIFIER;MODERATE	ENSSSCG00000026951;ENSSSCG00000025593	-
7_29267708_A/G	7	29267708	A/G	A:0.1	G:0.9	6161.88	downstream_gene_variant;synonymous_variant	MODIFIER;LOW	ENSSSCG00000026951;ENSSSCG00000025593	-
7_29267712_T/G	7	29267712	T/G	T:0.1	G:0.9	6161.88	downstream_gene_variant;missense_variant	MODIFIER;MODERATE	ENSSSCG00000026951;ENSSSCG00000025593	-
rs697157181	7	29268255	T/G	T:0.90625	G:0.09375	605	downstream_gene_variant;5_prime_UTR_variant	MODIFIER	ENSSSCG00000026951;ENSSSCG00000025593	-
rs710283218	7	29412545	C/G	C:0.184211	G:0.815789	26380.8	synonymous_variant;downstream_gene_variant	LOW;MODIFIER	ENSSSCG00000025173	TAP2	1.3	1
rs695850865	7	29412554	G/A	G:0.815789	A:0.184211	4272.48	synonymous_variant;downstream_gene_variant	LOW;MODIFIER	ENSSSCG00000025173	TAP2	1.3	1
rs335947458	7	29547209	G/A	G:0.934211	A:0.0657895	528.76	synonymous_variant	LOW	ENSSSCG00000001472	SLA-DOA		1.3
7_34168374_T/C	7	34168374	T/C	T:0.526316	C:0.473684	11749.2	intron_variant;upstream_gene_variant	MODIFIER	ENSSSCG00000001507;ENSSSCG00000001506	TAPBP;RGL2
7_34989843_A/G	7	34989843	A/G	A:0.934211	G:0.0657895	228.7	3_prime_UTR_variant;downstream_gene_variant	MODIFIER	ENSSSCG00000001526;ENSSSCG00000023160	HMGA1;-
rs709049720,rs713532850	7	36370983	T/C	T:0.618421	C:0.381579	2662.1	downstream_gene_variant	MODIFIER	ENSSSCG00000001549	-
rs690118332	7	36370984	T/C	T:0.631579	C:0.368421	1716.95	downstream_gene_variant	MODIFIER	ENSSSCG00000001549	-
7_42490503_T/C	7	42490503	T/C	T:0.921875	C:0.078125	5187.66	missense_variant;downstream_gene_variant;upstream_gene_variant	MODERATE;MODIFIER	ENSSSCG00000026752;ENSSSCG00000001631	CCND3;BYSL
7_42490505_G/C	7	42490505	G/C	G:0.924242	C:0.0757576	5187.36	synonymous_variant;downstream_gene_variant;upstream_gene_variant	LOW;MODIFIER	ENSSSCG00000026752;ENSSSCG00000001631	CCND3;BYSL
7_43395622_T/C	7	43395622	T/C	T:0.960526	C:0.0394737	47.4	3_prime_UTR_variant	MODIFIER	ENSSSCG00000026472	RPL7L1
rs332474194	7	50188128	C/T	C:0.118421	T:0.881579	113393	intron_variant	MODIFIER	ENSSSCG00000024347	CRISP3
rs329748924	7	50198818	T/C	T:0.157895	C:0.842105	179373	upstream_gene_variant	MODIFIER	ENSSSCG00000024347	CRISP3
rs343755936	7	50198886	G/A	G:0.302632	A:0.697368	134139	upstream_gene_variant	MODIFIER	ENSSSCG00000024347	CRISP3
rs318574541	7	53312428	T/C	T:0.0657895	C:0.934211	10968.2	3_prime_UTR_variant	MODIFIER	ENSSSCG00000001761;ENSSSCG00000001760	IDH3A;ACSBG1
7_53623221_T/G	7	53623221	T/G	T:0.75	G:0.25	862.84	3_prime_UTR_variant	MODIFIER	ENSSSCG00000001770	CTSH
rs712185026	7	59044074	C/A	C:0.960526	A:0.0394737	1059.72	downstream_gene_variant	MODIFIER	ENSSSCG00000023794	-
rs696517463	7	59044087	C/T	C:0.960526	T:0.0394737	724.99	downstream_gene_variant	MODIFIER	ENSSSCG00000023794	-
rs701422440	7	59045109	G/A	G:0.960526	A:0.0394737	1425.51	downstream_gene_variant	MODIFIER	ENSSSCG00000023794	-
rs693619636	7	59045217	G/A	G:0.960526	A:0.0394737	5894.5	downstream_gene_variant	MODIFIER	ENSSSCG00000023794	-
rs698617193	7	59045337	C/A	C:0.0394737	A:0.960526	22909.5	downstream_gene_variant	MODIFIER	ENSSSCG00000023794	-
rs706099986	7	59045732	T/G	T:0.9375	G:0.0625	1674.37	downstream_gene_variant	MODIFIER	ENSSSCG00000023794	-
rs703956473	7	59211620	G/A	G:0.960526	A:0.0394737	4629.17	downstream_gene_variant	MODIFIER	ENSSSCG00000023021	-
rs712516599	7	59211666	T/G	T:0.947368	G:0.0526316	3571.34	downstream_gene_variant	MODIFIER	ENSSSCG00000023021	-
7_59748220_A/G	7	59748220	A/G	A:0.921053	G:0.0789474	127.42	downstream_gene_variant	MODIFIER	ENSSSCG00000001835	ABHD2		1
7_63344343_T/C	7	63344343	T/C	T:0.960526	C:0.0394737	60.02	3_prime_UTR_variant;downstream_gene_variant	MODIFIER	ENSSSCG00000029776;ENSSSCG00000024990	FAM219B;MPI
7_64024963_T/C	7	64024963	T/C	T:0.657895	C:0.342105	1595.43	downstream_gene_variant	MODIFIER	ENSSSCG00000001912	PML
7_64025129_T/C	7	64025129	T/C	T:0.684211	C:0.315789	1402.26	downstream_gene_variant	MODIFIER	ENSSSCG00000001912	PML
7_64026430_C/T	7	64026430	C/T	C:0.881579	T:0.118421	253.64	downstream_gene_variant	MODIFIER	ENSSSCG00000001912	PML
7_64026526_T/C	7	64026526	T/C	T:0.881579	C:0.118421	232.4	downstream_gene_variant	MODIFIER	ENSSSCG00000001912	PML
7_64026619_T/C	7	64026619	T/C	T:0.881579	C:0.118421	100.87	downstream_gene_variant	MODIFIER	ENSSSCG00000001912	PML
7_79813954_G/A	7	79813954	G/A	G:0.827586	A:0.172414	9539.93	missense_variant	MODERATE	ENSSSCG00000022894	-
7_79813985_G/A	7	79813985	G/A	G:0.914286	A:0.0857143	7724.24	synonymous_variant	LOW	ENSSSCG00000022894	-
7_79813990_C/T	7	79813990	C/T	C:0.357143	T:0.642857	40365.9	missense_variant	MODERATE	ENSSSCG00000022894	-
7_79813994_C/T	7	79813994	C/T	C:0.357143	T:0.642857	40062.8	synonymous_variant	LOW	ENSSSCG00000022894	-
7_79813995_T/G	7	79813995	T/G	T:0.357143	G:0.642857	39113.8	missense_variant	MODERATE	ENSSSCG00000022894	-
7_79813997_T/C	7	79813997	T/C	T:0.357143	C:0.642857	38776.1	synonymous_variant	LOW	ENSSSCG00000022894	-
rs330498119	7	79831233	A/T	A:0.638889	T:0.361111	13001.9	3_prime_UTR_variant	MODIFIER	ENSSSCG00000001978	GZMB	2,3,4	1
rs80983060	7	79831285	A/C	A:0.513158	C:0.486842	39212.3	3_prime_UTR_variant	MODIFIER	ENSSSCG00000001978	GZMB	2,3,4	1
rs318291147	7	79831370	T/C	T:0.539474	C:0.460526	35920.7	missense_variant	MODERATE	ENSSSCG00000001978	GZMB	2,3,4	1
rs336011848	7	79832455	G/A	G:0.5	A:0.5	85413.8	synonymous_variant	LOW	ENSSSCG00000001978	GZMB	2,3,4	1
rs344992146	7	79832462	T/G	T:0.592105	G:0.407895	59074.4	missense_variant	MODERATE	ENSSSCG00000001978	GZMB	2,3,4	1
rs333427742	7	79832467	T/C	T:0.592105	C:0.407895	64176.4	synonymous_variant	LOW	ENSSSCG00000001978	GZMB	2,3,4	1
7_79832500_T/C	7	79832500	T/C	T:0.842105	C:0.157895	4178.15	synonymous_variant	LOW	ENSSSCG00000001978	GZMB	2,3,4	1
rs345260773	7	79832532	C/T	C:0.539474	T:0.460526	31881.6	missense_variant	MODERATE	ENSSSCG00000001978	GZMB	2,3,4	1
rs339971579	7	79832804	T/A	T:0.833333	A:0.166667	6073.19	missense_variant	MODERATE	ENSSSCG00000001978	GZMB	2,3,4	1
rs696883573	7	79832806	C/T	C:0.833333	T:0.166667	6046.19	missense_variant	MODERATE	ENSSSCG00000001978	GZMB	2,3,4	1
rs705242372	7	79832807	G/T	G:0.833333	T:0.166667	6052.19	missense_variant	MODERATE	ENSSSCG00000001978	GZMB	2,3,4	1
rs319196012	7	79832831	G/A	G:0.842105	A:0.157895	2119.12	missense_variant	MODERATE	ENSSSCG00000001978	GZMB	2,3,4	1
rs330237411	7	79832862	A/G	A:0.776316	G:0.223684	7700.9	synonymous_variant	LOW	ENSSSCG00000001978	GZMB	2,3,4	1
rs335864299	7	79832867	C/T	C:0.802632	T:0.197368	4531.83	missense_variant	MODERATE	ENSSSCG00000001978	GZMB	2,3,4	1
rs693640147	7	79832871	C/T	C:0.802632	T:0.197368	3951.4	synonymous_variant	LOW	ENSSSCG00000001978	GZMB	2,3,4	1
rs705008951	7	79832872	T/G	T:0.802632	G:0.197368	3880.46	missense_variant	MODERATE	ENSSSCG00000001978	GZMB	2,3,4	1
rs713330209	7	79832874	T/C	T:0.802632	C:0.197368	4071.72	synonymous_variant	LOW	ENSSSCG00000001978	GZMB	2,3,4	1
7_79833387_A/T	7	79833387	A/T	A:0.921053	T:0.0789474	433.35	missense_variant	MODERATE	ENSSSCG00000001978	GZMB	2,3,4	1
rs333575097	7	79833441	G/A	G:0.592105	A:0.407895	73279.4	missense_variant	MODERATE	ENSSSCG00000001978	GZMB	2,3,4	1
7_81721863_T/A	7	81721863	T/A	T:0.953125	A:0.046875	42.94	intergenic_variant	MODIFIER	-	-
7_81721866_A/T	7	81721866	A/T	A:0.953125	T:0.046875	52.15	intergenic_variant	MODIFIER	-	-
rs330677962	7	82189437	G/A	G:0.921053	A:0.0789474	197.83	intergenic_variant	MODIFIER	-	-
rs705204544	7	82189445	A/G	A:0.907895	G:0.0921053	694.42	intergenic_variant	MODIFIER	-	-
rs692323782	7	82189450	G/T	G:0.907895	T:0.0921053	664.28	intergenic_variant	MODIFIER	-	-
rs342151206	7	82212380	G/C	G:0.815789	C:0.184211	2907.42	intergenic_variant	MODIFIER	-	-
rs342810438	7	82212453	C/T	C:0.960526	T:0.0394737	690.2	intergenic_variant	MODIFIER	-	-
rs322025671	7	82212459	G/A	G:0.828947	A:0.171053	2290.23	intergenic_variant	MODIFIER	-	-
rs342434332	7	82253496	T/C	T:0.947368	C:0.0526316	637.13	downstream_gene_variant;missense_variant	MODIFIER;MODERATE	ENSSSCG00000021202;ENSSSCG00000021543	-
rs701011331	7	82253584	C/A	C:0.947368	A:0.0526316	160.02	downstream_gene_variant;missense_variant	MODIFIER;MODERATE	ENSSSCG00000021202;ENSSSCG00000021543	-
rs693376524	7	82253598	C/A	C:0.947368	A:0.0526316	145.65	downstream_gene_variant;missense_variant	MODIFIER;MODERATE	ENSSSCG00000021202;ENSSSCG00000021543	-
rs325648922	7	82253626	C/T	C:0.907895	T:0.0921053	987.77	downstream_gene_variant;synonymous_variant	MODIFIER;LOW	ENSSSCG00000021202;ENSSSCG00000021543	-
rs711943034	7	82390763	C/T	C:0.851351	T:0.148649	5016.1	missense_variant	MODERATE	ENSSSCG00000021543	-
rs692110698	7	82511681	C/G	C:0.180556	G:0.819444	6922.53	missense_variant;upstream_gene_variant	MODERATE;MODIFIER	ENSSSCG00000002077;ENSSSCG00000025872	-
rs788177662	7	82511758	T/A	T:0.828947	A:0.171053	2206.58	missense_variant;upstream_gene_variant	MODERATE;MODIFIER	ENSSSCG00000002077;ENSSSCG00000025872	-
rs693924607	7	82511774	G/T	G:0.960526	T:0.0394737	353.67	missense_variant;upstream_gene_variant	MODERATE;MODIFIER	ENSSSCG00000002077;ENSSSCG00000025872	-
rs703864134	7	82518079	A/G	A:0.960526	G:0.0394737	30.28	intergenic_variant	MODIFIER	-	-
rs334350307	7	82518391	T/C	T:0.926471	C:0.0735294	476.7	intergenic_variant	MODIFIER	-	-
rs703147505	7	82530006	T/C	T:0.921053	C:0.0789474	320.7	synonymous_variant;intron_variant	LOW;MODIFIER	ENSSSCG00000023790;ENSSSCG00000027075	-
rs711887629	7	82530021	G/A	G:0.552632	A:0.447368	9703.56	synonymous_variant;intron_variant	LOW;MODIFIER	ENSSSCG00000023790;ENSSSCG00000027075	-
rs695948306	7	82530027	G/A	G:0.934211	A:0.0657895	513.22	synonymous_variant;intron_variant	LOW;MODIFIER	ENSSSCG00000023790;ENSSSCG00000027075	-
rs335457146	7	82530037	C/G	C:0.842105	G:0.157895	3900.16	missense_variant;intron_variant	MODERATE;MODIFIER	ENSSSCG00000023790;ENSSSCG00000027075	-
rs712534933	7	82530040	T/G	T:0.828947	G:0.171053	4661.4	missense_variant;intron_variant	MODERATE;MODIFIER	ENSSSCG00000023790;ENSSSCG00000027075	-
rs344359851	7	82530043	A/T	A:0.815789	T:0.184211	6061.71	missense_variant;intron_variant	MODERATE;MODIFIER	ENSSSCG00000023790;ENSSSCG00000027075	-
rs712516348	7	82530051	G/A	G:0.815789	A:0.184211	5997.71	synonymous_variant;intron_variant	LOW;MODIFIER	ENSSSCG00000023790;ENSSSCG00000027075	-
7_82530212_C/T	7	82530212	C/T	C:0.934211	T:0.0657895	682.62	missense_variant;intron_variant	MODERATE;MODIFIER	ENSSSCG00000023790;ENSSSCG00000027075	-
rs690401951	7	82530218	A/G	A:0.894737	G:0.105263	462.08	missense_variant;intron_variant	MODERATE;MODIFIER	ENSSSCG00000023790;ENSSSCG00000027075	-
rs698450030	7	82530220	G/A	G:0.894737	A:0.105263	462.08	missense_variant;intron_variant	MODERATE;MODIFIER	ENSSSCG00000023790;ENSSSCG00000027075	-
7_82530226_G/C	7	82530226	G/C	G:0.960526	C:0.0394737	221.7	missense_variant;intron_variant	MODERATE;MODIFIER	ENSSSCG00000023790;ENSSSCG00000027075	-
rs712774573	7	82530800	C/T	C:0.934211	T:0.0657895	47.34	upstream_gene_variant;intron_variant	MODIFIER	ENSSSCG00000023790;ENSSSCG00000027075	-
7_83116376_C/T	7	83116376	C/T	C:0.960526	T:0.0394737	28.58	upstream_gene_variant;stop_gained;downstream_gene_variant	MODIFIER;HIGH	ENSSSCG00000021463;ENSSSCG00000002127;ENSSSCG00000030175	snoU6-53;CHD8
rs792430391	7	95520383	C/A	C:0.881579	A:0.118421	2494.65	downstream_gene_variant	MODIFIER	ENSSSCG00000002282	MAX
rs342379735	8	10733864	T/A	T:0.0428571	A:0.957143	7241.12	intron_variant	MODIFIER	ENSSSCG00000008742	CD38	2.3	1
8_10851032_C/A	8	10851032	C/A	C:0.868421	A:0.131579	21571.2	intergenic_variant	MODIFIER	-	-
rs81211595	8	126835938	A/G	A:0.515625	G:0.484375	1031.87	missense_variant	MODERATE	ENSSSCG00000023296	CENPE		1.3
8_129824929_T/C	8	129824929	T/C	T:0.881579	C:0.118421	152.75	3_prime_UTR_variant;downstream_gene_variant	MODIFIER	ENSSSCG00000028367;ENSSSCG00000009176	-;LAMTOR3
8_129824934_T/C	8	129824934	T/C	T:0.855263	C:0.144737	455.08	3_prime_UTR_variant;downstream_gene_variant	MODIFIER	ENSSSCG00000028367;ENSSSCG00000009176	-;LAMTOR3
8_139946608_C/T	8	139946608	C/T	C:0.878378	T:0.121622	117.97	downstream_gene_variant;3_prime_UTR_variant	MODIFIER	ENSSSCG00000009211;ENSSSCG00000030548	PIGY;HERC5
rs321081933	8	144569150	A/G	A:0.578947	G:0.421053	174239	3_prime_UTR_variant	MODIFIER	ENSSSCG00000009240	PLAC8		1
rs341898422	8	145198482	C/T	C:0.881579	T:0.118421	926.24	intergenic_variant	MODIFIER	-	-
8_145198491_C/A	8	145198491	C/A	C:0.881579	A:0.118421	243.18	intergenic_variant	MODIFIER	-	-
8_145198503_G/A	8	145198503	G/A	G:0.881579	A:0.118421	280.4	intergenic_variant	MODIFIER	-	-
8_145198505_C/T	8	145198505	C/T	C:0.881579	T:0.118421	280.4	intergenic_variant	MODIFIER	-	-
8_145218330_A/C	8	145218330	A/C	A:0.631579	C:0.368421	6006.36	downstream_gene_variant	MODIFIER	ENSSSCG00000009249	HNRNPD
rs711574258	8	145218336	G/C	G:0.605263	C:0.394737	9476.78	downstream_gene_variant	MODIFIER	ENSSSCG00000009249	HNRNPD
8_18854075_G/A	8	18854075	G/A	G:0.960526	A:0.0394737	55.61	3_prime_UTR_variant	MODIFIER	ENSSSCG00000008756	DHX15
rs337912544	8	32309414	C/T	C:0.0526316	T:0.947368	517919	upstream_gene_variant;synonymous_variant	MODIFIER;LOW	ENSSSCG00000029385;ENSSSCG00000025192	LIAS;RPL9
8_50760083_C/G	8	50760083	C/G	C:0.0571429	G:0.942857	13096.7	intergenic_variant	MODIFIER	-	-
8_75361178_C/A	8	75361178	C/A	C:0.957143	A:0.0428571	27.48	missense_variant	MODERATE	ENSSSCG00000008969	RCHY1
8_75361179_A/G	8	75361179	A/G	A:0.957143	G:0.0428571	27.48	synonymous_variant	LOW	ENSSSCG00000008969	RCHY1
8_76888582_T/C	8	76888582	T/C	T:0.736842	C:0.263158	2793.5	missense_variant	MODERATE	ENSSSCG00000008987	CCNI	1
8_77394864_T/C	8	77394864	T/C	T:0.957143	C:0.0428571	104.04	3_prime_UTR_variant	MODIFIER	ENSSSCG00000008989	CNOT6L
rs322804060	8	89215798	A/G	A:0.789474	G:0.210526	24655.7	synonymous_variant;downstream_gene_variant;non_coding_transcript_exon_variant,non_coding_transcript_variant	LOW;MODIFIER	ENSSSCG00000009046	CH242-197H16.1
rs712842588	8	89222901	G/A	G:0.789474	A:0.210526	18594.7	3_prime_UTR_variant;non_coding_transcript_exon_variant,non_coding_transcript_variant	MODIFIER	ENSSSCG00000009046	CH242-197H16.1
rs333534560	8	89223454	T/A	T:0.789474	A:0.210526	24623.7	3_prime_UTR_variant;downstream_gene_variant	MODIFIER	ENSSSCG00000009046	CH242-197H16.1
rs55619120	9	10632371	C/A	C:0.828947	A:0.171053	443207	downstream_gene_variant	MODIFIER	ENSSSCG00000019350	SNORD15
rs80890575	9	10817387	C/G	C:0.828947	G:0.171053	394664	upstream_gene_variant;synonymous_variant	MODIFIER;LOW	ENSSSCG00000025715;ENSSSCG00000014855	SNORD15;RPS3
rs696446528	9	10818094	A/C	A:0.934211	C:0.0657895	2653.33	downstream_gene_variant;synonymous_variant	MODIFIER;LOW	ENSSSCG00000025715;ENSSSCG00000014855	SNORD15;RPS3
rs321778538	9	119542687	T/C	T:0.513158	C:0.486842	8516.71	3_prime_UTR_variant	MODIFIER	ENSSSCG00000029596	-
9_119542714_A/G	9	119542714	A/G	A:0.868421	G:0.131579	7292.24	3_prime_UTR_variant	MODIFIER	ENSSSCG00000029596	-
rs345949483	9	119542741	C/A	C:0.5	A:0.5	64333.9	3_prime_UTR_variant	MODIFIER	ENSSSCG00000029596	-
rs710722655	9	119542867	C/T	C:0.736842	T:0.263158	21413.8	3_prime_UTR_variant	MODIFIER	ENSSSCG00000029596	-
rs693372772	9	119542868	A/G	A:0.736842	G:0.263158	21410.8	3_prime_UTR_variant	MODIFIER	ENSSSCG00000029596	-
rs321427224	9	119542879	A/C	A:0.644737	C:0.355263	61947.5	3_prime_UTR_variant	MODIFIER	ENSSSCG00000029596	-
rs330542771	9	119543059	G/A	G:0.0921053	A:0.907895	161241	missense_variant	MODERATE	ENSSSCG00000029596	-
rs321814638	9	119543078	A/T	A:0.434211	T:0.565789	132120	missense_variant	MODERATE	ENSSSCG00000029596	-
rs342187061	9	119545306	T/C	T:0.302632	C:0.697368	81624.9	missense_variant,splice_region_variant	MODERATE	ENSSSCG00000029596	-
rs703705690	9	119545611	G/A	G:0.907895	A:0.0921053	9770.61	synonymous_variant	LOW	ENSSSCG00000029596	-
rs325960573	9	119546502	G/A	G:0.657895	A:0.342105	27806.3	missense_variant	MODERATE	ENSSSCG00000029596	-
rs695969920	9	119546508	C/A	C:0.881579	A:0.118421	2736.88	missense_variant	MODERATE	ENSSSCG00000029596	-
9_119580942_T/C	9	119580942	T/C	T:0.868421	C:0.131579	2204.24	3_prime_UTR_variant;intron_variant	MODIFIER	ENSSSCG00000023584;ENSSSCG00000029596	-
rs706661032	9	119585316	C/T	C:0.881579	T:0.118421	1582.5	missense_variant;intron_variant	MODERATE;MODIFIER	ENSSSCG00000023584;ENSSSCG00000029596	-
rs341357131	9	119585370	G/T	G:0.421053	T:0.578947	145081	missense_variant;intron_variant	MODERATE;MODIFIER	ENSSSCG00000023584;ENSSSCG00000029596	-
rs81211582	9	119585440	T/C	T:0.592105	C:0.407895	26007.2	5_prime_UTR_variant;intron_variant	MODIFIER	ENSSSCG00000023584;ENSSSCG00000029596	-
rs81211581	9	119585446	G/C	G:0.592105	C:0.407895	26731.2	5_prime_UTR_variant;intron_variant	MODIFIER	ENSSSCG00000023584;ENSSSCG00000029596	-
rs81211580	9	119585494	G/A	G:0.486842	A:0.513158	59019	5_prime_UTR_variant;intron_variant	MODIFIER	ENSSSCG00000023584;ENSSSCG00000029596	-
rs81211579	9	119585586	T/G	T:0.407895	G:0.592105	113482	5_prime_UTR_variant;intron_variant	MODIFIER	ENSSSCG00000023584;ENSSSCG00000029596	-
rs322499426	9	119588525	A/T	A:0.0921053	T:0.907895	120143	upstream_gene_variant;intron_variant	MODIFIER	ENSSSCG00000023584;ENSSSCG00000029596	-
rs330868541	9	119588547	T/C	T:0.5	C:0.5	26926.9	upstream_gene_variant;intron_variant	MODIFIER	ENSSSCG00000023584;ENSSSCG00000029596	-
rs707875583	9	119588617	C/T	C:0.486842	T:0.513158	41585.7	upstream_gene_variant;intron_variant	MODIFIER	ENSSSCG00000023584;ENSSSCG00000029596	-
rs690556204	9	119588628	A/G	A:0.315789	G:0.684211	38772.5	upstream_gene_variant;intron_variant	MODIFIER	ENSSSCG00000023584;ENSSSCG00000029596	-
rs700200529	9	119588635	A/T	A:0.5	T:0.5	5589.49	upstream_gene_variant;intron_variant	MODIFIER	ENSSSCG00000023584;ENSSSCG00000029596	-
rs709842112	9	119588653	T/C	T:0.513158	C:0.486842	36492.1	upstream_gene_variant;intron_variant	MODIFIER	ENSSSCG00000023584;ENSSSCG00000029596	-
rs81322913	9	119588883	T/A	T:0.921053	A:0.0789474	84.98	upstream_gene_variant;intron_variant	MODIFIER	ENSSSCG00000023584;ENSSSCG00000029596	-
rs325870020	9	119611811	C/G	C:0.434211	G:0.565789	49469.9	downstream_gene_variant	MODIFIER	ENSSSCG00000026913	-
rs698241941	9	119611819	T/A	T:0.828947	A:0.171053	2166.44	downstream_gene_variant	MODIFIER	ENSSSCG00000026913	-
rs320652560	9	119611855	G/T	G:0.552632	T:0.447368	84843.6	downstream_gene_variant	MODIFIER	ENSSSCG00000026913	-
rs332819941	9	119611873	A/G	A:0.105263	G:0.894737	210725	downstream_gene_variant	MODIFIER	ENSSSCG00000026913	-
rs319623069	9	119611930	A/G	A:0.868421	G:0.131579	21540.2	downstream_gene_variant	MODIFIER	ENSSSCG00000026913	-
rs330903654	9	119611946	C/T	C:0.671053	T:0.328947	25205.2	downstream_gene_variant	MODIFIER	ENSSSCG00000026913	-
rs340755774	9	119611957	C/A	C:0.5	A:0.5	73276.1	downstream_gene_variant	MODIFIER	ENSSSCG00000026913	-
rs318601992	9	119611990	C/T	C:0.75	T:0.25	3709.82	downstream_gene_variant	MODIFIER	ENSSSCG00000026913	-
rs329756663	9	119611992	G/T	G:0.75	T:0.25	3664.82	downstream_gene_variant	MODIFIER	ENSSSCG00000026913	-
9_119612019_T/G	9	119612019	T/G	T:0.855263	G:0.144737	4445.52	downstream_gene_variant	MODIFIER	ENSSSCG00000026913	-
rs690777676	9	119612078	T/A	T:0.907895	A:0.0921053	537.61	downstream_gene_variant	MODIFIER	ENSSSCG00000026913	-
rs332300929	9	119612091	A/T	A:0.907895	T:0.0921053	413.77	downstream_gene_variant	MODIFIER	ENSSSCG00000026913	-
9_119612098_A/T	9	119612098	A/T	A:0.934211	T:0.0657895	307.81	downstream_gene_variant	MODIFIER	ENSSSCG00000026913	-
rs55618441	9	119612100	C/T	C:0.184211	T:0.815789	193167	downstream_gene_variant	MODIFIER	ENSSSCG00000026913	-
9_119619924_C/A	9	119619924	C/A	C:0.935484	A:0.0645161	83.41	splice_acceptor_variant	HIGH	ENSSSCG00000026913	-
rs335367950	9	119634808	C/T	C:0.684211	T:0.315789	40429.3	upstream_gene_variant;missense_variant	MODIFIER;MODERATE	ENSSSCG00000024764;ENSSSCG00000026913	TRGV11;-
rs81216338	9	125347242	A/T	A:0.552632	T:0.447368	96651.6	downstream_gene_variant;synonymous_variant	MODIFIER;LOW	ENSSSCG00000015476	CHI3L1
rs323954982	9	125348515	C/G	C:0.897059	G:0.102941	95.79	downstream_gene_variant;intron_variant	MODIFIER	ENSSSCG00000015476	CHI3L1
9_135908217_A/C	9	135908217	A/C	A:0.934211	C:0.0657895	45.44	downstream_gene_variant	MODIFIER	ENSSSCG00000015545	GLUL		1.3
rs321794244	9	139944468	A/T	A:0.0394737	T:0.960526	19597.5	missense_variant	MODERATE	ENSSSCG00000015576	TPR		1
rs324324219	9	144542264	T/A	T:0.0394737	A:0.960526	11812.6	downstream_gene_variant	MODIFIER	ENSSSCG00000015603	LPGAT1
9_16491203_T/C	9	16491203	T/C	T:0.0394737	C:0.960526	12181.2	synonymous_variant	LOW	ENSSSCG00000014896	-
rs346167689	9	24081985	C/T	C:0.0789474	T:0.921053	54954.6	3_prime_UTR_variant	MODIFIER	ENSSSCG00000014924	CTSC		1.3
rs710152418	9	24104586	C/A	C:0.0789474	A:0.921053	71827.6	intron_variant	MODIFIER	ENSSSCG00000014924	CTSC		1.3
rs332793658	9	24104704	G/A	G:0.0789474	A:0.921053	56857.6	intron_variant	MODIFIER	ENSSSCG00000014924	CTSC		1.3
rs327941283	9	24105412	A/G	A:0.0789474	G:0.921053	36600.7	intron_variant	MODIFIER	ENSSSCG00000014924	CTSC		1.3
9_30796000_C/T	9	30796000	C/T	C:0.907895	T:0.0921053	41	missense_variant	MODERATE	ENSSSCG00000014961	CWC15		1
9_30798457_C/T	9	30798457	C/T	C:0.947368	T:0.0526316	45.24	missense_variant	MODERATE	ENSSSCG00000014961	CWC15
rs346218725	9	3618266	C/T	C:0.0394737	T:0.960526	17956.1	intergenic_variant	MODIFIER	-	-
rs328100418	9	3619027	C/T	C:0.421053	T:0.578947	13863.6	intergenic_variant	MODIFIER	-	-
rs335377050	9	3619032	A/G	A:0.434211	G:0.565789	14952.3	intergenic_variant	MODIFIER	-	-
rs331888174	9	3619330	G/T	G:0.148649	T:0.851351	9174.46	intergenic_variant	MODIFIER	-	-
rs341297959	9	3619437	G/A	G:0.210526	A:0.789474	18243.3	intergenic_variant	MODIFIER	-	-
rs325089198	9	3619440	A/T	A:0.210526	T:0.789474	18243.3	intergenic_variant	MODIFIER	-	-
rs332868820	9	3619471	C/T	C:0.263158	T:0.736842	14242.3	intergenic_variant	MODIFIER	-	-
rs329371471	9	37031900	C/T	C:0.960526	T:0.0394737	2252.51	intergenic_variant	MODIFIER	-	-
9_3962801_C/T	9	3962801	C/T	C:0.960526	T:0.0394737	2386.5	downstream_gene_variant;synonymous_variant	MODIFIER;LOW	ENSSSCG00000014628;ENSSSCG00000014627	APBB1;SMPD1
9_3964819_T/C	9	3964819	T/C	T:0.921053	C:0.0789474	134.07	3_prime_UTR_variant;downstream_gene_variant	MODIFIER	ENSSSCG00000014628;ENSSSCG00000014627	APBB1;SMPD1
9_3964876_T/C	9	3964876	T/C	T:0.921053	C:0.0789474	188.43	3_prime_UTR_variant;downstream_gene_variant	MODIFIER	ENSSSCG00000014628;ENSSSCG00000014627	APBB1;SMPD1
9_40006537_T/C	9	40006537	T/C	T:0.921053	C:0.0789474	72.09	3_prime_UTR_variant	MODIFIER	ENSSSCG00000028201	CWF19L2		4
9_4719347_A/G	9	4719347	A/G	A:0.802632	G:0.197368	1411.66	3_prime_UTR_variant;upstream_gene_variant	MODIFIER	ENSSSCG00000014672;ENSSSCG00000014670	TRIM6;TRIM5
rs691781452	9	49681171	T/C	T:0.430556	C:0.569444	1079.77	downstream_gene_variant;intron_variant	MODIFIER	ENSSSCG00000015078;ENSSSCG00000015077	PTMAP;RNF214
rs343232184	9	50262426	A/G	A:0.802632	G:0.197368	17403.5	downstream_gene_variant	MODIFIER	ENSSSCG00000015083	-
rs325787035	9	50266683	A/G	A:0.763158	G:0.236842	12953.9	missense_variant	MODERATE	ENSSSCG00000015083	-
rs334537776	9	50674687	T/C	T:0.947368	C:0.0526316	36651.9	3_prime_UTR_variant	MODIFIER	ENSSSCG00000015092	CD3E	3
rs345875387	9	50675011	C/G	C:0.960526	G:0.0394737	2665.52	3_prime_UTR_variant	MODIFIER	ENSSSCG00000015092	CD3E	3
9_50678700_T/C	9	50678700	T/C	T:0.881579	C:0.118421	339.38	downstream_gene_variant	MODIFIER	ENSSSCG00000015093;ENSSSCG00000015092	CD3D;CD3E
9_50678730_T/C	9	50678730	T/C	T:0.960526	C:0.0394737	55.75	downstream_gene_variant	MODIFIER	ENSSSCG00000015093;ENSSSCG00000015092	CD3D;CD3E
9_50679554_T/C	9	50679554	T/C	T:0.881579	C:0.118421	253.97	downstream_gene_variant	MODIFIER	ENSSSCG00000015093;ENSSSCG00000015092	CD3D;CD3E
9_50679601_T/C	9	50679601	T/C	T:0.763158	C:0.236842	1072.83	downstream_gene_variant	MODIFIER	ENSSSCG00000015093;ENSSSCG00000015092	CD3D;CD3E
9_50679679_T/C	9	50679679	T/C	T:0.802632	C:0.197368	1086.12	downstream_gene_variant	MODIFIER	ENSSSCG00000015093;ENSSSCG00000015092	CD3D;CD3E
9_50679695_T/C	9	50679695	T/C	T:0.947368	C:0.0526316	147.05	downstream_gene_variant	MODIFIER	ENSSSCG00000015093;ENSSSCG00000015092	CD3D;CD3E
9_50679738_T/C	9	50679738	T/C	T:0.894737	C:0.105263	426.48	downstream_gene_variant	MODIFIER	ENSSSCG00000015093;ENSSSCG00000015092	CD3D;CD3E
9_50679810_T/C	9	50679810	T/C	T:0.789474	C:0.210526	569.78	downstream_gene_variant	MODIFIER	ENSSSCG00000015093;ENSSSCG00000015092	CD3D;CD3E
9_50679813_T/C	9	50679813	T/C	T:0.644737	C:0.355263	2398.65	downstream_gene_variant	MODIFIER	ENSSSCG00000015093;ENSSSCG00000015092	CD3D;CD3E
9_50679832_T/C	9	50679832	T/C	T:0.934211	C:0.0657895	47.39	downstream_gene_variant	MODIFIER	ENSSSCG00000015093;ENSSSCG00000015092	CD3D;CD3E
9_50679844_T/C	9	50679844	T/C	T:0.842105	C:0.157895	399.42	downstream_gene_variant	MODIFIER	ENSSSCG00000015093;ENSSSCG00000015092	CD3D;CD3E
9_50679857_T/C	9	50679857	T/C	T:0.921053	C:0.0789474	62	downstream_gene_variant	MODIFIER	ENSSSCG00000015093;ENSSSCG00000015092	CD3D;CD3E
9_51061075_T/C	9	51061075	T/C	T:0.855263	C:0.144737	833.13	3_prime_UTR_variant	MODIFIER	ENSSSCG00000015097	DDX6	1
9_51061857_T/C	9	51061857	T/C	T:0.947368	C:0.0526316	75.34	3_prime_UTR_variant	MODIFIER	ENSSSCG00000015097	DDX6	1
rs322128238	9	51274684	C/G	C:0.776316	G:0.223684	164827	downstream_gene_variant;upstream_gene_variant;synonymous_variant	MODIFIER;LOW	ENSSSCG00000015102;ENSSSCG00000015104;ENSSSCG00000015103	CCDC84;TRAPPC4;RPS25
rs318800335	9	51276279	A/G	A:0.776316	G:0.223684	331312	downstream_gene_variant;upstream_gene_variant;synonymous_variant	MODIFIER;LOW	ENSSSCG00000015102;ENSSSCG00000015104;ENSSSCG00000015103	CCDC84;TRAPPC4;RPS25
9_51277176_T/G	9	51277176	T/G	T:0.894737	G:0.105263	190.74	downstream_gene_variant;upstream_gene_variant	MODIFIER	ENSSSCG00000015102;ENSSSCG00000015104;ENSSSCG00000015103	CCDC84;TRAPPC4;RPS25
9_51277177_G/A	9	51277177	G/A	G:0.894737	A:0.105263	190.74	downstream_gene_variant;upstream_gene_variant	MODIFIER	ENSSSCG00000015102;ENSSSCG00000015104;ENSSSCG00000015103	CCDC84;TRAPPC4;RPS25
rs55618322	9	51281198	G/C	G:0.776316	C:0.223684	3486.1	downstream_gene_variant;3_prime_UTR_variant;upstream_gene_variant	MODIFIER	ENSSSCG00000015105;ENSSSCG00000015104;ENSSSCG00000015103	SLC37A4;TRAPPC4;RPS25
rs320693844	9	5632907	C/T	C:0.552632	T:0.447368	216715	upstream_gene_variant;downstream_gene_variant;3_prime_UTR_variant	MODIFIER	ENSSSCG00000020144;ENSSSCG00000014725	CoTC_ribozyme;HBB
rs55619124	9	5634291	C/T	C:0.960526	T:0.0394737	399736	upstream_gene_variant;synonymous_variant	MODIFIER;LOW	ENSSSCG00000020144;ENSSSCG00000014725	CoTC_ribozyme;HBB
9_5641012_A/T	9	5641012	A/T	A:0.25	T:0.75	3637.91	stop_lost	HIGH	ENSSSCG00000014727	-
rs328739263	9	71392758	G/T	G:0.0416667	T:0.958333	10492.8	3_prime_UTR_variant;downstream_gene_variant	MODIFIER	ENSSSCG00000015282	PPP1R15B
9_71393434_T/C	9	71393434	T/C	T:0.960526	C:0.0394737	37.01	3_prime_UTR_variant;downstream_gene_variant	MODIFIER	ENSSSCG00000015282	PPP1R15B
rs343616429	9	72169265	G/A	G:0.960526	A:0.0394737	7277.5	synonymous_variant	LOW	ENSSSCG00000015287	TMCC2
rs318667831	9	72169298	C/T	C:0.960526	T:0.0394737	6168.5	synonymous_variant	LOW	ENSSSCG00000015287	TMCC2
rs323183584	9	72172475	G/A	G:0.960526	A:0.0394737	13073.5	missense_variant	MODERATE	ENSSSCG00000015287	TMCC2
rs345288738	9	72172626	G/A	G:0.960526	A:0.0394737	11897.5	3_prime_UTR_variant	MODIFIER	ENSSSCG00000015287	TMCC2
9_72972343_G/A	9	72972343	G/A	G:0.907895	A:0.0921053	3213.61	intergenic_variant	MODIFIER	-	-
rs339184992	9	72972408	A/C	A:0.960526	C:0.0394737	34.76	intergenic_variant	MODIFIER	-	-
rs318836364	9	72972428	C/T	C:0.947368	T:0.0526316	114.33	intergenic_variant	MODIFIER	-	-
rs331440624	9	72972703	A/C	A:0.960526	C:0.0394737	74.91	intergenic_variant	MODIFIER	-	-
rs341926456	9	72972728	T/C	T:0.960526	C:0.0394737	144.51	intergenic_variant	MODIFIER	-	-
rs333735166	9	72972772	A/G	A:0.947368	G:0.0526316	487.9	intergenic_variant	MODIFIER	-	-
rs344419582	9	72972940	C/G	C:0.947368	G:0.0526316	293.46	intergenic_variant	MODIFIER	-	-
rs328247841	9	72972969	T/C	T:0.934211	C:0.0657895	456.39	intergenic_variant	MODIFIER	-	-
rs341956148	9	72972993	A/G	A:0.921053	G:0.0789474	480.03	intergenic_variant	MODIFIER	-	-
rs326640711	9	72973018	C/T	C:0.934211	T:0.0657895	247.08	intergenic_variant	MODIFIER	-	-
rs337019098	9	72973019	A/T	A:0.934211	T:0.0657895	247.08	intergenic_variant	MODIFIER	-	-
9_72998149_A/G	9	72998149	A/G	A:0.934211	G:0.0657895	195.52	intron_variant	MODIFIER	ENSSSCG00000015638	C1orf186
9_73000029_A/G	9	73000029	A/G	A:0.960526	G:0.0394737	79.3	intron_variant	MODIFIER	ENSSSCG00000015638	C1orf186
9_73000043_A/G	9	73000043	A/G	A:0.960526	G:0.0394737	46.64	intron_variant	MODIFIER	ENSSSCG00000015638	C1orf186
9_73000049_A/G	9	73000049	A/G	A:0.644737	G:0.355263	1966.12	intron_variant	MODIFIER	ENSSSCG00000015638	C1orf186
9_73000147_A/G	9	73000147	A/G	A:0.671053	G:0.328947	1254.92	intron_variant	MODIFIER	ENSSSCG00000015638	C1orf186
9_73000148_A/G	9	73000148	A/G	A:0.684211	G:0.315789	1161.52	intron_variant	MODIFIER	ENSSSCG00000015638	C1orf186
9_73000360_A/G	9	73000360	A/G	A:0.5	G:0.5	49168.9	intron_variant	MODIFIER	ENSSSCG00000015638	C1orf186
9_73000362_A/G	9	73000362	A/G	A:0.539474	G:0.460526	6475.93	intron_variant	MODIFIER	ENSSSCG00000015638	C1orf186
9_73000376_A/G	9	73000376	A/G	A:0.921053	G:0.0789474	216.64	intron_variant	MODIFIER	ENSSSCG00000015638	C1orf186
9_73000415_A/G	9	73000415	A/G	A:0.526316	G:0.473684	11177.2	intron_variant	MODIFIER	ENSSSCG00000015638	C1orf186
9_73000416_A/G	9	73000416	A/G	A:0.552632	G:0.447368	5017.11	intron_variant	MODIFIER	ENSSSCG00000015638	C1orf186
9_73000451_A/G	9	73000451	A/G	A:0.710526	G:0.289474	2151.75	intron_variant	MODIFIER	ENSSSCG00000015638	C1orf186
9_73000452_A/G	9	73000452	A/G	A:0.5	G:0.5	12005.9	intron_variant	MODIFIER	ENSSSCG00000015638	C1orf186
9_73000478_A/G	9	73000478	A/G	A:0.5	G:0.5	18145.9	intron_variant	MODIFIER	ENSSSCG00000015638	C1orf186
rs341323848	9	73000484	T/C	T:0.907895	C:0.0921053	870.61	intron_variant	MODIFIER	ENSSSCG00000015638	C1orf186
rs325544409	9	73000617	A/G	A:0.907895	G:0.0921053	5068.61	intron_variant	MODIFIER	ENSSSCG00000015638	C1orf186
rs337627944	9	73000628	G/A	G:0.907895	A:0.0921053	4488.73	intron_variant	MODIFIER	ENSSSCG00000015638	C1orf186
rs344440631	9	73000687	A/C	A:0.907895	C:0.0921053	2998.61	intron_variant	MODIFIER	ENSSSCG00000015638	C1orf186
rs339588946	9	73000840	G/C	G:0.907895	C:0.0921053	4656.61	intron_variant	MODIFIER	ENSSSCG00000015638	C1orf186
rs318916512	9	73000847	C/T	C:0.907895	T:0.0921053	4428.61	intron_variant	MODIFIER	ENSSSCG00000015638	C1orf186
rs323443997	9	73000913	G/A	G:0.907895	A:0.0921053	2585.72	intron_variant	MODIFIER	ENSSSCG00000015638	C1orf186
rs707214155	9	73000976	C/A	C:0.934211	A:0.0657895	251.38	intron_variant	MODIFIER	ENSSSCG00000015638	C1orf186
rs692900026	9	73000977	C/A	C:0.934211	A:0.0657895	248.46	intron_variant	MODIFIER	ENSSSCG00000015638	C1orf186
rs324820560	9	73001005	T/C	T:0.921053	C:0.0789474	422.69	intron_variant	MODIFIER	ENSSSCG00000015638	C1orf186
rs343328703	9	73001033	A/T	A:0.921053	T:0.0789474	500.3	intron_variant	MODIFIER	ENSSSCG00000015638	C1orf186
9_73001131_A/G	9	73001131	A/G	A:0.881579	G:0.118421	249.8	intron_variant	MODIFIER	ENSSSCG00000015638	C1orf186
9_73001168_A/G	9	73001168	A/G	A:0.5	G:0.5	13963.9	intron_variant	MODIFIER	ENSSSCG00000015638	C1orf186
9_73001170_A/G	9	73001170	A/G	A:0.947368	G:0.0526316	162.97	intron_variant	MODIFIER	ENSSSCG00000015638	C1orf186
9_73001178_A/G	9	73001178	A/G	A:0.657895	G:0.342105	3570.63	intron_variant	MODIFIER	ENSSSCG00000015638	C1orf186
rs346319808	9	73001215	A/C	A:0.907895	C:0.0921053	6258.61	intron_variant	MODIFIER	ENSSSCG00000015638	C1orf186
9_73003731_A/G	9	73003731	A/G	A:0.934211	G:0.0657895	78.03	intron_variant	MODIFIER	ENSSSCG00000015638	C1orf186
9_73003775_A/G	9	73003775	A/G	A:0.960526	G:0.0394737	53.84	intron_variant	MODIFIER	ENSSSCG00000015638	C1orf186
9_73005211_A/G	9	73005211	A/G	A:0.565789	G:0.434211	6066.31	intron_variant	MODIFIER	ENSSSCG00000015638	C1orf186
9_73005212_A/G	9	73005212	A/G	A:0.565789	G:0.434211	6491.47	intron_variant	MODIFIER	ENSSSCG00000015638	C1orf186
9_73005228_A/G	9	73005228	A/G	A:0.526316	G:0.473684	9495.25	intron_variant	MODIFIER	ENSSSCG00000015638	C1orf186
9_73005242_A/G	9	73005242	A/G	A:0.592105	G:0.407895	4576.34	intron_variant	MODIFIER	ENSSSCG00000015638	C1orf186
9_73005291_A/G	9	73005291	A/G	A:0.644737	G:0.355263	2346.12	intron_variant	MODIFIER	ENSSSCG00000015638	C1orf186
9_73005301_A/G	9	73005301	A/G	A:0.868421	G:0.131579	427.43	intron_variant	MODIFIER	ENSSSCG00000015638	C1orf186
9_73005325_A/G	9	73005325	A/G	A:0.723684	G:0.276316	1886.43	intron_variant	MODIFIER	ENSSSCG00000015638	C1orf186
rs341031092	9	73005491	A/G	A:0.907895	G:0.0921053	5035.61	intron_variant	MODIFIER	ENSSSCG00000015638	C1orf186
rs713240961	9	74001499	A/G	A:0.802632	G:0.197368	20080.5	downstream_gene_variant	MODIFIER	ENSSSCG00000015656;ENSSSCG00000015655	FCMR;-
9_74393182_A/C	9	74393182	A/C	A:0.960526	C:0.0394737	46.1	downstream_gene_variant	MODIFIER	ENSSSCG00000015664	CD55		1.3
rs55618873	9	7510867	A/G	A:0.947368	G:0.0526316	25118.9	synonymous_variant;upstream_gene_variant	LOW;MODIFIER	ENSSSCG00000022236;ENSSSCG00000014810	-
rs196953065	9	7511303	C/T	C:0.723684	T:0.276316	230841	synonymous_variant;upstream_gene_variant	LOW;MODIFIER	ENSSSCG00000022236;ENSSSCG00000014810	-
rs55618421	9	7511786	G/C	G:0.947368	C:0.0526316	10801.9	3_prime_UTR_variant;upstream_gene_variant	MODIFIER	ENSSSCG00000022236;ENSSSCG00000014810	-
rs330078118	9	7999043	C/T	C:0.710526	T:0.289474	10801.7	downstream_gene_variant;3_prime_UTR_variant	MODIFIER	ENSSSCG00000014817	ARAP1		1
9_9148004_C/T	9	9148004	C/T	C:0.960526	T:0.0394737	65.67	3_prime_UTR_variant;downstream_gene_variant	MODIFIER	ENSSSCG00000014833;ENSSSCG00000014832	UCP2;DNAJB13
9_9150395_T/C	9	9150395	T/C	T:0.934211	C:0.0657895	86.99	intron_variant	MODIFIER	ENSSSCG00000014833	UCP2	1
10_13585493_C/T	10	13585493	C/T	C:0.947368	T:0.0526316	28.34	downstream_gene_variant	MODIFIER	ENSSSCG00000010835;ENSSSCG00000010834	AIDA;MIA3
10_15846069_T/C	10	15846069	T/C	T:0.921053	C:0.0789474	556.37	upstream_gene_variant	MODIFIER	ENSSSCG00000023971	H3F3A	1
10_15846070_A/C	10	15846070	A/C	A:0.757576	C:0.242424	682.33	upstream_gene_variant	MODIFIER	ENSSSCG00000023971	H3F3A	1
rs344422943	10	16874468	T/C	T:0.881579	C:0.118421	4961.49	upstream_gene_variant	MODIFIER	ENSSSCG00000010860	PSEN2		2
rs326082588	10	16879967	T/C	T:0.868421	C:0.131579	3570.22	intron_variant	MODIFIER	ENSSSCG00000010860	PSEN2		2
rs340457393	10	16880008	G/A	G:0.855263	A:0.144737	5406.45	intron_variant	MODIFIER	ENSSSCG00000010860	PSEN2		2
rs332604631	10	16880060	G/A	G:0.855263	A:0.144737	5384.45	intron_variant	MODIFIER	ENSSSCG00000010860	PSEN2		2
rs336595387	10	16880639	G/C	G:0.868421	C:0.131579	4038.57	intron_variant	MODIFIER	ENSSSCG00000010860	PSEN2		2
rs320954437	10	16880674	C/T	C:0.881579	T:0.118421	6924.49	intron_variant	MODIFIER	ENSSSCG00000010860	PSEN2		2
rs325816738	10	16880695	G/A	G:0.881579	A:0.118421	6504.49	intron_variant	MODIFIER	ENSSSCG00000010860	PSEN2		2
rs337359395	10	16880706	T/C	T:0.881579	C:0.118421	5815.49	intron_variant	MODIFIER	ENSSSCG00000010860	PSEN2		2
rs81420874	10	16880707	G/A	G:0.881579	A:0.118421	5785.49	intron_variant	MODIFIER	ENSSSCG00000010860	PSEN2		2
rs81211623	10	2545493	G/A	G:0.921053	A:0.0789474	1956.55	synonymous_variant	LOW	ENSSSCG00000010806	RGS2	3	1.2
rs333257523	10	26270270	G/A	G:0.736842	A:0.263158	10783.1	missense_variant	MODERATE	ENSSSCG00000010907	-
rs345389224	10	26270273	T/G	T:0.736842	G:0.263158	10774.1	missense_variant	MODERATE	ENSSSCG00000010907	-
rs341623302	10	26271702	C/G	C:0.723684	G:0.276316	11269.4	missense_variant	MODERATE	ENSSSCG00000010907	-
10_26331230_A/G	10	26331230	A/G	A:0.947368	G:0.0526316	64.29	3_prime_UTR_variant	MODIFIER	ENSSSCG00000010908	PTPRC	1.3
rs341190505	10	28084747	T/C	T:0.578947	C:0.421053	6609.68	intergenic_variant	MODIFIER	-	-
10_28741314_T/C	10	28741314	T/C	T:0.175676	C:0.824324	18611.8	upstream_gene_variant;downstream_gene_variant	MODIFIER	ENSSSCG00000023403;ENSSSCG00000027760	-;PTPN7
10_3287769_A/C	10	3287769	A/C	A:0.789474	C:0.210526	1390.73	3_prime_UTR_variant	MODIFIER	ENSSSCG00000010808	RGS18		1
10_3305052_C/T	10	3305052	C/T	C:0.894737	T:0.105263	26.31	missense_variant	MODERATE	ENSSSCG00000010808	RGS18		1
rs81211592	10	33122003	C/T	C:0.315789	T:0.684211	350997	synonymous_variant	LOW	ENSSSCG00000010953	ISCA1	1
rs341561752	10	33123486	T/G	T:0.315789	G:0.684211	296446	3_prime_UTR_variant	MODIFIER	ENSSSCG00000010953	ISCA1	1
rs326461907	10	33254762	T/C	T:0.210526	C:0.789474	17745.6	synonymous_variant	LOW	ENSSSCG00000010955	GOLM1		1.3
10_33262222_A/G	10	33262222	A/G	A:0.802632	G:0.197368	929.65	downstream_gene_variant	MODIFIER	ENSSSCG00000010955;ENSSSCG00000010956	GOLM1;NAA35
rs324705646	10	33262675	C/T	C:0.328947	T:0.671053	8473	downstream_gene_variant	MODIFIER	ENSSSCG00000010955;ENSSSCG00000010956	GOLM1;NAA35
rs334424763	10	33262724	A/G	A:0.328947	G:0.671053	8737.02	downstream_gene_variant	MODIFIER	ENSSSCG00000010955;ENSSSCG00000010956	GOLM1;NAA35
rs325184495	10	33262773	T/C	T:0.342105	C:0.657895	9013.74	downstream_gene_variant	MODIFIER	ENSSSCG00000010955;ENSSSCG00000010956	GOLM1;NAA35
rs327701720	10	33262992	T/C	T:0.421053	C:0.578947	3104.55	downstream_gene_variant	MODIFIER	ENSSSCG00000010955;ENSSSCG00000010956	GOLM1;NAA35
10_33263362_A/G	10	33263362	A/G	A:0.934211	G:0.0657895	112.63	downstream_gene_variant	MODIFIER	ENSSSCG00000010955;ENSSSCG00000010956	GOLM1;NAA35
10_35114181_G/A	10	35114181	G/A	G:0.776316	A:0.223684	927.98	splice_region_variant,intron_variant;downstream_gene_variant	LOW;MODIFIER	ENSSSCG00000022760;ENSSSCG00000028046	HNRNPK;ssc-mir-7-2
rs696320585	10	37497494	A/C	A:0.934211	C:0.0657895	60.33	3_prime_UTR_variant	MODIFIER	ENSSSCG00000010996	BAG1	2	1
rs329918551	10	37503423	C/T	C:0.684211	T:0.315789	29996.4	3_prime_UTR_variant;downstream_gene_variant	MODIFIER	ENSSSCG00000010997;ENSSSCG00000010996	SPINK4;BAG1
rs321310752	10	37505268	T/A	T:0.684211	A:0.315789	108727	synonymous_variant	LOW	ENSSSCG00000010997	SPINK4		4
rs320316433	10	37506647	A/C	A:0.315789	C:0.684211	432462	intron_variant;missense_variant	MODIFIER;MODERATE	ENSSSCG00000010997	SPINK4		4
10_37635010_A/G	10	37635010	A/G	A:0.947368	G:0.0526316	227.57	3_prime_UTR_variant	MODIFIER	ENSSSCG00000010998	B4GALT1	1
10_37635013_A/G	10	37635013	A/G	A:0.947368	G:0.0526316	164.5	3_prime_UTR_variant	MODIFIER	ENSSSCG00000010998	B4GALT1	1
rs323229310	10	48235366	T/C	T:0.644737	C:0.355263	211001	3_prime_UTR_variant	MODIFIER	ENSSSCG00000011033	VIM		1
rs334893084	10	48235406	C/T	C:0.644737	T:0.355263	281246	3_prime_UTR_variant	MODIFIER	ENSSSCG00000011033	VIM		1
10_64654059_G/A	10	64654059	G/A	G:0.0857143	A:0.914286	8588.75	intergenic_variant	MODIFIER	-	-
10_71311609_G/T	10	71311609	G/T	G:0.921053	T:0.0789474	64.57	3_prime_UTR_variant;downstream_gene_variant	MODIFIER	ENSSSCG00000011137;ENSSSCG00000011136	GDI2;FAM208B
10_71311616_C/T	10	71311616	C/T	C:0.868421	T:0.131579	388.31	3_prime_UTR_variant;downstream_gene_variant	MODIFIER	ENSSSCG00000011137;ENSSSCG00000011136	GDI2;FAM208B
rs321688173	10	73628652	T/C	T:0.118421	C:0.881579	42076.3	intergenic_variant	MODIFIER	-	-
10_75551468_C/T	10	75551468	C/T	C:0.815789	T:0.184211	4735.69	synonymous_variant	LOW	ENSSSCG00000028602	-
rs323160319	11	20025418	T/C	T:0.0428571	C:0.957143	6769.25	3_prime_UTR_variant	MODIFIER	ENSSSCG00000027551	NUDT15	2
rs339470827	11	20996324	C/A	C:0.855263	A:0.144737	2352.55	missense_variant	MODERATE	ENSSSCG00000009407	ESD		1
rs322506641	11	20996359	G/A	G:0.960526	A:0.0394737	1012.5	synonymous_variant	LOW	ENSSSCG00000009407	ESD		1
rs81211799	11	20996965	T/C	T:0.828947	C:0.171053	4526.19	synonymous_variant	LOW	ENSSSCG00000009407	ESD		1
rs81211801	11	21001309	T/C	T:0.868421	C:0.131579	6007.22	synonymous_variant	LOW	ENSSSCG00000009407	ESD		1
rs80786730	11	21007449	A/G	A:0.868421	G:0.131579	6029.22	synonymous_variant	LOW	ENSSSCG00000009407	ESD		1
rs81211806	11	21011462	C/T	C:0.960526	T:0.0394737	2386.5	synonymous_variant	LOW	ENSSSCG00000009407	ESD		1
rs330534799	11	2160498	C/T	C:0.932432	T:0.0675676	39.45	downstream_gene_variant	MODIFIER	ENSSSCG00000009293	-
rs707273348	11	21658413	T/G	T:0.723684	G:0.276316	2783.89	missense_variant	MODERATE	ENSSSCG00000009412	LCP1	3
rs323133331	11	26214984	G/A	G:0.328947	A:0.671053	38363.4	5_prime_UTR_variant	MODIFIER	ENSSSCG00000009434	RGCC		2
rs330190159	11	26214995	G/T	G:0.328947	T:0.671053	41031.3	5_prime_UTR_variant	MODIFIER	ENSSSCG00000009434	RGCC		2
rs342784366	11	26215028	G/C	G:0.644737	C:0.355263	9636.69	upstream_gene_variant	MODIFIER	ENSSSCG00000009434	RGCC		2
11_84745243_G/C	11	84745243	G/C	G:0.947368	C:0.0526316	48.19	3_prime_UTR_variant;downstream_gene_variant	MODIFIER	ENSSSCG00000029502;ENSSSCG00000023363;ENSSSCG00000029424	-
11_84745244_G/C	11	84745244	G/C	G:0.894737	C:0.105263	82.12	3_prime_UTR_variant;downstream_gene_variant	MODIFIER	ENSSSCG00000029502;ENSSSCG00000023363;ENSSSCG00000029424	-
11_84745246_A/T	11	84745246	A/T	A:0.947368	T:0.0526316	48.26	3_prime_UTR_variant;downstream_gene_variant	MODIFIER	ENSSSCG00000029502;ENSSSCG00000023363;ENSSSCG00000029424	-
rs695588084	12	14983678	G/C	G:0.614286	C:0.385714	761.85	downstream_gene_variant	MODIFIER	ENSSSCG00000017280	ICAM2
rs709050358	12	15046976	T/C	T:0.881579	C:0.118421	612.05	intron_variant	MODIFIER	ENSSSCG00000017283	CD79B	1
12_15213151_G/C	12	15213151	G/C	G:0.697368	C:0.302632	8950.98	downstream_gene_variant;splice_acceptor_variant	MODIFIER;HIGH	ENSSSCG00000024813;ENSSSCG00000017291	MAP3K3;LIMD2
12_15213735_T/C	12	15213735	T/C	T:0.960526	C:0.0394737	23	downstream_gene_variant;3_prime_UTR_variant	MODIFIER	ENSSSCG00000024813;ENSSSCG00000017291	MAP3K3;LIMD2
12_15213741_G/C	12	15213741	G/C	G:0.960526	C:0.0394737	22.64	downstream_gene_variant;3_prime_UTR_variant	MODIFIER	ENSSSCG00000024813;ENSSSCG00000017291	MAP3K3;LIMD2
rs704698652	12	15214195	C/A	C:0.789474	A:0.210526	1132.08	downstream_gene_variant;3_prime_UTR_variant	MODIFIER	ENSSSCG00000024813;ENSSSCG00000017291	MAP3K3;LIMD2
12_15306765_T/C	12	15306765	T/C	T:0.960526	C:0.0394737	28.66	downstream_gene_variant	MODIFIER	ENSSSCG00000017294	DCAF7		1
12_15306767_T/A	12	15306767	T/A	T:0.960526	A:0.0394737	28.66	downstream_gene_variant	MODIFIER	ENSSSCG00000017294	DCAF7		1
rs81432204	12	19275184	A/G	A:0.789474	G:0.210526	260845	downstream_gene_variant;3_prime_UTR_variant	MODIFIER	ENSSSCG00000017359;ENSSSCG00000030167	RUNDC3A;SLC25A39
rs322313390	12	19275208	T/C	T:0.789474	C:0.210526	312390	downstream_gene_variant;3_prime_UTR_variant	MODIFIER	ENSSSCG00000017359;ENSSSCG00000030167	RUNDC3A;SLC25A39
rs336234000	12	19275278	T/C	T:0.0394737	C:0.960526	2.96722e+06	downstream_gene_variant;3_prime_UTR_variant	MODIFIER	ENSSSCG00000017359;ENSSSCG00000030167	RUNDC3A;SLC25A39
rs81218496	12	19444214	A/G	A:0.5	G:0.5	402603	5_prime_UTR_variant	MODIFIER	ENSSSCG00000025414	PYY		1
rs345879077	12	19444498	C/T	C:0.907895	T:0.0921053	18673.6	synonymous_variant	LOW	ENSSSCG00000025414	PYY		1
rs322294537	12	19444552	G/T	G:0.907895	T:0.0921053	23025.6	splice_region_variant,synonymous_variant	LOW	ENSSSCG00000025414	PYY		1
rs335802256	12	19444788	G/C	G:0.5	C:0.5	903090	3_prime_UTR_variant	MODIFIER	ENSSSCG00000025414	PYY		1
rs327793854	12	19444865	T/C	T:0.592105	C:0.407895	422091	3_prime_UTR_variant	MODIFIER	ENSSSCG00000025414	PYY		1
rs337954541	12	19444874	T/C	T:0.592105	C:0.407895	382904	3_prime_UTR_variant	MODIFIER	ENSSSCG00000025414	PYY		1
12_20004421_T/C	12	20004421	T/C	T:0.907895	C:0.0921053	292.78	3_prime_UTR_variant;downstream_gene_variant	MODIFIER	ENSSSCG00000024059;ENSSSCG00000029763	VAT1;IFI35
12_20004579_T/C	12	20004579	T/C	T:0.828947	C:0.171053	864.37	missense_variant;downstream_gene_variant	MODERATE;MODIFIER	ENSSSCG00000024059;ENSSSCG00000029763	VAT1;IFI35
rs705871983	12	22356401	T/G	T:0.815789	G:0.184211	716.99	downstream_gene_variant	MODIFIER	ENSSSCG00000017475	RARA
rs344013770	12	23864500	G/T	G:0.918919	T:0.0810811	266.47	upstream_gene_variant	MODIFIER	ENSSSCG00000017517	TBX21
rs320162284	12	23864598	C/T	C:0.905405	T:0.0945946	230.12	upstream_gene_variant	MODIFIER	ENSSSCG00000017517	TBX21
rs318696471	12	25312741	G/T	G:0.364865	T:0.635135	12540.4	downstream_gene_variant	MODIFIER	ENSSSCG00000030269	B4GALNT2
rs331742149	12	25312793	C/T	C:0.460526	T:0.539474	25439.7	downstream_gene_variant	MODIFIER	ENSSSCG00000030269	B4GALNT2
rs332827287	12	25313453	G/A	G:0.960526	A:0.0394737	47.48	3_prime_UTR_variant	MODIFIER	ENSSSCG00000030269	B4GALNT2
rs341346446	12	25314660	C/A	C:0.960526	A:0.0394737	21.56	synonymous_variant	LOW	ENSSSCG00000030269	B4GALNT2
rs320925812	12	25368598	A/G	A:0.223684	G:0.776316	37670	upstream_gene_variant	MODIFIER	ENSSSCG00000027677	ABI3
rs340239565	12	25378158	C/T	C:0.802632	T:0.197368	5814.81	synonymous_variant	LOW	ENSSSCG00000027677	ABI3
rs329151144	12	25378222	T/C	T:0.342105	C:0.657895	49110.3	missense_variant	MODERATE	ENSSSCG00000027677	ABI3
rs335651999	12	25379830	G/A	G:0.763158	A:0.236842	5007.25	downstream_gene_variant;synonymous_variant	MODIFIER;LOW	ENSSSCG00000026701;ENSSSCG00000027677	PHOSPHO1;ABI3
rs330771468	12	25379905	C/T	C:0.802632	T:0.197368	5562.79	downstream_gene_variant;synonymous_variant	MODIFIER;LOW	ENSSSCG00000026701;ENSSSCG00000027677	PHOSPHO1;ABI3
rs706802156	12	25379926	G/A	G:0.5	A:0.5	116998	downstream_gene_variant;synonymous_variant	MODIFIER;LOW	ENSSSCG00000026701;ENSSSCG00000027677	PHOSPHO1;ABI3
rs700125360	12	25379965	T/C	T:0.5	C:0.5	109212	downstream_gene_variant;synonymous_variant	MODIFIER;LOW	ENSSSCG00000026701;ENSSSCG00000027677	PHOSPHO1;ABI3
rs318439067	12	25381721	C/A	C:0.552632	A:0.447368	44696.7	downstream_gene_variant;splice_region_variant,synonymous_variant	MODIFIER;LOW	ENSSSCG00000026701;ENSSSCG00000027677	PHOSPHO1;ABI3
rs793777869	12	25381938	C/G	C:0.789474	G:0.210526	3179.98	downstream_gene_variant;synonymous_variant	MODIFIER;LOW	ENSSSCG00000026701;ENSSSCG00000027677	PHOSPHO1;ABI3
rs700767512	12	25382006	C/T	C:0.842105	T:0.157895	2762.63	downstream_gene_variant;missense_variant	MODIFIER;MODERATE	ENSSSCG00000026701;ENSSSCG00000027677	PHOSPHO1;ABI3
rs323415668	12	25382023	C/T	C:0.5	T:0.5	70677	downstream_gene_variant;missense_variant	MODIFIER;MODERATE	ENSSSCG00000026701;ENSSSCG00000027677	PHOSPHO1;ABI3
rs342869910	12	25382787	G/C	G:0.631579	C:0.368421	41768.2	downstream_gene_variant;missense_variant	MODIFIER;MODERATE	ENSSSCG00000026701;ENSSSCG00000027677	PHOSPHO1;ABI3
rs81218621	12	25383160	C/T	C:0.578947	T:0.421053	68987	downstream_gene_variant;synonymous_variant	MODIFIER;LOW	ENSSSCG00000026701;ENSSSCG00000027677	PHOSPHO1;ABI3
rs81218623	12	25383262	C/T	C:0.592105	T:0.407895	70639.4	downstream_gene_variant;synonymous_variant	MODIFIER;LOW	ENSSSCG00000026701;ENSSSCG00000027677	PHOSPHO1;ABI3
rs325409724	12	25383320	G/A	G:0.644737	A:0.355263	67600.7	downstream_gene_variant;3_prime_UTR_variant	MODIFIER	ENSSSCG00000026701;ENSSSCG00000027677	PHOSPHO1;ABI3
rs340161862	12	25383462	A/G	A:0.631579	G:0.368421	45720.2	downstream_gene_variant;3_prime_UTR_variant	MODIFIER	ENSSSCG00000026701;ENSSSCG00000027677	PHOSPHO1;ABI3
rs322321137	12	25383558	A/G	A:0.578947	G:0.421053	46701	downstream_gene_variant;3_prime_UTR_variant	MODIFIER	ENSSSCG00000026701;ENSSSCG00000027677	PHOSPHO1;ABI3
rs335138839	12	25383597	G/A	G:0.815789	A:0.184211	1726.81	downstream_gene_variant;3_prime_UTR_variant	MODIFIER	ENSSSCG00000026701;ENSSSCG00000027677	PHOSPHO1;ABI3
rs325383939	12	25384060	C/T	C:0.960526	T:0.0394737	137.54	downstream_gene_variant	MODIFIER	ENSSSCG00000026701;ENSSSCG00000027677	PHOSPHO1;ABI3
rs339494747	12	25384150	T/C	T:0.894737	C:0.105263	266.97	downstream_gene_variant	MODIFIER	ENSSSCG00000026701;ENSSSCG00000027677	PHOSPHO1;ABI3
rs710310066	12	25384172	C/G	C:0.894737	G:0.105263	200.84	downstream_gene_variant	MODIFIER	ENSSSCG00000026701;ENSSSCG00000027677	PHOSPHO1;ABI3
rs695813284	12	25384173	T/C	T:0.894737	C:0.105263	200.84	downstream_gene_variant	MODIFIER	ENSSSCG00000026701;ENSSSCG00000027677	PHOSPHO1;ABI3
rs336495080	12	25384650	C/T	C:0.960526	T:0.0394737	71.07	downstream_gene_variant	MODIFIER	ENSSSCG00000026701;ENSSSCG00000027677	PHOSPHO1;ABI3
rs344661394	12	25385507	C/G	C:0.513158	G:0.486842	10219.4	missense_variant;downstream_gene_variant	MODERATE;MODIFIER	ENSSSCG00000026701;ENSSSCG00000027677	PHOSPHO1;ABI3
rs325497061	12	27507515	C/T	C:0.772727	T:0.227273	305.96	downstream_gene_variant;5_prime_UTR_variant	MODIFIER	ENSSSCG00000024673;ENSSSCG00000017591	NME1;NME2
rs81433548	12	32830681	C/T	C:0.407895	T:0.592105	14435.2	5_prime_UTR_variant	MODIFIER	ENSSSCG00000025681	-
rs328444480	12	32830775	T/C	T:0.171053	C:0.828947	1.01695e+06	missense_variant	MODERATE	ENSSSCG00000025681	-
rs334553243	12	32830793	A/G	A:0.171053	G:0.828947	1.00542e+06	missense_variant	MODERATE	ENSSSCG00000025681	-
12_32844358_T/C	12	32844358	T/C	T:0.828947	C:0.171053	187118	missense_variant	MODERATE	ENSSSCG00000025681	-
12_32858173_A/G	12	32858173	A/G	A:0.605263	G:0.394737	40975.3	synonymous_variant	LOW	ENSSSCG00000025681	-
12_32858192_C/G	12	32858192	C/G	C:0.578947	G:0.421053	34815.6	missense_variant	MODERATE	ENSSSCG00000025681	-
12_39732701_G/C	12	39732701	G/C	G:0.960526	C:0.0394737	724.5	synonymous_variant;downstream_gene_variant	LOW;MODIFIER	ENSSSCG00000017690;ENSSSCG00000017688	DHRS11;GGNBP2
12_39748056_A/G	12	39748056	A/G	A:0.958333	G:0.0416667	23.85	3_prime_UTR_variant	MODIFIER	ENSSSCG00000017691	MRM1
12_39748057_A/G	12	39748057	A/G	A:0.958333	G:0.0416667	23.85	3_prime_UTR_variant	MODIFIER	ENSSSCG00000017691	MRM1
12_3986401_T/C	12	3986401	T/C	T:0.905405	C:0.0945946	112.48	intergenic_variant	MODIFIER	-	-
rs341890121	12	41163417	T/A	T:0.723684	A:0.276316	129829	missense_variant	MODERATE	ENSSSCG00000017702	CCL23		1
rs330494866	12	41164924	C/T	C:0.75	T:0.25	6006.44	3_prime_UTR_variant	MODIFIER	ENSSSCG00000017702	CCL23		1
rs696956422	12	41164997	G/A	G:0.723684	A:0.276316	3308.57	3_prime_UTR_variant	MODIFIER	ENSSSCG00000017702	CCL23		1
rs319024541	12	41222317	A/G	A:0.302632	G:0.697368	2.46693e+06	synonymous_variant;non_coding_transcript_exon_variant,non_coding_transcript_variant;intron_variant	LOW;MODIFIER	ENSSSCG00000017705	CCL5
rs81217736	12	41223725	T/C	T:0.671053	C:0.328947	413683	intron_variant;synonymous_variant;non_coding_transcript_exon_variant,non_coding_transcript_variant	MODIFIER;LOW	ENSSSCG00000017705	CCL5
rs338854757	12	41223743	C/A	C:0.934211	A:0.0657895	167314	intron_variant;synonymous_variant;non_coding_transcript_exon_variant,non_coding_transcript_variant	MODIFIER;LOW	ENSSSCG00000017705	CCL5
rs341797395	12	41227260	A/C	A:0.944444	C:0.0555556	330.69	intron_variant;downstream_gene_variant	MODIFIER	ENSSSCG00000017705	CCL5
rs332749630	12	41228129	C/T	C:0.789474	T:0.210526	177110	missense_variant;downstream_gene_variant;upstream_gene_variant;synonymous_variant	MODERATE;MODIFIER;LOW	ENSSSCG00000017705;ENSSSCG00000017706	CCL5;HEATR9
rs335173137	12	41228281	T/C	T:0.802632	C:0.197368	135494	3_prime_UTR_variant;downstream_gene_variant;upstream_gene_variant	MODIFIER	ENSSSCG00000017705;ENSSSCG00000017706	CCL5;HEATR9
rs342711997	12	41228282	G/A	G:0.802632	A:0.197368	148993	3_prime_UTR_variant;downstream_gene_variant;upstream_gene_variant	MODIFIER	ENSSSCG00000017705;ENSSSCG00000017706	CCL5;HEATR9
rs345661570	12	41228385	T/C	T:0.789474	C:0.210526	312995	3_prime_UTR_variant;downstream_gene_variant;upstream_gene_variant	MODIFIER	ENSSSCG00000017705;ENSSSCG00000017706	CCL5;HEATR9
rs326322505	12	41228463	T/C	T:0.0526316	C:0.947368	993008	downstream_gene_variant;upstream_gene_variant;3_prime_UTR_variant	MODIFIER	ENSSSCG00000017705;ENSSSCG00000017706	CCL5;HEATR9
rs319435842	12	41228509	G/A	G:0.828947	A:0.171053	241426	downstream_gene_variant;upstream_gene_variant;3_prime_UTR_variant	MODIFIER	ENSSSCG00000017705;ENSSSCG00000017706	CCL5;HEATR9
rs318282441	12	41228573	T/C	T:0.342105	C:0.657895	147694	downstream_gene_variant;upstream_gene_variant;3_prime_UTR_variant	MODIFIER	ENSSSCG00000017705;ENSSSCG00000017706	CCL5;HEATR9
12_41475719_A/G	12	41475719	A/G	A:0.916667	G:0.0833333	117.03	intron_variant	MODIFIER	ENSSSCG00000024115	-
12_41506307_A/G	12	41506307	A/G	A:0.710526	G:0.289474	617.07	downstream_gene_variant;3_prime_UTR_variant	MODIFIER	ENSSSCG00000017717;ENSSSCG00000024115	UNC45B;-
12_4654611_G/A	12	4654611	G/A	G:0.855263	A:0.144737	142.79	upstream_gene_variant;3_prime_UTR_variant;downstream_gene_variant	MODIFIER	ENSSSCG00000029343;ENSSSCG00000023148;ENSSSCG00000023139	MFSD11;SRSF2;-
12_4655809_T/A	12	4655809	T/A	T:0.935484	A:0.0645161	50.02	upstream_gene_variant;3_prime_UTR_variant;downstream_gene_variant	MODIFIER	ENSSSCG00000029343;ENSSSCG00000023148;ENSSSCG00000023139	MFSD11;SRSF2;-
rs711016020	12	4655811	C/A	C:0.935484	A:0.0645161	50.02	upstream_gene_variant;3_prime_UTR_variant;downstream_gene_variant	MODIFIER	ENSSSCG00000029343;ENSSSCG00000023148;ENSSSCG00000023139	MFSD11;SRSF2;-
12_4655814_A/G	12	4655814	A/G	A:0.935484	G:0.0645161	53.39	upstream_gene_variant;3_prime_UTR_variant;downstream_gene_variant	MODIFIER	ENSSSCG00000029343;ENSSSCG00000023148;ENSSSCG00000023139	MFSD11;SRSF2;-
12_46574316_C/T	12	46574316	C/T	C:0.924242	T:0.0757576	1058.27	3_prime_UTR_variant;intron_variant;downstream_gene_variant	MODIFIER	ENSSSCG00000030358;ENSSSCG00000027801;ENSSSCG00000023478	-
12_47163576_A/G	12	47163576	A/G	A:0.960526	G:0.0394737	37.06	downstream_gene_variant	MODIFIER	ENSSSCG00000017777	FLOT2	1.2
12_47870331_T/C	12	47870331	T/C	T:0.960526	C:0.0394737	63.06	downstream_gene_variant;non_coding_transcript_exon_variant,non_coding_transcript_variant	MODIFIER	ENSSSCG00000017791	SSH2		2.5
rs327840439	12	49786076	C/T	C:0.934211	T:0.0657895	865.2	3_prime_UTR_variant	MODIFIER	ENSSSCG00000021821	MYO1C
rs708725642	12	5017697	T/G	T:0.947368	G:0.0526316	107.78	downstream_gene_variant	MODIFIER	ENSSSCG00000017178;ENSSSCG00000029901	SPHK1;UBE2O
rs713800303	12	5107518	A/G	A:0.960526	G:0.0394737	161.53	3_prime_UTR_variant;downstream_gene_variant	MODIFIER	ENSSSCG00000023423;ENSSSCG00000021342	UBALD2;QRICH2
12_5112028_C/G	12	5112028	C/G	C:0.868421	G:0.131579	1106.3	synonymous_variant	LOW	ENSSSCG00000023423	UBALD2
12_5112061_C/T	12	5112061	C/T	C:0.657895	T:0.342105	5842.75	synonymous_variant	LOW	ENSSSCG00000023423	UBALD2
12_5112073_G/C	12	5112073	G/C	G:0.605263	C:0.394737	6491.42	synonymous_variant	LOW	ENSSSCG00000023423	UBALD2
12_5112075_C/T	12	5112075	C/T	C:0.605263	T:0.394737	6783.49	missense_variant	MODERATE	ENSSSCG00000023423	UBALD2
rs332181954	12	54034837	A/C	A:0.921053	C:0.0789474	4760	downstream_gene_variant;3_prime_UTR_variant;upstream_gene_variant	MODIFIER	ENSSSCG00000017905;ENSSSCG00000017906;ENSSSCG00000017907	PFN1;RNF167;SLC25A11
12_54910047_T/G	12	54910047	T/G	T:0.894737	G:0.105263	395.19	missense_variant	MODERATE	ENSSSCG00000017943	ACAP1
rs330149926	12	5519382	G/A	G:0.960526	A:0.0394737	8385.5	upstream_gene_variant;3_prime_UTR_variant	MODIFIER	ENSSSCG00000017200;ENSSSCG00000021672	UNC13D;WBP2
12_5519558_C/A	12	5519558	C/A	C:0.815789	A:0.184211	4353.42	upstream_gene_variant;3_prime_UTR_variant	MODIFIER	ENSSSCG00000017200;ENSSSCG00000021672	UNC13D;WBP2
12_55300403_G/A	12	55300403	G/A	G:0.894737	A:0.105263	187.84	downstream_gene_variant;3_prime_UTR_variant;upstream_gene_variant	MODIFIER	ENSSSCG00000020152;ENSSSCG00000017957;ENSSSCG00000017956;ENSSSCG00000018964;ENSSSCG00000017955;ENSSSCG00000018563;ENSSSCG00000019619	SNORA48;EIF4A1;CD68;SNORA67;MPDU1;SNORD10
12_5579440_T/G	12	5579440	T/G	T:0.605263	G:0.394737	3471.92	downstream_gene_variant;upstream_gene_variant;missense_variant	MODIFIER;MODERATE	ENSSSCG00000024769;ENSSSCG00000017201;ENSSSCG00000017202	-;UNK;H3F3B
rs342547162	12	56024081	T/C	T:0.855263	C:0.144737	13598.5	stop_retained_variant	LOW	ENSSSCG00000028850	RPL26
12_56029431_C/A	12	56029431	C/A	C:0.77027	A:0.22973	10347.5	intron_variant	MODIFIER	ENSSSCG00000028850	RPL26
rs340617565	12	56619397	T/C	T:0.75	C:0.25	4529.6	3_prime_UTR_variant	MODIFIER	ENSSSCG00000017988	CCDC42												C:0.609375
rs345910444	12	56619410	A/G	A:0.75	G:0.25	5520.3	3_prime_UTR_variant	MODIFIER	ENSSSCG00000017988	CCDC42
rs325798737	12	56619418	A/G	A:0.460526	G:0.539474	18158.8	3_prime_UTR_variant	MODIFIER	ENSSSCG00000017988	CCDC42
rs705307626	12	56619420	G/A	G:0.723684	A:0.276316	11224.5	3_prime_UTR_variant	MODIFIER	ENSSSCG00000017988	CCDC42
rs341334847	12	56619445	T/C	T:0.736842	C:0.263158	7155.69	3_prime_UTR_variant	MODIFIER	ENSSSCG00000017988	CCDC42
12_56732286_T/G	12	56732286	T/G	T:0.894737	G:0.105263	77.22	3_prime_UTR_variant	MODIFIER	ENSSSCG00000017991	PIK3R5		1
rs691494825	12	56732328	A/G	A:0.802632	G:0.197368	1118.06	3_prime_UTR_variant	MODIFIER	ENSSSCG00000017991	PIK3R5		1
rs710729836	12	56732329	C/T	C:0.802632	T:0.197368	1118.06	3_prime_UTR_variant	MODIFIER	ENSSSCG00000017991	PIK3R5		1
rs711557998	12	56732375	C/G	C:0.684211	G:0.315789	3936.13	3_prime_UTR_variant	MODIFIER	ENSSSCG00000017991	PIK3R5		1
rs335775200	12	5700810	G/A	G:0.934211	A:0.0657895	968.37	downstream_gene_variant	MODIFIER	ENSSSCG00000021627;ENSSSCG00000023978	SMIM5;RECQL5
rs80824206	12	62298434	T/C	T:0.960526	C:0.0394737	4350.5	synonymous_variant	LOW	ENSSSCG00000018033	UBB
rs334795068	12	62298773	G/A	G:0.921053	A:0.0789474	122716	synonymous_variant	LOW	ENSSSCG00000018033	UBB
rs691765855	12	62299550	G/T	G:0.934211	T:0.0657895	12978.3	5_prime_UTR_variant	MODIFIER	ENSSSCG00000018033	UBB
rs322098580	12	62299612	T/G	T:0.960526	G:0.0394737	496.52	5_prime_UTR_variant	MODIFIER	ENSSSCG00000018033	UBB
rs323882290	12	62301226	A/G	A:0.868421	G:0.131579	4303.82	upstream_gene_variant	MODIFIER	ENSSSCG00000018033	UBB
rs334090002	12	62301262	C/G	C:0.881579	G:0.118421	7083.02	upstream_gene_variant	MODIFIER	ENSSSCG00000018033	UBB
rs338197958	12	62301265	T/G	T:0.881579	G:0.118421	7370.71	upstream_gene_variant	MODIFIER	ENSSSCG00000018033	UBB
rs342174501	12	62307534	A/G	A:0.828947	G:0.171053	7410.09	intergenic_variant	MODIFIER	-	-
rs321365892	12	62307555	T/C	T:0.842105	C:0.157895	7087.49	intergenic_variant	MODIFIER	-	-
rs330857305	12	62307561	A/G	A:0.842105	G:0.157895	6758.3	intergenic_variant	MODIFIER	-	-
rs339162461	12	62307589	T/C	T:0.810811	C:0.189189	7337.8	intergenic_variant	MODIFIER	-	-
rs334585909	12	62307630	G/C	G:0.847222	C:0.152778	5908.36	intergenic_variant	MODIFIER	-	-
rs341253137	12	62307637	C/G	C:0.833333	G:0.166667	7985.04	intergenic_variant	MODIFIER	-	-
rs322927058	12	62307643	T/C	T:0.847222	C:0.152778	7141.28	intergenic_variant	MODIFIER	-	-
rs336286937	12	62744627	G/A	G:0.0526316	A:0.947368	28602.7	intergenic_variant	MODIFIER	-	-
rs341939712	12	62744631	C/T	C:0.0526316	T:0.947368	28643.6	intergenic_variant	MODIFIER	-	-
rs326707672	12	62744638	C/T	C:0.0657895	T:0.934211	27376.7	intergenic_variant	MODIFIER	-	-
rs327433776	12	6622101	C/T	C:0.855263	T:0.144737	2761.94	upstream_gene_variant;missense_variant;downstream_gene_variant	MODIFIER;MODERATE	ENSSSCG00000017237;ENSSSCG00000017236;ENSSSCG00000020967	CD300LB;CD300C;-
rs337247759	12	6622103	A/G	A:0.855263	G:0.144737	2737.94	upstream_gene_variant;synonymous_variant;downstream_gene_variant	MODIFIER;LOW	ENSSSCG00000017237;ENSSSCG00000017236;ENSSSCG00000020967	CD300LB;CD300C;-
rs711248828	12	6622106	T/C	T:0.855263	C:0.144737	2721.94	upstream_gene_variant;synonymous_variant;downstream_gene_variant	MODIFIER;LOW	ENSSSCG00000017237;ENSSSCG00000017236;ENSSSCG00000020967	CD300LB;CD300C;-
rs710831653	12	6622167	G/A	G:0.855263	A:0.144737	3059.47	upstream_gene_variant;missense_variant;downstream_gene_variant	MODIFIER;MODERATE	ENSSSCG00000017237;ENSSSCG00000017236;ENSSSCG00000020967	CD300LB;CD300C;-
rs695615546	12	6622170	G/A	G:0.947368	A:0.0526316	173.27	upstream_gene_variant;missense_variant;downstream_gene_variant	MODIFIER;MODERATE	ENSSSCG00000017237;ENSSSCG00000017236;ENSSSCG00000020967	CD300LB;CD300C;-
rs319326093	12	6622175	G/C	G:0.855263	C:0.144737	3005.5	upstream_gene_variant;missense_variant;downstream_gene_variant	MODIFIER;MODERATE	ENSSSCG00000017237;ENSSSCG00000017236;ENSSSCG00000020967	CD300LB;CD300C;-
rs330571001	12	6622181	T/C	T:0.355263	C:0.644737	25147.2	upstream_gene_variant;synonymous_variant;downstream_gene_variant	MODIFIER;LOW	ENSSSCG00000017237;ENSSSCG00000017236;ENSSSCG00000020967	CD300LB;CD300C;-
rs701678443	12	6622216	A/C	A:0.407895	C:0.592105	31576.5	upstream_gene_variant;missense_variant;downstream_gene_variant	MODIFIER;MODERATE	ENSSSCG00000017237;ENSSSCG00000017236;ENSSSCG00000020967	CD300LB;CD300C;-
rs343890243	12	6622219	T/C	T:0.342105	C:0.657895	43092.3	upstream_gene_variant;missense_variant;downstream_gene_variant	MODIFIER;MODERATE	ENSSSCG00000017237;ENSSSCG00000017236;ENSSSCG00000020967	CD300LB;CD300C;-
rs701457138	12	6622323	G/A	G:0.868421	A:0.131579	2040.29	upstream_gene_variant;missense_variant;downstream_gene_variant	MODIFIER;MODERATE	ENSSSCG00000017237;ENSSSCG00000017236;ENSSSCG00000020967	CD300LB;CD300C;-
rs334979023	12	6622357	C/A	C:0.539474	A:0.460526	11055.5	upstream_gene_variant;missense_variant;downstream_gene_variant	MODIFIER;MODERATE	ENSSSCG00000017237;ENSSSCG00000017236;ENSSSCG00000020967	CD300LB;CD300C;-
rs342949742	12	6622359	G/A	G:0.644737	A:0.355263	4473.3	upstream_gene_variant;missense_variant;downstream_gene_variant	MODIFIER;MODERATE	ENSSSCG00000017237;ENSSSCG00000017236;ENSSSCG00000020967	CD300LB;CD300C;-
rs710363509	12	6622362	C/G	C:0.881579	G:0.118421	1006.25	upstream_gene_variant;missense_variant;downstream_gene_variant	MODIFIER;MODERATE	ENSSSCG00000017237;ENSSSCG00000017236;ENSSSCG00000020967	CD300LB;CD300C;-
rs698028794	12	6622399	T/C	T:0.907895	C:0.0921053	310.9	upstream_gene_variant;missense_variant;downstream_gene_variant	MODIFIER;MODERATE	ENSSSCG00000017237;ENSSSCG00000017236;ENSSSCG00000020967	CD300LB;CD300C;-
rs696826338	12	6622405	T/C	T:0.855263	C:0.144737	724.92	upstream_gene_variant;missense_variant;downstream_gene_variant	MODIFIER;MODERATE	ENSSSCG00000017237;ENSSSCG00000017236;ENSSSCG00000020967	CD300LB;CD300C;-
rs338644140	12	6622406	T/C	T:0.855263	C:0.144737	724.92	upstream_gene_variant;synonymous_variant;downstream_gene_variant	MODIFIER;LOW	ENSSSCG00000017237;ENSSSCG00000017236;ENSSSCG00000020967	CD300LB;CD300C;-
rs324957785	12	6629963	A/G	A:0.0526316	G:0.947368	26228.4	intron_variant;upstream_gene_variant	MODIFIER	ENSSSCG00000017237	CD300LB
rs703176546	12	6629969	T/C	T:0.0526316	C:0.947368	25152.4	intron_variant;upstream_gene_variant	MODIFIER	ENSSSCG00000017237	CD300LB
rs712136586	12	6629970	T/C	T:0.0657895	C:0.934211	24649.2	intron_variant;upstream_gene_variant	MODIFIER	ENSSSCG00000017237	CD300LB
rs331556452	12	6911915	T/C	T:0.539474	C:0.460526	81842.8	3_prime_UTR_variant;upstream_gene_variant	MODIFIER	ENSSSCG00000017239;ENSSSCG00000017238	RPL38;TTYH2
rs319746042	12	6916938	A/G	A:0.921053	G:0.0789474	22721.6	upstream_gene_variant	MODIFIER	ENSSSCG00000017239	RPL38		1
rs333027133	12	75697	T/C	T:0.0416667	C:0.958333	7224.52	downstream_gene_variant;3_prime_UTR_variant	MODIFIER	ENSSSCG00000017128;ENSSSCG00000017127	HEXDC;C17orf62
rs705551567	12	812359	T/G	T:0.955882	G:0.0441176	57.7	intergenic_variant	MODIFIER	-	-
13_119883147_A/G	13	119883147	A/G	A:0.763158	G:0.236842	871.73	downstream_gene_variant;3_prime_UTR_variant	MODIFIER	ENSSSCG00000020906	TNFSF10
13_12258683_A/G	13	12258683	A/G	A:0.685714	G:0.314286	883.95	downstream_gene_variant;upstream_gene_variant	MODIFIER	ENSSSCG00000028079;ENSSSCG00000030310	RPL15;-
rs693098326	13	12258687	T/C	T:0.442857	C:0.557143	21491.6	downstream_gene_variant;upstream_gene_variant	MODIFIER	ENSSSCG00000028079;ENSSSCG00000030310	RPL15;-
rs332433716	13	12258759	C/A	C:0.540541	A:0.459459	16734.4	downstream_gene_variant;upstream_gene_variant	MODIFIER	ENSSSCG00000028079;ENSSSCG00000030310	RPL15;-
13_142871270_T/C	13	142871270	T/C	T:0.947368	C:0.0526316	126.34	downstream_gene_variant	MODIFIER	ENSSSCG00000027323;ENSSSCG00000011841	NCBP2;SENP5
13_156761177_C/A	13	156761177	C/A	C:0.0789474	A:0.921053	12314.6	synonymous_variant	LOW	ENSSSCG00000011927	UBE2B
13_161088367_G/A	13	161088367	G/A	G:0.894737	A:0.105263	1113.22	synonymous_variant	LOW	ENSSSCG00000011944	-
13_161088382_A/G	13	161088382	A/G	A:0.631579	G:0.368421	12426.4	synonymous_variant	LOW	ENSSSCG00000011944	-
rs55618901	13	202714065	C/A	C:0.934211	A:0.0657895	2853.32	synonymous_variant;downstream_gene_variant	LOW;MODIFIER	ENSSSCG00000026761;ENSSSCG00000027594	CCT8;USP16
13_206981149_A/G	13	206981149	A/G	A:0.960526	G:0.0394737	25.23	synonymous_variant	LOW	ENSSSCG00000023674	SON
rs80992030	13	207339267	G/T	G:0.789474	T:0.210526	24257.7	synonymous_variant	LOW	ENSSSCG00000012042	ATP5O		1
rs55619146	13	207340084	C/T	C:0.881579	T:0.118421	13285.5	missense_variant	MODERATE	ENSSSCG00000012042	ATP5O		1
rs337042577	13	210483799	T/C	T:0.916667	C:0.0833333	91.79	3_prime_UTR_variant	MODIFIER	ENSSSCG00000012059	HLCS		1
rs336962799	13	214992590	G/A	G:0.552632	A:0.447368	43076.6	missense_variant;downstream_gene_variant	MODERATE;MODIFIER	ENSSSCG00000012077	MX1
rs703140914	13	214996362	C/T	C:0.789474	T:0.210526	5823.84	missense_variant,splice_region_variant;downstream_gene_variant;splice_region_variant,5_prime_UTR_variant	MODERATE;MODIFIER;LOW	ENSSSCG00000012077	MX1
13_215026170_C/A	13	215026170	C/A	C:0.894737	A:0.105263	222.05	downstream_gene_variant	MODIFIER	ENSSSCG00000012076	MX2	2
rs328933197	13	216313671	C/T	C:0.939394	T:0.0606061	558.79	synonymous_variant	LOW	ENSSSCG00000012087	SLC37A1
13_217445430_T/C	13	217445430	T/C	T:0.592105	C:0.407895	3064.11	downstream_gene_variant	MODIFIER	ENSSSCG00000025133	ITGB2	1.3
13_26393188_T/A	13	26393188	T/A	T:0.934211	A:0.0657895	413.32	missense_variant;downstream_gene_variant	MODERATE;MODIFIER	ENSSSCG00000011266;ENSSSCG00000019894	RPSA;SNORA62
13_26393189_C/G	13	26393189	C/G	C:0.934211	G:0.0657895	413.32	missense_variant;downstream_gene_variant	MODERATE;MODIFIER	ENSSSCG00000011266;ENSSSCG00000019894	RPSA;SNORA62
rs80796104	13	26930115	T/C	T:0.539474	C:0.460526	8057.15	5_prime_UTR_variant;upstream_gene_variant	MODIFIER	ENSSSCG00000011270	EIF1B		1.3
rs323747330	13	32538685	G/A	G:0.527778	A:0.472222	1167.74	downstream_gene_variant	MODIFIER	ENSSSCG00000024311	CCR2
13_33144048_A/G	13	33144048	A/G	A:0.960526	G:0.0394737	31.13	downstream_gene_variant;3_prime_UTR_variant	MODIFIER	ENSSSCG00000011333;ENSSSCG00000011332	-;SETD2
rs703421641	13	33483075	A/G	A:0.0428571	G:0.957143	6622.37	downstream_gene_variant	MODIFIER	ENSSSCG00000026281	SCAP	3
13_33925122_A/G	13	33925122	A/G	A:0.0694444	G:0.930556	6461.25	intron_variant;missense_variant	MODIFIER;MODERATE	ENSSSCG00000011343;ENSSSCG00000011344	MAP4;-
13_33925127_C/G	13	33925127	C/G	C:0.0675676	G:0.932432	11246.9	intron_variant;synonymous_variant	MODIFIER;LOW	ENSSSCG00000011343;ENSSSCG00000011344	MAP4;-
13_33925141_C/G	13	33925141	C/G	C:0.0540541	G:0.945946	18560.2	intron_variant;missense_variant	MODIFIER;MODERATE	ENSSSCG00000011343;ENSSSCG00000011344	MAP4;-
13_33925185_T/A	13	33925185	T/A	T:0.0405405	A:0.959459	20970.3	intron_variant;missense_variant	MODIFIER;MODERATE	ENSSSCG00000011343;ENSSSCG00000011344	MAP4;-
13_35080729_C/T	13	35080729	C/T	C:0.802632	T:0.197368	749.94	3_prime_UTR_variant	MODIFIER	ENSSSCG00000011382	USP4
rs320103791	13	35148344	G/T	G:0.802632	T:0.197368	627085	downstream_gene_variant	MODIFIER	ENSSSCG00000022080	RHOA	3
13_35160517_G/T	13	35160517	G/T	G:0.224138	T:0.775862	28722.2	5_prime_UTR_variant	MODIFIER	ENSSSCG00000022080	RHOA	3
13_35160519_A/C	13	35160519	A/C	A:0.224138	C:0.775862	28722.2	5_prime_UTR_variant	MODIFIER	ENSSSCG00000022080	RHOA	3
13_35911742_G/A	13	35911742	G/A	G:0.894737	A:0.105263	60.97	downstream_gene_variant	MODIFIER	ENSSSCG00000011399	GNAI2
13_43675694_T/C	13	43675694	T/C	T:0.277778	C:0.722222	7984.57	intergenic_variant	MODIFIER	-	-
13_43675699_A/G	13	43675699	A/G	A:0.277778	G:0.722222	7972.57	intergenic_variant	MODIFIER	-	-
13_43675714_G/A	13	43675714	G/A	G:0.277778	A:0.722222	7998.59	intergenic_variant	MODIFIER	-	-
13_43675723_G/C	13	43675723	G/C	G:0.263889	C:0.736111	8015	intergenic_variant	MODIFIER	-	-
rs336327665	13	43675855	G/A	G:0.955882	A:0.0441176	241.76	intergenic_variant	MODIFIER	-	-
13_43675861_T/C	13	43675861	T/C	T:0.514706	C:0.485294	14662.8	intergenic_variant	MODIFIER	-	-
13_43675865_T/C	13	43675865	T/C	T:0.514706	C:0.485294	14621.9	intergenic_variant	MODIFIER	-	-
13_43675888_G/A	13	43675888	G/A	G:0.671053	A:0.328947	9675.49	intergenic_variant	MODIFIER	-	-
13_43675903_C/T	13	43675903	C/T	C:0.171053	T:0.828947	37371.6	intergenic_variant	MODIFIER	-	-
13_43675927_A/C	13	43675927	A/C	A:0.197368	C:0.802632	39127	intergenic_variant	MODIFIER	-	-
13_43675933_G/A	13	43675933	G/A	G:0.210526	A:0.789474	38550.7	intergenic_variant	MODIFIER	-	-
13_43675945_A/G	13	43675945	A/G	A:0.46875	G:0.53125	12209	intergenic_variant	MODIFIER	-	-
13_75874241_C/T	13	75874241	C/T	C:0.881579	T:0.118421	142.53	3_prime_UTR_variant;upstream_gene_variant	MODIFIER	ENSSSCG00000024453;ENSSSCG00000022633	-
13_90553889_T/C	13	90553889	T/C	T:0.960526	C:0.0394737	123.65	intergenic_variant	MODIFIER	-	-
13_99075856_G/C	13	99075856	G/C	G:0.947368	C:0.0526316	89.05	3_prime_UTR_variant	MODIFIER	ENSSSCG00000024295	SIAH2
13_99783551_T/C	13	99783551	T/C	T:0.960526	C:0.0394737	28.41	downstream_gene_variant	MODIFIER	ENSSSCG00000011716	P2RY13
rs341499787	14	110234843	C/T	C:0.947368	T:0.0526316	8541.9	missense_variant	MODERATE	ENSSSCG00000010453	IFIT1
14_110235288_A/G	14	110235288	A/G	A:0.947368	G:0.0526316	178.15	downstream_gene_variant;3_prime_UTR_variant	MODIFIER	ENSSSCG00000010453	IFIT1
rs336429438	14	113506786	A/G	A:0.934211	G:0.0657895	66.62	3_prime_UTR_variant	MODIFIER	ENSSSCG00000010470	IDE		1
rs341936742	14	116377281	A/G	A:0.0789474	G:0.921053	186859	3_prime_UTR_variant	MODIFIER	ENSSSCG00000010493	-
rs324547136	14	116377303	T/C	T:0.0789474	C:0.921053	192780	3_prime_UTR_variant	MODIFIER	ENSSSCG00000010493	-
rs334651601	14	116377304	G/A	G:0.0789474	A:0.921053	191049	3_prime_UTR_variant	MODIFIER	ENSSSCG00000010493	-
rs700617749	14	120957883	A/G	A:0.223684	G:0.776316	24668.1	non_coding_transcript_exon_variant,non_coding_transcript_variant	MODIFIER	ENSSSCG00000010553	-
14_120957898_T/C	14	120957898	T/C	T:0.210526	C:0.789474	28089.5	non_coding_transcript_exon_variant,non_coding_transcript_variant	MODIFIER	ENSSSCG00000010553	-
14_120957899_G/T	14	120957899	G/T	G:0.592105	T:0.407895	6389.87	non_coding_transcript_exon_variant,non_coding_transcript_variant	MODIFIER	ENSSSCG00000010553	-
14_120958619_T/C	14	120958619	T/C	T:0.539474	C:0.460526	2653.87	non_coding_transcript_exon_variant,non_coding_transcript_variant	MODIFIER	ENSSSCG00000010553	-
14_120959105_A/C	14	120959105	A/C	A:0.5	C:0.5	808163	non_coding_transcript_exon_variant,non_coding_transcript_variant	MODIFIER	ENSSSCG00000010553	-
14_120959107_C/A	14	120959107	C/A	C:0.5	A:0.5	828415	non_coding_transcript_exon_variant,non_coding_transcript_variant	MODIFIER	ENSSSCG00000010553	-
14_124053032_T/A	14	124053032	T/A	T:0.791667	A:0.208333	473.68	intron_variant	MODIFIER	ENSSSCG00000010594	NT5C2		2
rs706430992	14	124053033	G/A	G:0.513889	A:0.486111	3155.23	intron_variant	MODIFIER	ENSSSCG00000010594	NT5C2		2
14_124053043_C/T	14	124053043	C/T	C:0.375	T:0.625	4146.68	intron_variant	MODIFIER	ENSSSCG00000010594	NT5C2		2
14_124053116_C/G	14	124053116	C/G	C:0.210526	G:0.789474	11333.3	intron_variant	MODIFIER	ENSSSCG00000010594	NT5C2		2
14_124053132_C/T	14	124053132	C/T	C:0.236842	T:0.763158	17647.5	intron_variant	MODIFIER	ENSSSCG00000010594	NT5C2		2
14_124053153_G/A	14	124053153	G/A	G:0.0694444	A:0.930556	17757.2	intron_variant	MODIFIER	ENSSSCG00000010594	NT5C2		2
rs699039316	14	124053163	G/A	G:0.194444	A:0.805556	14276.3	intron_variant	MODIFIER	ENSSSCG00000010594	NT5C2		2
rs707889681	14	124053186	C/T	C:0.445946	T:0.554054	2383.21	intron_variant	MODIFIER	ENSSSCG00000010594	NT5C2		2
14_124053187_A/G	14	124053187	A/G	A:0.851351	G:0.148649	401.94	intron_variant	MODIFIER	ENSSSCG00000010594	NT5C2		2
14_124053215_C/T	14	124053215	C/T	C:0.0394737	T:0.960526	2.1655e+06	intron_variant	MODIFIER	ENSSSCG00000010594	NT5C2		2
rs319361262	14	12520502	C/T	C:0.618421	T:0.381579	95848.9	downstream_gene_variant;upstream_gene_variant;non_coding_transcript_exon_variant,non_coding_transcript_variant;missense_variant	MODIFIER;MODERATE	ENSSSCG00000009668	CLU
rs81212865	14	12521923	A/G	A:0.381579	G:0.618421	255320	synonymous_variant;upstream_gene_variant;non_coding_transcript_exon_variant,non_coding_transcript_variant;downstream_gene_variant	LOW;MODIFIER	ENSSSCG00000009668	CLU
rs81212863	14	12523156	A/G	A:0.539474	G:0.460526	185314	synonymous_variant;downstream_gene_variant;non_coding_transcript_exon_variant,non_coding_transcript_variant;stop_lost,NMD_transcript_variant	LOW;MODIFIER;HIGH	ENSSSCG00000009668	CLU
14_139909810_C/T	14	139909810	C/T	C:0.907895	T:0.0921053	119.87	synonymous_variant	LOW	ENSSSCG00000010674	FAM204A		1.3
14_145503165_T/C	14	145503165	T/C	T:0.921053	C:0.0789474	256.39	3_prime_UTR_variant;downstream_gene_variant	MODIFIER	ENSSSCG00000010732;ENSSSCG00000010735	FAM53B;LHPP
rs710576225	14	145504675	C/T	C:0.960526	T:0.0394737	778.24	3_prime_UTR_variant	MODIFIER	ENSSSCG00000010732	FAM53B
14_145504808_G/A	14	145504808	G/A	G:0.960526	A:0.0394737	228.52	3_prime_UTR_variant	MODIFIER	ENSSSCG00000010732	FAM53B
rs697954852	14	145504817	C/T	C:0.947368	T:0.0526316	248.96	3_prime_UTR_variant	MODIFIER	ENSSSCG00000010732	FAM53B
rs322990155	14	146744537	C/T	C:0.710526	T:0.289474	89959.5	missense_variant	MODERATE	ENSSSCG00000010742	UROS		4
rs690190214	14	149175008	C/T	C:0.959459	T:0.0405405	183.26	missense_variant	MODERATE	ENSSSCG00000026302	MKI67
14_25013656_C/T	14	25013656	C/T	C:0.932432	T:0.0675676	34.69	missense_variant	MODERATE	ENSSSCG00000009744	SFSWAP
14_31059723_A/G	14	31059723	A/G	A:0.960526	G:0.0394737	129.19	3_prime_UTR_variant	MODIFIER	ENSSSCG00000009771;ENSSSCG00000009770	DDX55;EIF2B1
rs341049297	14	32699323	G/C	G:0.881579	C:0.118421	23249.5	upstream_gene_variant	MODIFIER	ENSSSCG00000009807	RHOF
rs330553385	14	41197597	G/A	G:0.118421	A:0.881579	46245.5	downstream_gene_variant;missense_variant,splice_region_variant	MODIFIER;MODERATE	ENSSSCG00000022969;ENSSSCG00000009881	-;OAS2
rs332576548	14	41205665	C/G	C:0.552632	G:0.447368	73958.5	synonymous_variant	LOW	ENSSSCG00000009881	OAS2		1
rs335800496	14	41207063	G/A	G:0.736842	A:0.263158	8959.36	intron_variant	MODIFIER	ENSSSCG00000009881	OAS2		1
14_41207652_C/T	14	41207652	C/T	C:0.552632	T:0.447368	6250.54	intron_variant	MODIFIER	ENSSSCG00000009881	OAS2		1
14_41207654_C/T	14	41207654	C/T	C:0.552632	T:0.447368	5745.54	intron_variant	MODIFIER	ENSSSCG00000009881	OAS2		1
rs80977910	14	41207746	G/C	G:0.736842	C:0.263158	26134.8	missense_variant	MODERATE	ENSSSCG00000009881	OAS2		1
rs329326024	14	41207804	G/T	G:0.552632	T:0.447368	144702	3_prime_UTR_variant	MODIFIER	ENSSSCG00000009881	OAS2		1
rs329640501	14	41208174	C/A	C:0.934211	A:0.0657895	4838.32	3_prime_UTR_variant	MODIFIER	ENSSSCG00000009881	OAS2		1
rs340624391	14	41208200	C/T	C:0.736842	T:0.263158	30189.7	3_prime_UTR_variant	MODIFIER	ENSSSCG00000009881	OAS2		1
rs328710468	14	41208298	G/A	G:0.934211	A:0.0657895	4317.32	3_prime_UTR_variant	MODIFIER	ENSSSCG00000009881	OAS2		1
rs323819618	14	41208684	G/T	G:0.736842	T:0.263158	33514.8	3_prime_UTR_variant	MODIFIER	ENSSSCG00000009881	OAS2		1
rs696487266	14	41208729	G/A	G:0.736842	A:0.263158	18488.8	3_prime_UTR_variant	MODIFIER	ENSSSCG00000009881	OAS2		1
rs336053465	14	41208837	A/G	A:0.684211	G:0.315789	28309.4	3_prime_UTR_variant	MODIFIER	ENSSSCG00000009881	OAS2		1
rs339781524	14	41260789	G/A	G:0.552632	A:0.447368	97266	intron_variant;synonymous_variant	MODIFIER;LOW	ENSSSCG00000009880;ENSSSCG00000009882	SLC8B1;OAS1
rs695763544	14	41260800	C/T	C:0.868421	T:0.131579	4874.94	intron_variant;missense_variant	MODIFIER;MODERATE	ENSSSCG00000009880;ENSSSCG00000009882	SLC8B1;OAS1
rs331740434	14	41260834	T/A	T:0.592105	A:0.407895	53995.2	intron_variant;missense_variant	MODIFIER;MODERATE	ENSSSCG00000009880;ENSSSCG00000009882	SLC8B1;OAS1
rs341187351	14	41260868	C/G	C:0.592105	G:0.407895	44481	intron_variant;missense_variant	MODIFIER;MODERATE	ENSSSCG00000009880;ENSSSCG00000009882	SLC8B1;OAS1
rs80935452	14	41263121	G/A	G:0.565789	A:0.434211	70156.9	intron_variant;synonymous_variant	MODIFIER;LOW	ENSSSCG00000009880;ENSSSCG00000009882	SLC8B1;OAS1
rs325545866	14	41263159	G/T	G:0.710526	T:0.289474	15318.5	intron_variant;missense_variant	MODIFIER;MODERATE	ENSSSCG00000009880;ENSSSCG00000009882	SLC8B1;OAS1
rs80946697	14	41263226	T/A	T:0.513158	A:0.486842	114455	intron_variant;synonymous_variant	MODIFIER;LOW	ENSSSCG00000009880;ENSSSCG00000009882	SLC8B1;OAS1
rs326490733	14	41265374	A/C	A:0.723684	C:0.276316	28419.5	intron_variant;missense_variant	MODIFIER;MODERATE	ENSSSCG00000009880;ENSSSCG00000009882	SLC8B1;OAS1
rs80877858	14	41265446	G/A	G:0.460526	A:0.539474	199821	intron_variant;missense_variant	MODIFIER;MODERATE	ENSSSCG00000009880;ENSSSCG00000009882	SLC8B1;OAS1
rs321704161	14	41265470	C/T	C:0.815789	T:0.184211	4887.59	intron_variant;stop_gained	MODIFIER;HIGH	ENSSSCG00000009880;ENSSSCG00000009882	SLC8B1;OAS1
rs80800509	14	41265509	A/C	A:0.355263	C:0.644737	84008.8	intron_variant;missense_variant	MODIFIER;MODERATE	ENSSSCG00000009880;ENSSSCG00000009882	SLC8B1;OAS1
rs343267451	14	41265530	A/G	A:0.157895	G:0.842105	106770	intron_variant;missense_variant	MODIFIER;MODERATE	ENSSSCG00000009880;ENSSSCG00000009882	SLC8B1;OAS1
rs320712266	14	41265533	A/G	A:0.157895	G:0.842105	99163.6	intron_variant;missense_variant	MODIFIER;MODERATE	ENSSSCG00000009880;ENSSSCG00000009882	SLC8B1;OAS1
rs80941576	14	41265542	G/A	G:0.157895	A:0.842105	84688	intron_variant;missense_variant	MODIFIER;MODERATE	ENSSSCG00000009880;ENSSSCG00000009882	SLC8B1;OAS1
rs323877613	14	41266835	T/G	T:0.697368	G:0.302632	28675.2	intron_variant;missense_variant	MODIFIER;MODERATE	ENSSSCG00000009880;ENSSSCG00000009882	SLC8B1;OAS1
rs336157465	14	41268275	A/C	A:0.486842	C:0.513158	28174.3	intron_variant;stop_lost	MODIFIER;HIGH	ENSSSCG00000009880;ENSSSCG00000009882	SLC8B1;OAS1
14_41705564_A/G	14	41705564	A/G	A:0.959459	G:0.0405405	37.53	3_prime_UTR_variant	MODIFIER	ENSSSCG00000030289	PTPN11
rs322164852	14	41806676	T/C	T:0.263158	C:0.736842	1.04287e+06	synonymous_variant	LOW	ENSSSCG00000024825	RPL6		1.3
rs328836567	14	41811109	G/A	G:0.263158	A:0.736842	1.63007e+06	synonymous_variant	LOW	ENSSSCG00000024825	RPL6		1.3
rs324356813	14	41811160	G/A	G:0.263158	A:0.736842	1.71105e+06	synonymous_variant	LOW	ENSSSCG00000024825	RPL6		1.3
14_42892467_C/T	14	42892467	C/T	C:0.921053	T:0.0789474	46.97	downstream_gene_variant	MODIFIER	ENSSSCG00000009907;ENSSSCG00000009906	-;SRSF9
14_42989027_A/G	14	42989027	A/G	A:0.921053	G:0.0789474	217.82	downstream_gene_variant;3_prime_UTR_variant	MODIFIER	ENSSSCG00000009912;ENSSSCG00000009910	POP5;RNF10
rs326928357	14	47131753	G/A	G:0.855263	A:0.144737	1257.68	intergenic_variant	MODIFIER	-	-
rs338275961	14	47131944	G/A	G:0.868421	A:0.131579	1384.98	intergenic_variant	MODIFIER	-	-
rs321170806	14	47131962	T/C	T:0.868421	C:0.131579	1102.61	intergenic_variant	MODIFIER	-	-
rs329681904	14	47131974	C/A	C:0.894737	A:0.105263	925.36	intergenic_variant	MODIFIER	-	-
rs337358186	14	47132170	A/G	A:0.868421	G:0.131579	1401.42	intergenic_variant	MODIFIER	-	-
rs331478015	14	47132279	T/C	T:0.842105	C:0.157895	2258.66	intergenic_variant	MODIFIER	-	-
14_51873006_G/C	14	51873006	G/C	G:0.842105	C:0.157895	271.76	3_prime_UTR_variant	MODIFIER	ENSSSCG00000010035	YWHAH
14_52134851_G/A	14	52134851	G/A	G:0.960526	A:0.0394737	49.05	intron_variant	MODIFIER	ENSSSCG00000010036	SLC5A1	3
14_52205571_A/G	14	52205571	A/G	A:0.959459	G:0.0405405	183.46	non_coding_transcript_exon_variant,non_coding_transcript_variant	MODIFIER	ENSSSCG00000030789	IGLV-12
14_52205572_G/A	14	52205572	G/A	G:0.959459	A:0.0405405	234.21	non_coding_transcript_exon_variant,non_coding_transcript_variant	MODIFIER	ENSSSCG00000030789	IGLV-12
rs705982822	14	52205582	C/T	C:0.621622	T:0.378378	38624	non_coding_transcript_exon_variant,non_coding_transcript_variant	MODIFIER	ENSSSCG00000030789	IGLV-12
rs704528324	14	52229119	T/A	T:0.794118	A:0.205882	2303.56	missense_variant	MODERATE	ENSSSCG00000030775	IGLV-11
rs712825023	14	52229148	A/T	A:0.558824	T:0.441176	12310.8	missense_variant	MODERATE	ENSSSCG00000030775	IGLV-11
rs697296384	14	52229153	T/C	T:0.882353	C:0.117647	522.47	synonymous_variant	LOW	ENSSSCG00000030775	IGLV-11
rs705321959	14	52229154	G/A	G:0.941176	A:0.0588235	186.13	missense_variant	MODERATE	ENSSSCG00000030775	IGLV-11
14_52229161_T/A	14	52229161	T/A	T:0.794118	A:0.205882	4575.69	missense_variant	MODERATE	ENSSSCG00000030775	IGLV-11
14_52229171_A/G	14	52229171	A/G	A:0.794118	G:0.205882	4858.69	synonymous_variant	LOW	ENSSSCG00000030775	IGLV-11
14_52229201_T/C	14	52229201	T/C	T:0.9	C:0.1	286.83	synonymous_variant	LOW	ENSSSCG00000030775	IGLV-11
14_52229204_A/C	14	52229204	A/C	A:0.957143	C:0.0428571	63.09	missense_variant	MODERATE	ENSSSCG00000030775	IGLV-11
rs789846231	14	52229222	T/A	T:0.824324	A:0.175676	933.54	synonymous_variant	LOW	ENSSSCG00000030775	IGLV-11
rs710734656	14	52246198	T/A	T:0.618421	A:0.381579	53882.1	missense_variant	MODERATE	ENSSSCG00000030868	IGLV-10
rs709130831	14	52246219	G/C	G:0.723684	C:0.276316	71538.7	missense_variant	MODERATE	ENSSSCG00000030868	IGLV-10
rs699968948	14	52246232	T/A	T:0.960526	A:0.0394737	66.57	synonymous_variant	LOW	ENSSSCG00000030868	IGLV-10
rs705385350	14	52246233	G/A	G:0.960526	A:0.0394737	48.76	missense_variant	MODERATE	ENSSSCG00000030868	IGLV-10
rs692778486	14	52246240	T/A	T:0.697368	A:0.302632	107267	missense_variant	MODERATE	ENSSSCG00000030868	IGLV-10
rs700865063	14	52246250	A/G	A:0.763158	G:0.236842	117863	synonymous_variant	LOW	ENSSSCG00000030868	IGLV-10
rs693673219	14	52246253	A/C	A:0.842105	C:0.157895	8111.14	synonymous_variant	LOW	ENSSSCG00000030868	IGLV-10
rs346011547	14	52246282	G/A	G:0.486842	A:0.513158	168041	missense_variant	MODERATE	ENSSSCG00000030868	IGLV-10
14_52246291_G/A	14	52246291	G/A	G:0.947368	A:0.0526316	137.2	missense_variant	MODERATE	ENSSSCG00000030868	IGLV-10
rs694421206	14	52246301	T/A	T:0.605263	A:0.394737	65768.1	synonymous_variant	LOW	ENSSSCG00000030868	IGLV-10
rs80993614	14	52246347	A/G	A:0.671053	G:0.328947	8472.42	missense_variant	MODERATE	ENSSSCG00000030868	IGLV-10
14_52246407_A/C	14	52246407	A/C	A:0.944444	C:0.0555556	35.37	missense_variant	MODERATE	ENSSSCG00000030868	IGLV-10
14_52246414_G/C	14	52246414	G/C	G:0.914286	C:0.0857143	169.34	missense_variant	MODERATE	ENSSSCG00000030868	IGLV-10
rs701082957	14	52246417	C/G	C:0.757143	G:0.242857	1178.39	missense_variant	MODERATE	ENSSSCG00000030868	IGLV-10
rs336543934	14	52259176	C/G	C:0.716216	G:0.283784	55868.3	missense_variant	MODERATE	ENSSSCG00000030825	IGLV-9
rs319996813	14	52259206	G/C	G:0.932432	C:0.0675676	85.1	missense_variant	MODERATE	ENSSSCG00000030825	IGLV-9
14_52259257_A/T	14	52259257	A/T	A:0.763158	T:0.236842	3442.85	missense_variant	MODERATE	ENSSSCG00000030825	IGLV-9
rs710633172	14	52259269	G/A	G:0.855263	A:0.144737	1069.7	missense_variant	MODERATE	ENSSSCG00000030825	IGLV-9
14_52259270_C/A	14	52259270	C/A	C:0.960526	A:0.0394737	696.05	missense_variant	MODERATE	ENSSSCG00000030825	IGLV-9
14_52259278_G/A	14	52259278	G/A	G:0.75	A:0.25	1618.59	missense_variant	MODERATE	ENSSSCG00000030825	IGLV-9
rs702718571	14	52274883	C/T	C:0.776316	T:0.223684	53890.3	synonymous_variant	LOW	ENSSSCG00000031054	IGLV-8
rs710969523	14	52274895	C/T	C:0.592105	T:0.407895	44987.7	synonymous_variant	LOW	ENSSSCG00000031054	IGLV-8
rs695404698	14	52288005	A/G	A:0.657895	G:0.342105	52557.5	missense_variant	MODERATE	ENSSSCG00000031037	IGLV-7		3
rs709771934	14	52288090	T/G	T:0.776316	G:0.223684	8588.87	missense_variant	MODERATE	ENSSSCG00000031037	IGLV-7		3
14_52288112_A/G	14	52288112	A/G	A:0.684211	G:0.315789	11250.4	missense_variant	MODERATE	ENSSSCG00000031037	IGLV-7		3
rs345097649	14	52384990	A/C	A:0.473684	C:0.526316	196149	missense_variant	MODERATE	ENSSSCG00000030830	IGLV-5
rs691794255	14	52385002	C/G	C:0.736842	G:0.263158	96386.4	missense_variant	MODERATE	ENSSSCG00000030830	IGLV-5
rs697087985	14	52385003	C/T	C:0.736842	T:0.263158	96428.4	missense_variant	MODERATE	ENSSSCG00000030830	IGLV-5
rs344939422	14	52393028	G/A	G:0.802632	A:0.197368	3083.4	missense_variant	MODERATE	ENSSSCG00000030730	IGLV-4
14_52393035_A/T	14	52393035	A/T	A:0.684211	T:0.315789	59911.2	missense_variant	MODERATE	ENSSSCG00000030730	IGLV-4
rs322472441	14	52393041	A/G	A:0.72973	G:0.27027	8081.09	missense_variant	MODERATE	ENSSSCG00000030730	IGLV-4
rs330261272	14	52393073	C/A	C:0.648649	A:0.351351	22236.5	missense_variant	MODERATE	ENSSSCG00000030730	IGLV-4
14_52393115_T/G	14	52393115	T/G	T:0.881579	G:0.118421	246.95	missense_variant	MODERATE	ENSSSCG00000030730	IGLV-4
14_52393244_A/G	14	52393244	A/G	A:0.928571	G:0.0714286	224.98	upstream_gene_variant;missense_variant	MODIFIER;MODERATE	ENSSSCG00000030893;ENSSSCG00000030730	IGLV-3;IGLV-4
rs700770451	14	52398506	G/A	G:0.960526	A:0.0394737	2008.5	missense_variant	MODERATE	ENSSSCG00000030893	IGLV-3
rs80811517	14	52398518	G/A	G:0.644737	A:0.355263	9749.48	missense_variant	MODERATE	ENSSSCG00000030893	IGLV-3
14_52398522_A/G	14	52398522	A/G	A:0.947368	G:0.0526316	329.9	missense_variant	MODERATE	ENSSSCG00000030893	IGLV-3
rs321632835	14	52398531	A/G	A:0.657895	G:0.342105	58813.2	missense_variant	MODERATE	ENSSSCG00000030893	IGLV-3
rs326457717	14	52398563	C/T	C:0.644737	T:0.355263	38420.6	synonymous_variant	LOW	ENSSSCG00000030893	IGLV-3
rs694100100	14	52398569	C/G	C:0.934211	G:0.0657895	356.34	missense_variant	MODERATE	ENSSSCG00000030893	IGLV-3
rs709979480	14	52405096	T/A	T:0.960526	A:0.0394737	1524.02	upstream_gene_variant;downstream_gene_variant	MODIFIER	ENSSSCG00000030983;ENSSSCG00000030834	IGLV-1;IGLV-2
rs694091860	14	52405097	G/T	G:0.960526	T:0.0394737	1523.72	upstream_gene_variant;downstream_gene_variant	MODIFIER	ENSSSCG00000030983;ENSSSCG00000030834	IGLV-1;IGLV-2
rs702180883	14	52405105	T/C	T:0.960526	C:0.0394737	1548.81	upstream_gene_variant;downstream_gene_variant	MODIFIER	ENSSSCG00000030983;ENSSSCG00000030834	IGLV-1;IGLV-2
14_52405136_C/G	14	52405136	C/G	C:0.960526	G:0.0394737	350.49	upstream_gene_variant;downstream_gene_variant	MODIFIER	ENSSSCG00000030983;ENSSSCG00000030834	IGLV-1;IGLV-2
14_52405216_G/A	14	52405216	G/A	G:0.888889	A:0.111111	173	upstream_gene_variant;downstream_gene_variant	MODIFIER	ENSSSCG00000030983;ENSSSCG00000030834	IGLV-1;IGLV-2
14_52405217_C/T	14	52405217	C/T	C:0.958333	T:0.0416667	71.45	upstream_gene_variant;downstream_gene_variant	MODIFIER	ENSSSCG00000030983;ENSSSCG00000030834	IGLV-1;IGLV-2
rs339439885	14	52405219	T/G	T:0.736111	G:0.263889	3302.95	upstream_gene_variant;downstream_gene_variant	MODIFIER	ENSSSCG00000030983;ENSSSCG00000030834	IGLV-1;IGLV-2
14_52423079_C/T	14	52423079	C/T	C:0.590909	T:0.409091	4952.49	3_prime_UTR_variant;downstream_gene_variant	MODIFIER	ENSSSCG00000010044;ENSSSCG00000030890	IGLC;IGLJ
14_55039799_A/C	14	55039799	A/C	A:0.881579	C:0.118421	165.71	3_prime_UTR_variant;downstream_gene_variant	MODIFIER	ENSSSCG00000010133;ENSSSCG00000010132	ARVCF;COMT
14_60187012_A/G	14	60187012	A/G	A:0.960526	G:0.0394737	48.02	3_prime_UTR_variant	MODIFIER	ENSSSCG00000010156	ARID4B
14_64954614_C/T	14	64954614	C/T	C:0.0882353	T:0.911765	5552.85	upstream_gene_variant	MODIFIER	ENSSSCG00000010185	GALNT2	2.3
14_6787388_A/C	14	6787388	A/C	A:0.802632	C:0.197368	1763.74	3_prime_UTR_variant	MODIFIER	ENSSSCG00000009613	DMTN
rs706099054	14	6787394	A/C	A:0.631579	C:0.368421	6176.32	3_prime_UTR_variant	MODIFIER	ENSSSCG00000009613	DMTN
14_6787401_A/C	14	6787401	A/C	A:0.855263	C:0.144737	756.03	3_prime_UTR_variant	MODIFIER	ENSSSCG00000009613	DMTN
rs55618915	14	78215347	T/G	T:0.131579	G:0.868421	303223	3_prime_UTR_variant	MODIFIER	ENSSSCG00000023374	SRGN
rs691718312	14	78283945	T/G	T:0.147059	G:0.852941	12006.3	intron_variant	MODIFIER	ENSSSCG00000010251	SUPV3L1
14_78283997_C/T	14	78283997	C/T	C:0.3	T:0.7	16701.1	intron_variant	MODIFIER	ENSSSCG00000010251	SUPV3L1
rs700737929	14	78284008	C/G	C:0.0857143	G:0.914286	24377.7	intron_variant	MODIFIER	ENSSSCG00000010251	SUPV3L1
14_78284032_T/A	14	78284032	T/A	T:0.911765	A:0.0882353	37.67	intron_variant	MODIFIER	ENSSSCG00000010251	SUPV3L1
14_78284033_C/G	14	78284033	C/G	C:0.911765	G:0.0882353	37.67	intron_variant	MODIFIER	ENSSSCG00000010251	SUPV3L1
14_78284038_G/A	14	78284038	G/A	G:0.272727	A:0.727273	4398.04	intron_variant	MODIFIER	ENSSSCG00000010251	SUPV3L1
14_78284043_T/C	14	78284043	T/C	T:0.328571	C:0.671429	3949.85	intron_variant	MODIFIER	ENSSSCG00000010251	SUPV3L1
14_78284044_A/C	14	78284044	A/C	A:0.338235	C:0.661765	3639.05	intron_variant	MODIFIER	ENSSSCG00000010251	SUPV3L1
14_79266234_G/A	14	79266234	G/A	G:0.960526	A:0.0394737	50.07	intergenic_variant	MODIFIER	-	-
rs324770080	14	80628972	G/A	G:0.552632	A:0.447368	50946.8	synonymous_variant;downstream_gene_variant	LOW;MODIFIER	ENSSSCG00000010281;ENSSSCG00000010278	PSAP;CDH23
rs45431958	14	80636999	C/T	C:0.894737	T:0.105263	14194.3	synonymous_variant	LOW	ENSSSCG00000010281	PSAP	1
rs80928004	14	80638203	A/G	A:0.842105	G:0.157895	62325.1	synonymous_variant	LOW	ENSSSCG00000010281	PSAP	1
rs80825938	14	80641226	G/A	G:0.842105	A:0.157895	5570.53	missense_variant,splice_region_variant	MODERATE	ENSSSCG00000010281	PSAP	1
14_80641230_T/C	14	80641230	T/C	T:0.815789	C:0.184211	6990.99	splice_acceptor_variant	HIGH	ENSSSCG00000010281	PSAP	1
rs341137035	14	80896340	T/C	T:0.387097	C:0.612903	1339.08	downstream_gene_variant	MODIFIER	ENSSSCG00000010283	-
rs334686438	14	80896372	G/A	G:0.382353	A:0.617647	4152.47	downstream_gene_variant	MODIFIER	ENSSSCG00000010283	-
rs706047648	14	80896494	G/A	G:0.802632	A:0.197368	2026.11	downstream_gene_variant	MODIFIER	ENSSSCG00000010283	-
rs710958481	14	81099615	G/T	G:0.394737	T:0.605263	20285.1	3_prime_UTR_variant	MODIFIER	ENSSSCG00000010286	ANAPC16
rs324976666	14	88878458	C/T	C:0.934211	T:0.0657895	13093.3	3_prime_UTR_variant	MODIFIER	ENSSSCG00000010340	FAM213A
14_88971573_A/G	14	88971573	A/G	A:0.947368	G:0.0526316	279.33	downstream_gene_variant	MODIFIER	ENSSSCG00000010341	TSPAN14
rs696052950	14	92202572	T/G	T:0.644737	G:0.355263	1037.24	synonymous_variant	LOW	ENSSSCG00000010345	GHITM
rs705443331	14	95191922	G/A	G:0.789474	A:0.210526	299449	3_prime_UTR_variant	MODIFIER	ENSSSCG00000021159	-
14_95309570_A/G	14	95309570	A/G	A:0.421053	G:0.578947	28954	synonymous_variant;upstream_gene_variant	LOW;MODIFIER	ENSSSCG00000021391;ENSSSCG00000024048	-
rs323742435	14	97426689	C/A	C:0.842105	A:0.157895	2766.73	3_prime_UTR_variant	MODIFIER	ENSSSCG00000010383	WDFY4		3
rs335765209	14	97426693	C/T	C:0.842105	T:0.157895	2741.7	3_prime_UTR_variant	MODIFIER	ENSSSCG00000010383	WDFY4		3
rs321917518	14	98549319	C/T	C:0.157895	T:0.842105	564396	3_prime_UTR_variant	MODIFIER	ENSSSCG00000025276;ENSSSCG00000010399	-;NCOA4
rs713802539	14	98551176	C/A	C:0.789474	A:0.210526	3023.64	downstream_gene_variant;missense_variant	MODIFIER;MODERATE	ENSSSCG00000025276;ENSSSCG00000010399	-;NCOA4
rs323171545	15	111026596	A/T	A:0.539474	T:0.460526	22549.1	downstream_gene_variant	MODIFIER	ENSSSCG00000016067	STK17B
15_112450168_C/T	15	112450168	C/T	C:0.855263	T:0.144737	301.1	downstream_gene_variant	MODIFIER	ENSSSCG00000016075	SF3B1
rs700513461	15	116024415	T/C	T:0.0405405	C:0.959459	9446.43	intergenic_variant	MODIFIER	-	-
15_121003726_G/A	15	121003726	G/A	G:0.565789	A:0.434211	6546.21	splice_acceptor_variant;downstream_gene_variant	HIGH;MODIFIER	ENSSSCG00000016128;ENSSSCG00000018783;ENSSSCG00000019687	EEF1B2;snoZ196;SNORA41
15_122436149_T/C	15	122436149	T/C	T:0.95	C:0.05	79.41	downstream_gene_variant	MODIFIER	ENSSSCG00000024696	CCNYL1
15_122436678_T/C	15	122436678	T/C	T:0.85	C:0.15	67.51	3_prime_UTR_variant	MODIFIER	ENSSSCG00000024696	CCNYL1
rs342190878	15	133284137	T/G	T:0.855263	G:0.144737	5670.54	synonymous_variant	LOW	ENSSSCG00000016183	-
15_133284185_C/T	15	133284185	C/T	C:0.855263	T:0.144737	19262.5	synonymous_variant	LOW	ENSSSCG00000016183	-
rs323115271	15	133284197	T/G	T:0.815789	G:0.184211	5359.71	synonymous_variant	LOW	ENSSSCG00000016183	-
rs693780198	15	133284390	A/G	A:0.526316	G:0.473684	18821.8	missense_variant	MODERATE	ENSSSCG00000016183	-
15_133308544_T/C	15	133308544	T/C	T:0.959459	C:0.0405405	44.25	intergenic_variant	MODIFIER	-	-
15_133308576_T/C	15	133308576	T/C	T:0.914286	C:0.0857143	145.98	intergenic_variant	MODIFIER	-	-
rs326190906	15	133314999	A/T	A:0.166667	T:0.833333	12703.8	missense_variant	MODERATE	ENSSSCG00000016184	-
rs328411181	15	133315225	G/A	G:0.905405	A:0.0945946	8571.04	synonymous_variant	LOW	ENSSSCG00000016184	-
rs319600508	15	133315240	G/A	G:0.223684	A:0.776316	76507.6	synonymous_variant	LOW	ENSSSCG00000016184	-
15_133376605_T/C	15	133376605	T/C	T:0.960526	C:0.0394737	25.72	downstream_gene_variant	MODIFIER	ENSSSCG00000016185	ARPC2
rs322377053	15	133381039	G/C	G:0.0394737	C:0.960526	649596	synonymous_variant	LOW	ENSSSCG00000016185	ARPC2
rs329303429	15	134244888	A/G	A:0.960526	G:0.0394737	3629.5	upstream_gene_variant;intron_variant;missense_variant	MODIFIER;MODERATE	ENSSSCG00000016207;ENSSSCG00000016213;ENSSSCG00000016206;ENSSSCG00000029694	FAM134A;GLB1L;CNPPD1;SLC23A3
rs703535163	15	134278083	A/G	A:0.921053	G:0.0789474	936.82	intron_variant;downstream_gene_variant	MODIFIER	ENSSSCG00000016208;ENSSSCG00000016213;ENSSSCG00000016210	ZFAND2B;GLB1L;ABCB6
rs324376187	15	134325381	G/C	G:0.960526	C:0.0394737	5063.5	synonymous_variant;downstream_gene_variant	LOW;MODIFIER	ENSSSCG00000016215;ENSSSCG00000016214	TUBA4A;STK16
rs707388397	15	134325720	G/A	G:0.960526	A:0.0394737	12724.5	synonymous_variant;downstream_gene_variant	LOW;MODIFIER	ENSSSCG00000016215;ENSSSCG00000016214	TUBA4A;STK16
15_144953259_A/G	15	144953259	A/G	A:0.921053	G:0.0789474	128.58	splice_region_variant,intron_variant	LOW	ENSSSCG00000016262	SP140		2
rs340213907	15	144953274	G/A	G:0.513158	A:0.486842	4807.03	intron_variant	MODIFIER	ENSSSCG00000016262	SP140		2
rs344739456	15	145020624	G/A	G:0.842105	A:0.157895	1958.15	downstream_gene_variant	MODIFIER	ENSSSCG00000016263	-
rs326289978	15	145020637	A/G	A:0.828947	G:0.171053	2354.41	downstream_gene_variant	MODIFIER	ENSSSCG00000016263	-
15_145306031_G/C	15	145306031	G/C	G:0.894737	C:0.105263	226.83	3_prime_UTR_variant	MODIFIER	ENSSSCG00000016267	ITM2C	1
15_145355209_A/G	15	145355209	A/G	A:0.959459	G:0.0405405	72.51	intergenic_variant	MODIFIER	-	-
rs323677767	15	151818160	G/A	G:0.728571	A:0.271429	2885.13	synonymous_variant	LOW	ENSSSCG00000016330	-
rs332394088	15	154613591	G/T	G:0.0789474	T:0.921053	58342.6	3_prime_UTR_variant	MODIFIER	ENSSSCG00000016367	RNPEPL1	3
rs693862463	15	155071120	A/G	A:0.0394737	G:0.960526	10470.6	downstream_gene_variant	MODIFIER	ENSSSCG00000016379	HDLBP
rs789379468	15	155088474	T/C	T:0.0657895	C:0.934211	41236.5	missense_variant	MODERATE	ENSSSCG00000016379	HDLBP
15_20058296_G/A	15	20058296	G/A	G:0.918919	A:0.0810811	148.98	downstream_gene_variant;intron_variant	MODIFIER	ENSSSCG00000022132;ENSSSCG00000015701	SUB1;MGAT5
15_28892_A/G	15	28892	A/G	A:0.905405	G:0.0945946	557.64	5_prime_UTR_variant	MODIFIER	ENSSSCG00000022011	NMI
15_28894_C/T	15	28894	C/T	C:0.905405	T:0.0945946	375.99	5_prime_UTR_variant	MODIFIER	ENSSSCG00000022011	NMI
rs708454534	15	29039675	G/A	G:0.960526	A:0.0394737	10627.9	synonymous_variant	LOW	ENSSSCG00000015720	BIN1
15_54839789_A/G	15	54839789	A/G	A:0.960526	G:0.0394737	24.18	upstream_gene_variant	MODIFIER	ENSSSCG00000015810	-
rs713026892	15	54841328	C/G	C:0.802632	G:0.197368	5089.55	upstream_gene_variant	MODIFIER	ENSSSCG00000015810	-
15_62266373_T/C	15	62266373	T/C	T:0.947368	C:0.0526316	28.62	3_prime_UTR_variant	MODIFIER	ENSSSCG00000023066	LEPROTL1		1.3
15_62349334_A/T	15	62349334	A/T	A:0.842105	T:0.157895	218.02	3_prime_UTR_variant	MODIFIER	ENSSSCG00000015849	SARAF		1
rs697317976	15	62349335	A/G	A:0.157895	G:0.842105	23729	3_prime_UTR_variant	MODIFIER	ENSSSCG00000015849	SARAF		1
rs332126354	15	87950972	G/A	G:0.959459	A:0.0405405	1312.56	downstream_gene_variant	MODIFIER	ENSSSCG00000015958	PDK1		1
15_96602505_G/A	15	96602505	G/A	G:0.597222	A:0.402778	1487.85	3_prime_UTR_variant;downstream_gene_variant	MODIFIER	ENSSSCG00000016009;ENSSSCG00000016010	ITGA4;-
16_25535509_C/T	16	25535509	C/T	C:0.776316	T:0.223684	642.07	synonymous_variant;3_prime_UTR_variant	LOW;MODIFIER	ENSSSCG00000016855	FYB
rs697588450	16	34160617	C/T	C:0.578947	T:0.421053	7456.62	downstream_gene_variant;upstream_gene_variant	MODIFIER	ENSSSCG00000016886;ENSSSCG00000016887	-;ITGA2
16_34160626_A/G	16	34160626	A/G	A:0.526316	G:0.473684	100650	downstream_gene_variant;upstream_gene_variant	MODIFIER	ENSSSCG00000016886;ENSSSCG00000016887	-;ITGA2
rs334929410	16	36388705	C/T	C:0.868421	T:0.131579	11791.3	synonymous_variant	LOW	ENSSSCG00000016903	GZMA	3
16_38212781_G/A	16	38212781	G/A	G:0.958333	A:0.0416667	29.1	3_prime_UTR_variant	MODIFIER	ENSSSCG00000016918	MAP3K1
16_38212782_T/G	16	38212782	T/G	T:0.958333	G:0.0416667	29.1	3_prime_UTR_variant	MODIFIER	ENSSSCG00000016918	MAP3K1
16_38540293_G/A	16	38540293	G/A	G:0.932432	A:0.0675676	73.49	missense_variant	MODERATE	ENSSSCG00000016922	GPBP1
rs324089939	16	56727326	C/T	C:0.934211	T:0.0657895	5856.32	3_prime_UTR_variant	MODIFIER	ENSSSCG00000022478	STK10
rs339035221	16	6144265	T/C	T:0.934211	C:0.0657895	1033.32	missense_variant	MODERATE	ENSSSCG00000016793	ZNF622
rs81210936	16	6157270	A/C	A:0.960526	C:0.0394737	506.57	missense_variant	MODERATE	ENSSSCG00000016793	ZNF622
16_68507455_T/C	16	68507455	T/C	T:0.960526	C:0.0394737	42.33	3_prime_UTR_variant	MODIFIER	ENSSSCG00000017033	SLU7
16_78051293_A/G	16	78051293	A/G	A:0.894737	G:0.105263	136	3_prime_UTR_variant	MODIFIER	ENSSSCG00000028058	CCDC69		4
16_78053994_A/G	16	78053994	A/G	A:0.907895	G:0.0921053	90.13	3_prime_UTR_variant	MODIFIER	ENSSSCG00000028058	CCDC69		4
16_78108629_C/A	16	78108629	C/A	C:0.921053	A:0.0789474	440.77	missense_variant	MODERATE	ENSSSCG00000017089	ANXA6
rs81210678	16	78108633	G/A	G:0.921053	A:0.0789474	470.82	synonymous_variant	LOW	ENSSSCG00000017089	ANXA6
16_78290348_A/G	16	78290348	A/G	A:0.885714	G:0.114286	330.71	downstream_gene_variant;non_coding_transcript_exon_variant,non_coding_transcript_variant	MODIFIER	ENSSSCG00000017091;ENSSSCG00000017092	TNIP1;GPX3
16_78290615_A/G	16	78290615	A/G	A:0.926471	G:0.0735294	360.45	downstream_gene_variant;non_coding_transcript_exon_variant,non_coding_transcript_variant	MODIFIER	ENSSSCG00000017091;ENSSSCG00000017092	TNIP1;GPX3
rs332501990	16	81882561	G/A	G:0.932432	A:0.0675676	715.57	intron_variant	MODIFIER	ENSSSCG00000017106	MED10	1.2
rs699921566	16	86179313	T/C	T:0.596774	C:0.403226	5435.36	intergenic_variant	MODIFIER	-	-
17_14586391_A/G	17	14586391	A/G	A:0.842105	G:0.157895	380	3_prime_UTR_variant	MODIFIER	ENSSSCG00000024817	RASSF2
17_14587512_A/G	17	14587512	A/G	A:0.776316	G:0.223684	1121.27	3_prime_UTR_variant	MODIFIER	ENSSSCG00000024817	RASSF2
17_18898451_T/C	17	18898451	T/C	T:0.930556	C:0.0694444	129.79	downstream_gene_variant	MODIFIER	ENSSSCG00000021353	TMX4		1
17_31807160_T/A	17	31807160	T/A	T:0.959459	A:0.0405405	42.99	intron_variant;3_prime_UTR_variant	MODIFIER	ENSSSCG00000028257;ENSSSCG00000028132	-;NAA20
17_31807162_T/A	17	31807162	T/A	T:0.959459	A:0.0405405	42.99	intron_variant;3_prime_UTR_variant	MODIFIER	ENSSSCG00000028257;ENSSSCG00000028132	-;NAA20
17_34560094_T/A	17	34560094	T/A	T:0.776316	A:0.223684	4895.45	3_prime_UTR_variant	MODIFIER	ENSSSCG00000029889	CST3
rs55619067	17	34560197	G/A	G:0.881579	A:0.118421	31306.5	3_prime_UTR_variant	MODIFIER	ENSSSCG00000029889	CST3
rs324335263	17	34560290	G/A	G:0.526316	A:0.473684	288860	synonymous_variant	LOW	ENSSSCG00000029889	CST3
17_34917941_T/G	17	34917941	T/G	T:0.702703	G:0.297297	1464.92	3_prime_UTR_variant;downstream_gene_variant	MODIFIER	ENSSSCG00000007132;ENSSSCG00000007131	-;CST7
rs793467570	17	36245055	G/A	G:0.934211	A:0.0657895	239.54	3_prime_UTR_variant	MODIFIER	ENSSSCG00000007151	CDC25B
rs337011846	17	36275362	T/C	T:0.631579	C:0.368421	88921.1	downstream_gene_variant	MODIFIER	ENSSSCG00000007149	SPEF1
rs788728067	17	36282420	C/T	C:0.842105	T:0.157895	64615.1	upstream_gene_variant;downstream_gene_variant	MODIFIER	ENSSSCG00000007148;ENSSSCG00000007147	C20orf27;-
17_37511913_C/T	17	37511913	C/T	C:0.855263	T:0.144737	4948.48	downstream_gene_variant	MODIFIER	ENSSSCG00000023159	SNORD64
17_37511925_A/G	17	37511925	A/G	A:0.907895	G:0.0921053	1878.77	downstream_gene_variant	MODIFIER	ENSSSCG00000023159	SNORD64
rs322146851	17	37959148	A/T	A:0.928571	T:0.0714286	774.83	intron_variant;downstream_gene_variant	MODIFIER	ENSSSCG00000028461	CH242-240D14.1
17_37981866_T/C	17	37981866	T/C	T:0.934211	C:0.0657895	28.17	downstream_gene_variant	MODIFIER	ENSSSCG00000027665	SIRPB1		1
rs698322245	17	38495253	C/G	C:0.0394737	G:0.960526	41359.6	5_prime_UTR_variant	MODIFIER	ENSSSCG00000007188	FKBP1A	3	1
17_39445479_T/A	17	39445479	T/A	T:0.921053	A:0.0789474	41.34	synonymous_variant	LOW	ENSSSCG00000007203	-
17_40674289_A/G	17	40674289	A/G	A:0.957143	G:0.0428571	57.08	intergenic_variant	MODIFIER	-	-
rs343260296	17	46907026	G/A	G:0.868421	A:0.131579	128.3	downstream_gene_variant;upstream_gene_variant	MODIFIER	ENSSSCG00000025394;ENSSSCG00000025722	-;SNORA71
rs336424260	17	46907064	G/C	G:0.855263	C:0.144737	266.55	downstream_gene_variant;upstream_gene_variant	MODIFIER	ENSSSCG00000025394;ENSSSCG00000025722	-;SNORA71
rs345599215	17	46907071	G/T	G:0.881579	T:0.118421	268.44	downstream_gene_variant;upstream_gene_variant	MODIFIER	ENSSSCG00000025394;ENSSSCG00000025722	-;SNORA71
rs319991025	17	46907254	C/T	C:0.894737	T:0.105263	188.02	downstream_gene_variant;upstream_gene_variant	MODIFIER	ENSSSCG00000025394;ENSSSCG00000025722	-;SNORA71
rs322149254	17	46907523	T/C	T:0.894737	C:0.105263	376.45	downstream_gene_variant;upstream_gene_variant	MODIFIER	ENSSSCG00000025394;ENSSSCG00000025722	-;SNORA71
rs707840142	17	46907558	T/C	T:0.934211	C:0.0657895	49.75	downstream_gene_variant;upstream_gene_variant	MODIFIER	ENSSSCG00000025394;ENSSSCG00000025722	-;SNORA71
rs334409810	17	46907564	C/T	C:0.934211	T:0.0657895	40.13	downstream_gene_variant;upstream_gene_variant	MODIFIER	ENSSSCG00000025394;ENSSSCG00000025722	-;SNORA71
[truncated: 318 more rows]
