# Supplementary material for: Deciphering the genetic regulation of peripheral blood transcriptome in pigs through expression genome-wide association study and allele-specific expression analysis
Source: BMC Genomics. 2017 Dec 13;18:967. doi: 10.1186/s12864-017-4354-6 (PMC5729405; doi:10.1186/s12864-017-4354-6)
Supplement: Supplementary file 6 — Enrichement analysis of associated genes in eGWAS by GOrilla. (XLSX 39 kb) [file 12864_2017_4354_MOESM6_ESM.xlsx]

## Sheet: Feuille1
Additional file 6: Table S4. Enrichement analysis of associated genes in eGWAS by GOrilla
GO Term	Description	P-value	FDR q-value	Enrichment	N	B	n	b	Cis-genes	Trans-genes	Cis-trans genes	Genes
GO:1901564	organonitrogen compound metabolic process	7.77E-6	1.02E-1	1.30	8877	870	1653	211	36	20	13	[GFPT1 - glutamine--fructose-6-phosphate transaminase 1, MCCC1 - methylcrotonoyl-coa carboxylase 1 (alpha), PNMT - phenylethanolamine n-methyltransferase, AARS - alanyl-trna synthetase, DTD1 - d-tyrosyl-trna deacylase 1, ENO3 - enolase 3 (beta, muscle), EPAS1 - endothelial pas domain protein 1, SLC25A13 - solute carrier family 25 (aspartate/glutamate carrier), member 13, NME8 - nme/nm23 family me…
GO:0060333	interferon-gamma-mediated signaling pathway	2.65E-5	1.73E-1	2.50	8877	43	1653	20	203	108	81	[HLA-A - major histocompatibility complex, class i, a, HLA-B - major histocompatibility complex, class i, b, HLA-G - major histocompatibility complex, class i, g, HLA-F - major histocompatibility complex, class i, f, HLA-E - major histocompatibility complex, class i, e, TRIM34 - tripartite motif containing 34, CD44 - cd44 molecule (indian blood group), CAMK2G - calcium/calmodulin-dependent protei…
GO:0034660	ncRNA metabolic process	2.8E-5	1.22E-1	1.50	8877	307	1653	86	11	11	2	[CDKAL1 - cdk5 regulatory subunit associated protein 1-like 1, IKBKAP - inhibitor of kappa light polypeptide gene enhancer in b-cells, kinase complex-associated protein, KRR1 - krr1, small subunit (ssu) processome component, homolog (yeast), WDR12 - wd repeat domain 12, POP4 - processing of precursor 4, ribonuclease p/mrp subunit (s. cerevisiae), AARS - alanyl-trna synthetase, RPL12 - ribosomal p…
GO:0006396	RNA processing	6.27E-5	2.05E-1	1.38	8877	476	1653	122	83	38	42	[CDKAL1 - cdk5 regulatory subunit associated protein 1-like 1, IKBKAP - inhibitor of kappa light polypeptide gene enhancer in b-cells, kinase complex-associated protein, SMNDC1 - survival motor neuron domain containing 1, CWC27 - cwc27 spliceosome-associated protein homolog (s. cerevisiae), SAP18 - sin3a-associated protein, 18kda, DHX40 - deah (asp-glu-ala-his) box polypeptide 40, AARS - alanyl-t…
GO:0034470	ncRNA processing	8.14E-5	2.13E-1	1.55	8877	228	1653	66	9	1	2	[CDKAL1 - cdk5 regulatory subunit associated protein 1-like 1, IKBKAP - inhibitor of kappa light polypeptide gene enhancer in b-cells, kinase complex-associated protein, KRR1 - krr1, small subunit (ssu) processome component, homolog (yeast), WDR12 - wd repeat domain 12, POP4 - processing of precursor 4, ribonuclease p/mrp subunit (s. cerevisiae), AARS - alanyl-trna synthetase, RPL12 - ribosomal p…
GO:0044281	small molecule metabolic process	1.32E-4	2.87E-1	1.25	8877	927	1653	215	7	2	3	[GFPT1 - glutamine--fructose-6-phosphate transaminase 1, MCCC1 - methylcrotonoyl-coa carboxylase 1 (alpha), SCD5 - stearoyl-coa desaturase 5, SUCLG2 - succinate-coa ligase, gdp-forming, beta subunit, AARS - alanyl-trna synthetase, SUCLG1 - succinate-coa ligase, alpha subunit, HSD17B1 - hydroxysteroid (17-beta) dehydrogenase 1, ENO3 - enolase 3 (beta, muscle), DTD1 - d-tyrosyl-trna deacylase 1, IN…
GO:0006099	tricarboxylic acid cycle	1.69E-4	3.15E-1	2.93	8877	22	1653	12	27	12	13	[IDH1 - isocitrate dehydrogenase 1 (nadp+), soluble, MDH1B - malate dehydrogenase 1b, nad (soluble), DLD - dihydrolipoamide dehydrogenase, ACO1 - aconitase 1, soluble, SDHD - succinate dehydrogenase complex, subunit d, integral membrane protein, MDH2 - malate dehydrogenase 2, nad (mitochondrial), PDHA1 - pyruvate dehydrogenase (lipoamide) alpha 1, SUCLG2 - succinate-coa ligase, gdp-forming, beta …
GO:0006551	leucine metabolic process	2.23E-4	3.64E-1	5.37	8877	5	1653	5	8	2	3	[IVD - isovaleryl-coa dehydrogenase, HMGCL - 3-hydroxymethyl-3-methylglutaryl-coa lyase, MCCC1 - methylcrotonoyl-coa carboxylase 1 (alpha), BCAT2 - branched chain amino-acid transaminase 2, mitochondrial, BCAT1 - branched chain amino-acid transaminase 1, cytosolic]
GO:0002480	antigen processing and presentation of exogenous peptide antigen via MHC class I, TAP-independent	2.44E-4	3.54E-1	4.60	8877	7	1653	6	138	75	42	[HLA-A - major histocompatibility complex, class i, a, HLA-B - major histocompatibility complex, class i, b, HLA-G - major histocompatibility complex, class i, g, LNPEP - leucyl/cystinyl aminopeptidase, HLA-F - major histocompatibility complex, class i, f, HLA-E - major histocompatibility complex, class i, e]
GO:1901575	organic substance catabolic process	3.78E-4	4.94E-1	1.24	8877	821	1653	190	62	35	20	[ERAP1 - endoplasmic reticulum aminopeptidase 1, RMND5A - required for meiotic nuclear division 5 homolog a (s. cerevisiae), LGMN - legumain, MCCC1 - methylcrotonoyl-coa carboxylase 1 (alpha), USP18 - ubiquitin specific peptidase 18, PAIP1 - poly(a) binding protein interacting protein 1, FBXO18 - f-box protein, helicase, 18, DNPH1 - 2'-deoxynucleoside 5'-phosphate n-hydrolase 1, RMND5B - required…
GO:0019637	organophosphate metabolic process	4.14E-4	4.92E-1	1.33	8877	473	1653	117	93	49	48	[GFPT1 - glutamine--fructose-6-phosphate transaminase 1, PAICS - phosphoribosylaminoimidazole carboxylase, phosphoribosylaminoimidazole succinocarboxamide synthetase, LGALS13 - lectin, galactoside-binding, soluble, 13, SUCLG1 - succinate-coa ligase, alpha subunit, DNPH1 - 2'-deoxynucleoside 5'-phosphate n-hydrolase 1, ENO3 - enolase 3 (beta, muscle), INPP4B - inositol polyphosphate-4-phosphatase,…
GO:0006793	phosphorus metabolic process	4.33E-4	4.71E-1	1.20	8877	1143	1653	255	1	2	3	[TRIB3 - tribbles homolog 3 (drosophila), GFPT1 - glutamine--fructose-6-phosphate transaminase 1, GFRA2 - gdnf family receptor alpha 2, AKAP9 - a kinase (prka) anchor protein (yotiao) 9, LGALS13 - lectin, galactoside-binding, soluble, 13, SCD5 - stearoyl-coa desaturase 5, SUCLG2 - succinate-coa ligase, gdp-forming, beta subunit, BRAF - v-raf murine sarcoma viral oncogene homolog b, SUCLG1 - succi…
GO:0072350	tricarboxylic acid metabolic process	4.55E-4	4.58E-1	2.59	8877	27	1653	13	3	2	0	[DLD - dihydrolipoamide dehydrogenase, ACO1 - aconitase 1, soluble, SDHD - succinate dehydrogenase complex, subunit d, integral membrane protein, MDH2 - malate dehydrogenase 2, nad (mitochondrial), PDHA1 - pyruvate dehydrogenase (lipoamide) alpha 1, SUCLG2 - succinate-coa ligase, gdp-forming, beta subunit, SUCLG1 - succinate-coa ligase, alpha subunit, ACO2 - aconitase 2, mitochondrial, IDH1 - iso…
GO:0006520	cellular amino acid metabolic process	4.72E-4	4.4E-1	1.55	8877	180	1653	52	7	2	3	[MTR - 5-methyltetrahydrofolate-homocysteine methyltransferase, GFPT1 - glutamine--fructose-6-phosphate transaminase 1, MCCC1 - methylcrotonoyl-coa carboxylase 1 (alpha), PTS - 6-pyruvoyltetrahydropterin synthase, AARS - alanyl-trna synthetase, GOT1 - glutamic-oxaloacetic transaminase 1, soluble, UROC1 - urocanate hydratase 1, MTHFR - methylenetetrahydrofolate reductase (nad(p)h), DCT - dopachrom…
GO:0006101	citrate metabolic process	4.88E-4	4.25E-1	2.69	8877	24	1653	12	116	52	47	[IDH1 - isocitrate dehydrogenase 1 (nadp+), soluble, MDH1B - malate dehydrogenase 1b, nad (soluble), DLD - dihydrolipoamide dehydrogenase, ACO1 - aconitase 1, soluble, SDHD - succinate dehydrogenase complex, subunit d, integral membrane protein, MDH2 - malate dehydrogenase 2, nad (mitochondrial), PDHA1 - pyruvate dehydrogenase (lipoamide) alpha 1, SUCLG2 - succinate-coa ligase, gdp-forming, beta …
GO:0000096	sulfur amino acid metabolic process	4.88E-4	3.99E-1	2.69	8877	24	1653	12	29	21	16	[MTHFR - methylenetetrahydrofolate reductase (nad(p)h), MTHFD1 - methylenetetrahydrofolate dehydrogenase (nadp+ dependent) 1, methenyltetrahydrofolate cyclohydrolase, formyltetrahydrofolate synthetase, MSRA - methionine sulfoxide reductase a, MTR - 5-methyltetrahydrofolate-homocysteine methyltransferase, GCLM - glutamate-cysteine ligase, modifier subunit, GNMT - glycine n-methyltransferase, MPST …
GO:0044248	cellular catabolic process	7.45E-4	5.73E-1	1.25	8877	700	1653	163	58	40	24	[ERAP1 - endoplasmic reticulum aminopeptidase 1, RMND5A - required for meiotic nuclear division 5 homolog a (s. cerevisiae), LGMN - legumain, PAIP1 - poly(a) binding protein interacting protein 1, USP18 - ubiquitin specific peptidase 18, MCCC1 - methylcrotonoyl-coa carboxylase 1 (alpha), FBXO18 - f-box protein, helicase, 18, RMND5B - required for meiotic nuclear division 5 homolog b (s. cerevisia…
GO:0006839	mitochondrial transport	8.19E-4	5.94E-1	1.90	8877	68	1653	24	41	25	20	[FBXO7 - f-box protein 7, MICU1 - mitochondrial calcium uptake 1, SLC8B1 - solute carrier family 8 (sodium/lithium/calcium exchanger), member b1, PINK1 - pten induced putative kinase 1, TOMM40L - translocase of outer mitochondrial membrane 40 homolog (yeast)-like, MCU - mitochondrial calcium uniporter, MTX1 - metaxin 1, ATP5O - atp synthase, h+ transporting, mitochondrial f1 complex, o subunit, S…
GO:0044710	single-organism metabolic process	8.24E-4	5.67E-1	1.14	8877	1848	1653	392	10	4	6	[COX6A1 - cytochrome c oxidase subunit via polypeptide 1, GFPT1 - glutamine--fructose-6-phosphate transaminase 1, GFRA2 - gdnf family receptor alpha 2, SCD5 - stearoyl-coa desaturase 5, AARS - alanyl-trna synthetase, GCNT1 - glucosaminyl (n-acetyl) transferase 1, core 2, PMM1 - phosphomannomutase 1, NME8 - nme/nm23 family member 8, ACACB - acetyl-coa carboxylase beta, GCK - glucokinase (hexokinas…
GO:0090407	organophosphate biosynthetic process	9.01E-4	5.88E-1	1.43	8877	260	1653	69	116	59	36	[PAICS - phosphoribosylaminoimidazole carboxylase, phosphoribosylaminoimidazole succinocarboxamide synthetase, SUCLG1 - succinate-coa ligase, alpha subunit, NME1 - nme/nm23 nucleoside diphosphate kinase 1, NME2 - nme/nm23 nucleoside diphosphate kinase 2, ADSL - adenylosuccinate lyase, MTHFD1 - methylenetetrahydrofolate dehydrogenase (nadp+ dependent) 1, methenyltetrahydrofolate cyclohydrolase, fo…
