# Supplementary material for: Deciphering the genetic regulation of peripheral blood transcriptome in pigs through expression genome-wide association study and allele-specific expression analysis
Source: BMC Genomics. 2017 Dec 13;18:967. doi: 10.1186/s12864-017-4354-6 (PMC5729405; doi:10.1186/s12864-017-4354-6)
Supplement: Supplementary file 7 — Enrichement analysis of local-associated genes in eGWAS by GOrilla. (XLSX 28 kb) [file 12864_2017_4354_MOESM7_ESM.xlsx]

## Sheet: Feuille1
Additional file 7: Table S5. Enrichement analysis of local-associated genes in eGWAS by GOrilla
GO Term	Description	P-value	FDR q-value	Enrichment	N	B	n	b	Genes
GO:0044281	small molecule metabolic process	5.85E-5	7.64E-1	1.32	8878	927	1183	163	[LGMN - legumain, SDHD - succinate dehydrogenase complex, subunit d, integral membrane protein, SCD5 - stearoyl-coa desaturase 5, SUCLG2 - succinate-coa ligase, gdp-forming, beta subunit, SUCLG1 - succinate-coa ligase, alpha subunit, HSD17B1 - hydroxysteroid (17-beta) dehydrogenase 1, DNPH1 - 2'-deoxynucleoside 5'-phosphate n-hydrolase 1, DTD1 - d-tyrosyl-trna deacylase 1, ENO3 - enolase 3 (beta,…
GO:0060333	interferon-gamma-mediated signaling pathway	6.89E-5	4.5E-1	2.79	8878	43	1183	16	[HLA-A - major histocompatibility complex, class i, a, HLA-B - major histocompatibility complex, class i, b, HLA-G - major histocompatibility complex, class i, g, HLA-F - major histocompatibility complex, class i, f, TRIM34 - tripartite motif containing 34, CD44 - cd44 molecule (indian blood group), MID1 - midline 1 (opitz/bbb syndrome), IRF2 - interferon regulatory factor 2, HLA-DRB1 - major his…
GO:0006790	sulfur compound metabolic process	7.62E-5	3.32E-1	1.75	8878	197	1183	46	[DLD - dihydrolipoamide dehydrogenase, GSTA4 - glutathione s-transferase alpha 4, PAPSS2 - 3'-phosphoadenosine 5'-phosphosulfate synthase 2, ACOT13 - acyl-coa thioesterase 13, ACOT8 - acyl-coa thioesterase 8, GNMT - glycine n-methyltransferase, SCD5 - stearoyl-coa desaturase 5, ABCC2 - atp-binding cassette, sub-family c (cftr/mrp), member 2, PDHA1 - pyruvate dehydrogenase (lipoamide) alpha 1, SUC…
GO:0000096	sulfur amino acid metabolic process	1.06E-4	3.47E-1	3.44	8878	24	1183	11	[MTHFR - methylenetetrahydrofolate reductase (nad(p)h), MTHFD1 - methylenetetrahydrofolate dehydrogenase (nadp+ dependent) 1, methenyltetrahydrofolate cyclohydrolase, formyltetrahydrofolate synthetase, MSRA - methionine sulfoxide reductase a, GCLM - glutamate-cysteine ligase, modifier subunit, GNMT - glycine n-methyltransferase, MPST - mercaptopyruvate sulfurtransferase, AHCYL2 - adenosylhomocyst…
GO:1901564	organonitrogen compound metabolic process	1.48E-4	3.86E-1	1.31	8878	870	1183	152	[ERAP1 - endoplasmic reticulum aminopeptidase 1, GSTA4 - glutathione s-transferase alpha 4, IL15 - interleukin 15, ENO3 - enolase 3 (beta, muscle), DTD1 - d-tyrosyl-trna deacylase 1, EPAS1 - endothelial pas domain protein 1, GTF2H3 - general transcription factor iih, polypeptide 3, 34kda, PSEN1 - presenilin 1, HYKK - hydroxylysine kinase, PSEN2 - presenilin 2 (alzheimer disease 4), NME8 - nme/nm2…
GO:0044248	cellular catabolic process	2.39E-4	5.2E-1	1.34	8878	700	1183	125	[ERAP1 - endoplasmic reticulum aminopeptidase 1, RMND5A - required for meiotic nuclear division 5 homolog a (s. cerevisiae), LGMN - legumain, PAIP1 - poly(a) binding protein interacting protein 1, USP18 - ubiquitin specific peptidase 18, FBXO18 - f-box protein, helicase, 18, DNPH1 - 2'-deoxynucleoside 5'-phosphate n-hydrolase 1, RMND5B - required for meiotic nuclear division 5 homolog b (s. cerev…
GO:0006099	tricarboxylic acid cycle	2.4E-4	4.47E-1	3.41	8878	22	1183	10	[IDH1 - isocitrate dehydrogenase 1 (nadp+), soluble, DLD - dihydrolipoamide dehydrogenase, ACO1 - aconitase 1, soluble, SDHD - succinate dehydrogenase complex, subunit d, integral membrane protein, MDH2 - malate dehydrogenase 2, nad (mitochondrial), PDHA1 - pyruvate dehydrogenase (lipoamide) alpha 1, SUCLG2 - succinate-coa ligase, gdp-forming, beta subunit, ACO2 - aconitase 2, mitochondrial, SUCL…
GO:0006082	organic acid metabolic process	2.41E-4	3.94E-1	1.40	8878	519	1183	97	[SDHD - succinate dehydrogenase complex, subunit d, integral membrane protein, SCD5 - stearoyl-coa desaturase 5, SUCLG2 - succinate-coa ligase, gdp-forming, beta subunit, SUCLG1 - succinate-coa ligase, alpha subunit, DTD1 - d-tyrosyl-trna deacylase 1, ENO3 - enolase 3 (beta, muscle), BCO2 - beta-carotene oxygenase 2, HYKK - hydroxylysine kinase, PCCB - propionyl coa carboxylase, beta polypeptide,…
GO:0072350	tricarboxylic acid metabolic process	3.79E-4	5.5E-1	3.06	8878	27	1183	11	[IDH1 - isocitrate dehydrogenase 1 (nadp+), soluble, DLD - dihydrolipoamide dehydrogenase, ACO1 - aconitase 1, soluble, SDHD - succinate dehydrogenase complex, subunit d, integral membrane protein, MDH2 - malate dehydrogenase 2, nad (mitochondrial), PDHA1 - pyruvate dehydrogenase (lipoamide) alpha 1, SUCLG2 - succinate-coa ligase, gdp-forming, beta subunit, ACO2 - aconitase 2, mitochondrial, SIRT…
GO:0043436	oxoacid metabolic process	5.27E-4	6.89E-1	1.38	8878	511	1183	94	[ACOT8 - acyl-coa thioesterase 8, PTS - 6-pyruvoyltetrahydropterin synthase, SCD5 - stearoyl-coa desaturase 5, SDHD - succinate dehydrogenase complex, subunit d, integral membrane protein, SUCLG2 - succinate-coa ligase, gdp-forming, beta subunit, SUCLG1 - succinate-coa ligase, alpha subunit, MTHFR - methylenetetrahydrofolate reductase (nad(p)h), ACSL1 - acyl-coa synthetase long-chain family membe…
GO:0006101	citrate metabolic process	5.65E-4	6.71E-1	3.13	8878	24	1183	10	[IDH1 - isocitrate dehydrogenase 1 (nadp+), soluble, DLD - dihydrolipoamide dehydrogenase, ACO1 - aconitase 1, soluble, SDHD - succinate dehydrogenase complex, subunit d, integral membrane protein, MDH2 - malate dehydrogenase 2, nad (mitochondrial), PDHA1 - pyruvate dehydrogenase (lipoamide) alpha 1, SUCLG2 - succinate-coa ligase, gdp-forming, beta subunit, SUCLG1 - succinate-coa ligase, alpha su…
GO:1901575	organic substance catabolic process	5.66E-4	6.16E-1	1.29	8878	821	1183	141	[ERAP1 - endoplasmic reticulum aminopeptidase 1, RMND5A - required for meiotic nuclear division 5 homolog a (s. cerevisiae), LGMN - legumain, USP18 - ubiquitin specific peptidase 18, PAIP1 - poly(a) binding protein interacting protein 1, FBXO18 - f-box protein, helicase, 18, RMND5B - required for meiotic nuclear division 5 homolog b (s. cerevisiae), DNPH1 - 2'-deoxynucleoside 5'-phosphate n-hydro…
GO:0006520	cellular amino acid metabolic process	6.42E-4	6.46E-1	1.67	8878	180	1183	40	[KARS - lysyl-trna synthetase, DLD - dihydrolipoamide dehydrogenase, SLC7A7 - solute carrier family 7 (amino acid transporter light chain, y+l system), member 7, GLUL - glutamate-ammonia ligase, GNMT - glycine n-methyltransferase, PTS - 6-pyruvoyltetrahydropterin synthase, NARS2 - asparaginyl-trna synthetase 2, mitochondrial (putative), MTHFR - methylenetetrahydrofolate reductase (nad(p)h), IVD -…
GO:2000786	positive regulation of autophagosome assembly	6.93E-4	6.47E-1	5.36	8878	7	1183	5	[BECN1 - beclin 1, autophagy related, PIP4K2A - phosphatidylinositol-5-phosphate 4-kinase, type ii, alpha, RAB3GAP2 - rab3 gtpase activating protein subunit 2 (non-catalytic), RAB3GAP1 - rab3 gtpase activating protein subunit 1 (catalytic), SH3GLB1 - sh3-domain grb2-like endophilin b1]
GO:0044090	positive regulation of vacuole organization	7.19E-4	6.26E-1	4.50	8878	10	1183	6	[BECN1 - beclin 1, autophagy related, PIP4K2A - phosphatidylinositol-5-phosphate 4-kinase, type ii, alpha, RAB3GAP2 - rab3 gtpase activating protein subunit 2 (non-catalytic), CALCOCO2 - calcium binding and coiled-coil domain 2, SH3GLB1 - sh3-domain grb2-like endophilin b1, RAB3GAP1 - rab3 gtpase activating protein subunit 1 (catalytic)]
GO:0034660	ncRNA metabolic process	7.23E-4	5.9E-1	1.49	8878	307	1183	61	[IKBKAP - inhibitor of kappa light polypeptide gene enhancer in b-cells, kinase complex-associated protein, KRR1 - krr1, small subunit (ssu) processome component, homolog (yeast), WDR12 - wd repeat domain 12, POP4 - processing of precursor 4, ribonuclease p/mrp subunit (s. cerevisiae), DIS3 - dis3 mitotic control homolog (s. cerevisiae), DTD1 - d-tyrosyl-trna deacylase 1, RPL6 - ribosomal protein…
GO:0030490	maturation of SSU-rRNA	8.3E-4	6.38E-1	3.00	8878	25	1183	10	[WDR3 - wd repeat domain 3, KRR1 - krr1, small subunit (ssu) processome component, homolog (yeast), NHP2L1 - nhp2 non-histone chromosome protein 2-like 1 (s. cerevisiae), HEATR1 - heat repeat containing 1, UTP18 - utp18 small subunit (ssu) processome component homolog (yeast), FCF1 - fcf1 rrna-processing protein, NOB1 - nin1/rpn12 binding protein 1 homolog (s. cerevisiae), NOP14 - nop14 nucleolar…
GO:0070126	mitochondrial translational termination	8.35E-4	6.06E-1	2.31	8878	52	1183	16	[MRPL1 - mitochondrial ribosomal protein l1, MRPL9 - mitochondrial ribosomal protein l9, MRPL16 - mitochondrial ribosomal protein l16, MRPL15 - mitochondrial ribosomal protein l15, MRPL24 - mitochondrial ribosomal protein l24, MRPL52 - mitochondrial ribosomal protein l52, MRPL14 - mitochondrial ribosomal protein l14, MRPL33 - mitochondrial ribosomal protein l33, PTCD3 - pentatricopeptide repeat d…
