# Supplementary material for: Deciphering the genetic regulation of peripheral blood transcriptome in pigs through expression genome-wide association study and allele-specific expression analysis
Source: BMC Genomics. 2017 Dec 13;18:967. doi: 10.1186/s12864-017-4354-6 (PMC5729405; doi:10.1186/s12864-017-4354-6)
Supplement: Supplementary file 8 — Enrichement analysis of distant-associated genes in eGWAS by GOrilla. (XLSX 21 kb) [file 12864_2017_4354_MOESM8_ESM.xlsx]

## Sheet: Feuille1
Additional file 8: Table S6. Enrichement analysis of distant-associated genes in eGWAS by GOrilla
GO Term	Description	P-value	FDR q-value	Enrichment	N	B	n	b	Genes
GO:0034470	ncRNA processing	1.17E-4	1	1.88	8878	228	765	37	[CDKAL1 - cdk5 regulatory subunit associated protein 1-like 1, IKBKAP - inhibitor of kappa light polypeptide gene enhancer in b-cells, kinase complex-associated protein, DKC1 - dyskeratosis congenita 1, dyskerin, RPP21 - ribonuclease p/mrp 21kda subunit, KRR1 - krr1, small subunit (ssu) processome component, homolog (yeast), NAT10 - n-acetyltransferase 10 (gcn5-related), RPL14 - ribosomal protein…
GO:0006396	RNA processing	1.9E-4	1	1.56	8878	476	765	64	[CDKAL1 - cdk5 regulatory subunit associated protein 1-like 1, IKBKAP - inhibitor of kappa light polypeptide gene enhancer in b-cells, kinase complex-associated protein, CWC27 - cwc27 spliceosome-associated protein homolog (s. cerevisiae), KRR1 - krr1, small subunit (ssu) processome component, homolog (yeast), SAP18 - sin3a-associated protein, 18kda, AARS - alanyl-trna synthetase, RPL12 - ribosom…
GO:0042118	endothelial cell activation	2.55E-4	1	9.28	8878	5	765	4	[P2RX4 - purinergic receptor p2x, ligand-gated ion channel, 4, SMAD4 - smad family member 4, FOXP1 - forkhead box p1, BMPER - bmp binding endothelial regulator]
GO:0034660	ncRNA metabolic process	2.62E-4	8.54E-1	1.70	8878	307	765	45	[IKBKAP - inhibitor of kappa light polypeptide gene enhancer in b-cells, kinase complex-associated protein, CDKAL1 - cdk5 regulatory subunit associated protein 1-like 1, TAF11 - taf11 rna polymerase ii, tata box binding protein (tbp)-associated factor, 28kda, DKC1 - dyskeratosis congenita 1, dyskerin, RPP21 - ribonuclease p/mrp 21kda subunit, KRR1 - krr1, small subunit (ssu) processome component,…
GO:0044282	small molecule catabolic process	4.09E-4	1	1.88	8878	191	765	31	[GLUL - glutamate-ammonia ligase, ACOX3 - acyl-coa oxidase 3, pristanoyl, MCCC1 - methylcrotonoyl-coa carboxylase 1 (alpha), ACOT8 - acyl-coa thioesterase 8, GALT - galactose-1-phosphate uridylyltransferase, GOT1 - glutamic-oxaloacetic transaminase 1, soluble, ALDOC - aldolase c, fructose-bisphosphate, UROC1 - urocanate hydratase 1, DTD1 - d-tyrosyl-trna deacylase 1, PEX2 - peroxisomal biogenesis…
GO:1901575	organic substance catabolic process	6.13E-4	1	1.37	8878	821	765	97	[LGMN - legumain, PAIP1 - poly(a) binding protein interacting protein 1, MCCC1 - methylcrotonoyl-coa carboxylase 1 (alpha), FBXO18 - f-box protein, helicase, 18, DTD1 - d-tyrosyl-trna deacylase 1, C2orf40 - chromosome 2 open reading frame 40, OXCT1 - 3-oxoacid coa transferase 1, GCK - glucokinase (hexokinase 4), P2RX7 - purinergic receptor p2x, ligand-gated ion channel, 7, GPC3 - glypican 3, LNPE…
GO:0090234	regulation of kinetochore assembly	6.38E-4	1	11.61	8878	3	765	3	[TRAPPC12 - trafficking protein particle complex 12, SENP6 - sumo1/sentrin specific peptidase 6, RNF4 - ring finger protein 4]
