# Supplementary material for: Deciphering the genetic regulation of peripheral blood transcriptome in pigs through expression genome-wide association study and allele-specific expression analysis
Source: BMC Genomics. 2017 Dec 13;18:967. doi: 10.1186/s12864-017-4354-6 (PMC5729405; doi:10.1186/s12864-017-4354-6)
Supplement: Supplementary file 9 — Enrichement analysis of cis-genes in ASE analysis by Gorilla. (XLSX 67 kb) [file 12864_2017_4354_MOESM9_ESM.xlsx]

## Sheet: Feuille1
Additional file 9: Table S7. Enrichement analysis of cis-genes in ASE analysis by Gorilla
GO Term	Description	P-value	FDR q-value	Enrichment	N	B	n	b	Genes
GO:0002376	immune system process	2.21E-11	2.46E-7	1.76	5903	712	578	123	[IFITM1 - interferon induced transmembrane protein 1, ERAP1 - endoplasmic reticulum aminopeptidase 1, PMS2 - pms2 postmeiotic segregation increased 2 (s. cerevisiae), ELF4 - e74-like factor 4 (ets domain transcription factor), RAB8B - rab8b, member ras oncogene family, SERINC3 - serine incorporator 3, SPN - sialophorin, TRIM26 - tripartite motif containing 26, PML - promyelocytic leukemia, CD79A …
GO:0050776	regulation of immune response	1.67E-9	9.28E-6	1.99	5903	385	578	75	[IFITM1 - interferon induced transmembrane protein 1, HSPA1B - heat shock 70kda protein 1b, ERAP1 - endoplasmic reticulum aminopeptidase 1, SASH3 - sam and sh3 domain containing 3, CLEC2D - c-type lectin domain family 2, member d, HLA-G - major histocompatibility complex, class i, g, HLA-E - major histocompatibility complex, class i, e, HLA-DRB1 - major histocompatibility complex, class ii, dr be…
GO:0002682	regulation of immune system process	2.1E-9	7.78E-6	1.78	5903	561	578	98	[IFITM1 - interferon induced transmembrane protein 1, HSPA1B - heat shock 70kda protein 1b, ERAP1 - endoplasmic reticulum aminopeptidase 1, SASH3 - sam and sh3 domain containing 3, CLEC2D - c-type lectin domain family 2, member d, SPN - sialophorin, CD59 - cd59 molecule, complement regulatory protein, FLOT2 - flotillin 2, CD79A - cd79a molecule, immunoglobulin-associated alpha, CD79B - cd79b mole…
GO:0050896	response to stimulus	3.34E-9	9.31E-6	1.38	5903	1686	578	227	[HSPA1B - heat shock 70kda protein 1b, PMS2 - pms2 postmeiotic segregation increased 2 (s. cerevisiae), PLAC8 - placenta-specific 8, PITPNM1 - phosphatidylinositol transfer protein, membrane-associated 1, ELF4 - e74-like factor 4 (ets domain transcription factor), GDI1 - gdp dissociation inhibitor 1, BPHL - biphenyl hydrolase-like (serine hydrolase), SERINC3 - serine incorporator 3, SCAP - srebf …
GO:0006952	defense response	1.3E-8	2.89E-5	1.91	5903	395	578	74	[IFITM1 - interferon induced transmembrane protein 1, CAPZA1 - capping protein (actin filament) muscle z-line, alpha 1, IFIT1 - interferon-induced protein with tetratricopeptide repeats 1, CST3 - cystatin c, PLAC8 - placenta-specific 8, HLA-G - major histocompatibility complex, class i, g, HLA-E - major histocompatibility complex, class i, e, ELF4 - e74-like factor 4 (ets domain transcription fac…
GO:0006955	immune response	1.76E-8	3.26E-5	1.98	5903	346	578	67	[CAPZA1 - capping protein (actin filament) muscle z-line, alpha 1, ERAP1 - endoplasmic reticulum aminopeptidase 1, HLA-E - major histocompatibility complex, class i, e, ELF4 - e74-like factor 4 (ets domain transcription factor), SERINC3 - serine incorporator 3, SPN - sialophorin, HLA-DRA - major histocompatibility complex, class ii, dr alpha, HLA-DQB1 - major histocompatibility complex, class ii,…
GO:0002684	positive regulation of immune system process	3.91E-7	6.22E-4	1.81	5903	389	578	69	[HSPA1B - heat shock 70kda protein 1b, SASH3 - sam and sh3 domain containing 3, HLA-G - major histocompatibility complex, class i, g, HLA-E - major histocompatibility complex, class i, e, HLA-DRB1 - major histocompatibility complex, class ii, dr beta 1, SPN - sialophorin, HLA-DRA - major histocompatibility complex, class ii, dr alpha, HLA-DQB1 - major histocompatibility complex, class ii, dq beta…
GO:0007166	cell surface receptor signaling pathway	4.64E-7	6.46E-4	1.58	5903	680	578	105	[IFITM1 - interferon induced transmembrane protein 1, NCBP2 - nuclear cap binding protein subunit 2, 20kda, CLEC2D - c-type lectin domain family 2, member d, HNRNPM - heterogeneous nuclear ribonucleoprotein m, SPN - sialophorin, TRIM26 - tripartite motif containing 26, CD59 - cd59 molecule, complement regulatory protein, PML - promyelocytic leukemia, PSEN2 - presenilin 2 (alzheimer disease 4), CD…
GO:0060333	interferon-gamma-mediated signaling pathway	4.81E-7	5.96E-4	4.26	5903	36	578	15	[HLA-A - major histocompatibility complex, class i, a, ICAM1 - intercellular adhesion molecule 1, HLA-C - major histocompatibility complex, class i, c, HLA-B - major histocompatibility complex, class i, b, HLA-G - major histocompatibility complex, class i, g, HLA-E - major histocompatibility complex, class i, e, HLA-DRB1 - major histocompatibility complex, class ii, dr beta 1, HLA-DRA - major his…
GO:0007155	cell adhesion	5.83E-7	6.5E-4	1.76	5903	424	578	73	[CAPZA1 - capping protein (actin filament) muscle z-line, alpha 1, DDX6 - dead (asp-glu-ala-asp) box helicase 6, HLA-E - major histocompatibility complex, class i, e, SMAGP - small cell adhesion glycoprotein, ELF4 - e74-like factor 4 (ets domain transcription factor), RPL15 - ribosomal protein l15, TLN1 - talin 1, RPL6 - ribosomal protein l6, TBX21 - t-box 21, CD63 - cd63 molecule, FLOT2 - flotil…
GO:0060337	type I interferon signaling pathway	6.24E-7	6.32E-4	4.74	5903	28	578	13	[IFITM1 - interferon induced transmembrane protein 1, HLA-A - major histocompatibility complex, class i, a, RSAD2 - radical s-adenosyl methionine domain containing 2, IFIT1 - interferon-induced protein with tetratricopeptide repeats 1, HLA-C - major histocompatibility complex, class i, c, HLA-B - major histocompatibility complex, class i, b, HLA-G - major histocompatibility complex, class i, g, I…
GO:0022610	biological adhesion	6.41E-7	5.95E-4	1.75	5903	425	578	73	[CAPZA1 - capping protein (actin filament) muscle z-line, alpha 1, DDX6 - dead (asp-glu-ala-asp) box helicase 6, HLA-E - major histocompatibility complex, class i, e, SMAGP - small cell adhesion glycoprotein, ELF4 - e74-like factor 4 (ets domain transcription factor), RPL15 - ribosomal protein l15, TLN1 - talin 1, RPL6 - ribosomal protein l6, TBX21 - t-box 21, CD63 - cd63 molecule, FLOT2 - flotil…
GO:0048583	regulation of response to stimulus	1.3E-6	1.11E-3	1.36	5903	1312	578	175	[ARAP1 - arfgap with rhogap domain, ankyrin repeat and ph domain 1, IFITM1 - interferon induced transmembrane protein 1, HSPA1B - heat shock 70kda protein 1b, ERAP1 - endoplasmic reticulum aminopeptidase 1, SASH3 - sam and sh3 domain containing 3, ITM2C - integral membrane protein 2c, GSTP1 - glutathione s-transferase pi 1, TSPAN14 - tetraspanin 14, CLEC2D - c-type lectin domain family 2, member …
GO:0098609	cell-cell adhesion	1.57E-6	1.25E-3	1.86	5903	319	578	58	[CAPZA1 - capping protein (actin filament) muscle z-line, alpha 1, DDX6 - dead (asp-glu-ala-asp) box helicase 6, HLA-E - major histocompatibility complex, class i, e, SMAGP - small cell adhesion glycoprotein, ELF4 - e74-like factor 4 (ets domain transcription factor), RPL15 - ribosomal protein l15, TLN1 - talin 1, RPL6 - ribosomal protein l6, TBX21 - t-box 21, PACSIN2 - protein kinase c and casei…
GO:0007165	signal transduction	1.85E-6	1.37E-3	1.33	5903	1448	578	189	[ARAP1 - arfgap with rhogap domain, ankyrin repeat and ph domain 1, IFITM1 - interferon induced transmembrane protein 1, NCBP2 - nuclear cap binding protein subunit 2, 20kda, CLEC2D - c-type lectin domain family 2, member d, PITPNM1 - phosphatidylinositol transfer protein, membrane-associated 1, PSAP - prosaposin, GDI1 - gdp dissociation inhibitor 1, RAB8B - rab8b, member ras oncogene family, GDI…
GO:0050867	positive regulation of cell activation	2.49E-6	1.73E-3	2.32	5903	145	578	33	[SASH3 - sam and sh3 domain containing 3, HLA-G - major histocompatibility complex, class i, g, IGKC - immunoglobulin kappa constant, HLA-E - major histocompatibility complex, class i, e, NCK2 - nck adaptor protein 2, CCDC88B - coiled-coil domain containing 88b, CCR2 - chemokine (c-c motif) receptor 2, HLA-DRB1 - major histocompatibility complex, class ii, dr beta 1, NKAP - nfkb activating protei…
GO:0019083	viral transcription	2.49E-6	1.63E-3	3.47	5903	50	578	17	[RPL26 - ribosomal protein l26, RPS3 - ribosomal protein s3, RPS25 - ribosomal protein s25, USF2 - upstream transcription factor 2, c-fos interacting, USF1 - upstream transcription factor 1, RPL15 - ribosomal protein l15, RPS20 - ribosomal protein s20, RPL12 - ribosomal protein l12, RPL9 - ribosomal protein l9, RPS11 - ribosomal protein s11, RPL38 - ribosomal protein l38, RPS9 - ribosomal protein…
GO:0098602	single organism cell adhesion	2.59E-6	1.61E-3	2.20	5903	172	578	37	[BAX - bcl2-associated x protein, ITGA4 - integrin, alpha 4 (antigen cd49d, alpha 4 subunit of vla-4 receptor), ICAM1 - intercellular adhesion molecule 1, ICAM4 - intercellular adhesion molecule 4 (landsteiner-wiener blood group), ICAM2 - intercellular adhesion molecule 2, ITGAL - integrin, alpha l (antigen cd11a (p180), lymphocyte function-associated antigen 1; alpha polypeptide), HLA-E - major …
GO:0007159	leukocyte cell-cell adhesion	3.15E-6	1.85E-3	2.55	5903	108	578	27	[BAX - bcl2-associated x protein, ICAM1 - intercellular adhesion molecule 1, ITGA4 - integrin, alpha 4 (antigen cd49d, alpha 4 subunit of vla-4 receptor), ITGAL - integrin, alpha l (antigen cd11a (p180), lymphocyte function-associated antigen 1; alpha polypeptide), HLA-E - major histocompatibility complex, class i, e, ELF4 - e74-like factor 4 (ets domain transcription factor), NCK2 - nck adaptor …
GO:0048518	positive regulation of biological process	3.85E-6	2.15E-3	1.27	5903	1861	578	231	[ARAP1 - arfgap with rhogap domain, ankyrin repeat and ph domain 1, HSPA1B - heat shock 70kda protein 1b, NCBP2 - nuclear cap binding protein subunit 2, 20kda, ITM2C - integral membrane protein 2c, TSPAN14 - tetraspanin 14, PLAC8 - placenta-specific 8, ELF4 - e74-like factor 4 (ets domain transcription factor), STARD7 - star-related lipid transfer (start) domain containing 7, SERINC3 - serine inc…
GO:0048584	positive regulation of response to stimulus	4.23E-6	2.25E-3	1.50	5903	737	578	108	[ARAP1 - arfgap with rhogap domain, ankyrin repeat and ph domain 1, HSPA1B - heat shock 70kda protein 1b, SASH3 - sam and sh3 domain containing 3, ITM2C - integral membrane protein 2c, TSPAN14 - tetraspanin 14, PSAP - prosaposin, SERINC3 - serine incorporator 3, PML - promyelocytic leukemia, CD63 - cd63 molecule, CD79A - cd79a molecule, immunoglobulin-associated alpha, CD79B - cd79b molecule, imm…
GO:0016337	single organismal cell-cell adhesion	5.08E-6	2.57E-3	2.19	5903	163	578	35	[BAX - bcl2-associated x protein, ICAM1 - intercellular adhesion molecule 1, ITGA4 - integrin, alpha 4 (antigen cd49d, alpha 4 subunit of vla-4 receptor), ICAM4 - intercellular adhesion molecule 4 (landsteiner-wiener blood group), ICAM2 - intercellular adhesion molecule 2, ITGAL - integrin, alpha l (antigen cd11a (p180), lymphocyte function-associated antigen 1; alpha polypeptide), HLA-E - major …
GO:0051251	positive regulation of lymphocyte activation	5.31E-6	2.57E-3	2.36	5903	130	578	30	[SASH3 - sam and sh3 domain containing 3, HLA-G - major histocompatibility complex, class i, g, IGKC - immunoglobulin kappa constant, HLA-E - major histocompatibility complex, class i, e, NCK2 - nck adaptor protein 2, CCDC88B - coiled-coil domain containing 88b, CCR2 - chemokine (c-c motif) receptor 2, HLA-DRB1 - major histocompatibility complex, class ii, dr beta 1, NKAP - nfkb activating protei…
GO:1903039	positive regulation of leukocyte cell-cell adhesion	5.79E-6	2.69E-3	2.53	5903	105	578	26	[ITGA4 - integrin, alpha 4 (antigen cd49d, alpha 4 subunit of vla-4 receptor), SASH3 - sam and sh3 domain containing 3, HLA-G - major histocompatibility complex, class i, g, HLA-E - major histocompatibility complex, class i, e, NCK2 - nck adaptor protein 2, CCDC88B - coiled-coil domain containing 88b, CCR2 - chemokine (c-c motif) receptor 2, HLA-DRB1 - major histocompatibility complex, class ii, …
GO:0050870	positive regulation of T cell activation	7.3E-6	3.25E-3	2.55	5903	100	578	25	[SASH3 - sam and sh3 domain containing 3, HLA-G - major histocompatibility complex, class i, g, HLA-E - major histocompatibility complex, class i, e, NCK2 - nck adaptor protein 2, CCDC88B - coiled-coil domain containing 88b, CCR2 - chemokine (c-c motif) receptor 2, HLA-DRB1 - major histocompatibility complex, class ii, dr beta 1, NKAP - nfkb activating protein, SPN - sialophorin, CD6 - cd6 molecu…
GO:0002696	positive regulation of leukocyte activation	7.85E-6	3.36E-3	2.28	5903	139	578	31	[SASH3 - sam and sh3 domain containing 3, HLA-G - major histocompatibility complex, class i, g, IGKC - immunoglobulin kappa constant, HLA-E - major histocompatibility complex, class i, e, NCK2 - nck adaptor protein 2, CCDC88B - coiled-coil domain containing 88b, CCR2 - chemokine (c-c motif) receptor 2, HLA-DRB1 - major histocompatibility complex, class ii, dr beta 1, NKAP - nfkb activating protei…
GO:0022409	positive regulation of cell-cell adhesion	9.42E-6	3.89E-3	2.42	5903	114	578	27	[ITGA4 - integrin, alpha 4 (antigen cd49d, alpha 4 subunit of vla-4 receptor), SASH3 - sam and sh3 domain containing 3, HLA-G - major histocompatibility complex, class i, g, HLA-E - major histocompatibility complex, class i, e, NCK2 - nck adaptor protein 2, CCDC88B - coiled-coil domain containing 88b, CCR2 - chemokine (c-c motif) receptor 2, HLA-DRB1 - major histocompatibility complex, class ii, …
GO:0050778	positive regulation of immune response	9.54E-6	3.8E-3	1.88	5903	261	578	48	[BAX - bcl2-associated x protein, IGLV3-25 - immunoglobulin lambda variable 3-25, SASH3 - sam and sh3 domain containing 3, IGKC - immunoglobulin kappa constant, ICAM2 - intercellular adhesion molecule 2, HLA-E - major histocompatibility complex, class i, e, CCR2 - chemokine (c-c motif) receptor 2, UBB - ubiquitin b, HLA-DRB1 - major histocompatibility complex, class ii, dr beta 1, RGCC - regulato…
GO:0022407	regulation of cell-cell adhesion	1.02E-5	3.91E-3	2.16	5903	161	578	34	[ITGA4 - integrin, alpha 4 (antigen cd49d, alpha 4 subunit of vla-4 receptor), SASH3 - sam and sh3 domain containing 3, HLA-G - major histocompatibility complex, class i, g, HLA-E - major histocompatibility complex, class i, e, NCK2 - nck adaptor protein 2, CCDC88B - coiled-coil domain containing 88b, CCR2 - chemokine (c-c motif) receptor 2, HLA-DRB1 - major histocompatibility complex, class ii, …
GO:0006614	SRP-dependent cotranslational protein targeting to membrane	1.33E-5	4.92E-3	3.57	5903	40	578	14	[RPL26 - ribosomal protein l26, RPS3 - ribosomal protein s3, RPS25 - ribosomal protein s25, RPL15 - ribosomal protein l15, RPS20 - ribosomal protein s20, RPL12 - ribosomal protein l12, RPL9 - ribosomal protein l9, RPS11 - ribosomal protein s11, RPL38 - ribosomal protein l38, RPS9 - ribosomal protein s9, RPL6 - ribosomal protein l6, RPS13 - ribosomal protein s13, RPL3 - ribosomal protein l3, RPL30…
GO:0034248	regulation of cellular amide metabolic process	1.55E-5	5.57E-3	2.09	5903	171	578	35	[EEF2 - eukaryotic translation elongation factor 2, NCBP2 - nuclear cap binding protein subunit 2, 20kda, DDX6 - dead (asp-glu-ala-asp) box helicase 6, NCK2 - nck adaptor protein 2, ITGA2 - integrin, alpha 2 (cd49b, alpha 2 subunit of vla-2 receptor), CNOT6L - ccr4-not transcription complex, subunit 6-like, EIF1B - eukaryotic translation initiation factor 1b, PGAM2 - phosphoglycerate mutase 2 (mu…
GO:0006413	translational initiation	1.69E-5	5.88E-3	2.85	5903	68	578	19	[RPL26 - ribosomal protein l26, EIF4A1 - eukaryotic translation initiation factor 4a1, RPS3 - ribosomal protein s3, RPS25 - ribosomal protein s25, RPL15 - ribosomal protein l15, RPS20 - ribosomal protein s20, RPL12 - ribosomal protein l12, EIF1B - eukaryotic translation initiation factor 1b, EIF2B1 - eukaryotic translation initiation factor 2b, subunit 1 alpha, 26kda, RPL9 - ribosomal protein l9,…
GO:0030155	regulation of cell adhesion	1.78E-5	0.006	1.90	5903	237	578	44	[ITGA4 - integrin, alpha 4 (antigen cd49d, alpha 4 subunit of vla-4 receptor), ICAM1 - intercellular adhesion molecule 1, FXYD5 - fxyd domain containing ion transport regulator 5, SASH3 - sam and sh3 domain containing 3, HLA-G - major histocompatibility complex, class i, g, HLA-E - major histocompatibility complex, class i, e, NCK2 - nck adaptor protein 2, CCDC88B - coiled-coil domain containing …
GO:0045785	positive regulation of cell adhesion	1.98E-5	6.5E-3	2.15	5903	152	578	32	[ITGA4 - integrin, alpha 4 (antigen cd49d, alpha 4 subunit of vla-4 receptor), SASH3 - sam and sh3 domain containing 3, HLA-G - major histocompatibility complex, class i, g, HLA-E - major histocompatibility complex, class i, e, NCK2 - nck adaptor protein 2, ITGA2 - integrin, alpha 2 (cd49b, alpha 2 subunit of vla-2 receptor), CCDC88B - coiled-coil domain containing 88b, CCR2 - chemokine (c-c moti…
GO:1903037	regulation of leukocyte cell-cell adhesion	2.17E-5	6.92E-3	2.20	5903	139	578	30	[ITGA4 - integrin, alpha 4 (antigen cd49d, alpha 4 subunit of vla-4 receptor), SASH3 - sam and sh3 domain containing 3, HLA-G - major histocompatibility complex, class i, g, HLA-E - major histocompatibility complex, class i, e, NCK2 - nck adaptor protein 2, CCDC88B - coiled-coil domain containing 88b, CCR2 - chemokine (c-c motif) receptor 2, HLA-DRB1 - major histocompatibility complex, class ii, …
GO:0006950	response to stress	2.32E-5	7.17E-3	1.34	5903	1149	578	151	[IFITM1 - interferon induced transmembrane protein 1, HSPA1B - heat shock 70kda protein 1b, GSTP1 - glutathione s-transferase pi 1, PMS2 - pms2 postmeiotic segregation increased 2 (s. cerevisiae), PLAC8 - placenta-specific 8, ELF4 - e74-like factor 4 (ets domain transcription factor), SCAP - srebf chaperone, SERINC3 - serine incorporator 3, MAP1LC3B - microtubule-associated protein 1 light chain …
GO:0050863	regulation of T cell activation	2.43E-5	7.32E-3	2.23	5903	133	578	29	[SASH3 - sam and sh3 domain containing 3, HLA-G - major histocompatibility complex, class i, g, HLA-E - major histocompatibility complex, class i, e, NCK2 - nck adaptor protein 2, CCDC88B - coiled-coil domain containing 88b, CCR2 - chemokine (c-c motif) receptor 2, HLA-DRB1 - major histocompatibility complex, class ii, dr beta 1, NKAP - nfkb activating protein, SPN - sialophorin, CD6 - cd6 molecu…
GO:0006958	complement activation, classical pathway	2.78E-5	8.15E-3	5.45	5903	15	578	8	[IGLV3-25 - immunoglobulin lambda variable 3-25, IGKV1-16 - immunoglobulin kappa variable 1-16, IGKC - immunoglobulin kappa constant, CD55 - cd55 molecule, decay accelerating factor for complement (cromer blood group), CLU - clusterin, IGLV3-19 - immunoglobulin lambda variable 3-19, IGLV3-21 - immunoglobulin lambda variable 3-21, IGLC7 - immunoglobulin lambda constant 7]
GO:0006956	complement activation	2.92E-5	8.35E-3	4.84	5903	19	578	9	[RGCC - regulator of cell cycle, IGLV3-25 - immunoglobulin lambda variable 3-25, IGKV1-16 - immunoglobulin kappa variable 1-16, IGKC - immunoglobulin kappa constant, CD55 - cd55 molecule, decay accelerating factor for complement (cromer blood group), CLU - clusterin, IGLV3-19 - immunoglobulin lambda variable 3-19, IGLC7 - immunoglobulin lambda constant 7, IGLV3-21 - immunoglobulin lambda variable…
GO:0070489	T cell aggregation	3.11E-5	8.68E-3	2.52	5903	89	578	22	[BAX - bcl2-associated x protein, RSAD2 - radical s-adenosyl methionine domain containing 2, ICAM1 - intercellular adhesion molecule 1, HSH2D - hematopoietic sh2 domain containing, HLA-E - major histocompatibility complex, class i, e, ITGAL - integrin, alpha l (antigen cd11a (p180), lymphocyte function-associated antigen 1; alpha polypeptide), NCSTN - nicastrin, ELF4 - e74-like factor 4 (ets doma…
GO:0042110	T cell activation	3.11E-5	8.46E-3	2.52	5903	89	578	22	[BAX - bcl2-associated x protein, RSAD2 - radical s-adenosyl methionine domain containing 2, ICAM1 - intercellular adhesion molecule 1, HSH2D - hematopoietic sh2 domain containing, HLA-E - major histocompatibility complex, class i, e, ITGAL - integrin, alpha l (antigen cd11a (p180), lymphocyte function-associated antigen 1; alpha polypeptide), NCSTN - nicastrin, ELF4 - e74-like factor 4 (ets doma…
GO:0071593	lymphocyte aggregation	3.75E-5	9.95E-3	2.50	5903	90	578	22	[BAX - bcl2-associated x protein, RSAD2 - radical s-adenosyl methionine domain containing 2, ICAM1 - intercellular adhesion molecule 1, HSH2D - hematopoietic sh2 domain containing, HLA-E - major histocompatibility complex, class i, e, ITGAL - integrin, alpha l (antigen cd11a (p180), lymphocyte function-associated antigen 1; alpha polypeptide), NCSTN - nicastrin, ELF4 - e74-like factor 4 (ets doma…
GO:0002768	immune response-regulating cell surface receptor signaling pathway	3.92E-5	1.02E-2	2.08	5903	157	578	32	[BAX - bcl2-associated x protein, IGLV3-25 - immunoglobulin lambda variable 3-25, HLA-G - major histocompatibility complex, class i, g, IGKC - immunoglobulin kappa constant, ICAM2 - intercellular adhesion molecule 2, UBB - ubiquitin b, HLA-DRB1 - major histocompatibility complex, class ii, dr beta 1, HLA-DRA - major histocompatibility complex, class ii, dr alpha, HLA-DQB1 - major histocompatibili…
GO:0051704	multi-organism process	4.13E-5	1.05E-2	1.56	5903	492	578	75	[IFITM1 - interferon induced transmembrane protein 1, HSPA1B - heat shock 70kda protein 1b, IFIT1 - interferon-induced protein with tetratricopeptide repeats 1, ERAP1 - endoplasmic reticulum aminopeptidase 1, DDX6 - dead (asp-glu-ala-asp) box helicase 6, PLAC8 - placenta-specific 8, HLA-E - major histocompatibility complex, class i, e, SERINC3 - serine incorporator 3, EIF3D - eukaryotic translati…
GO:0006613	cotranslational protein targeting to membrane	4.53E-5	1.12E-2	3.25	5903	44	578	14	[RPL26 - ribosomal protein l26, RPS3 - ribosomal protein s3, RPS25 - ribosomal protein s25, RPL15 - ribosomal protein l15, RPS20 - ribosomal protein s20, RPL12 - ribosomal protein l12, RPL9 - ribosomal protein l9, RPS11 - ribosomal protein s11, RPL38 - ribosomal protein l38, RPS9 - ribosomal protein s9, RPL6 - ribosomal protein l6, RPS13 - ribosomal protein s13, RPL3 - ribosomal protein l3, RPL30…
GO:0006779	porphyrin-containing compound biosynthetic process	5.09E-5	1.23E-2	5.11	5903	16	578	8	[ABCB6 - atp-binding cassette, sub-family b (mdr/tap), member 6, ATPIF1 - atpase inhibitory factor 1, UROS - uroporphyrinogen iii synthase, UROD - uroporphyrinogen decarboxylase, TSPO - translocator protein (18kda), ALAS2 - aminolevulinate, delta-, synthase 2, SLC25A39 - solute carrier family 25, member 39, FECH - ferrochelatase]
GO:0002694	regulation of leukocyte activation	5.15E-5	1.22E-2	1.94	5903	195	578	37	[SASH3 - sam and sh3 domain containing 3, IGKC - immunoglobulin kappa constant, HLA-G - major histocompatibility complex, class i, g, HLA-E - major histocompatibility complex, class i, e, NCK2 - nck adaptor protein 2, CCDC88B - coiled-coil domain containing 88b, CCR2 - chemokine (c-c motif) receptor 2, HLA-DRB1 - major histocompatibility complex, class ii, dr beta 1, NKAP - nfkb activating protei…
GO:0000184	nuclear-transcribed mRNA catabolic process, nonsense-mediated decay	5.8E-5	1.35E-2	2.92	5903	56	578	16	[RPL26 - ribosomal protein l26, NCBP2 - nuclear cap binding protein subunit 2, 20kda, GSPT2 - g1 to s phase transition 2, RPS3 - ribosomal protein s3, RPS25 - ribosomal protein s25, RPL15 - ribosomal protein l15, RPS20 - ribosomal protein s20, RPL12 - ribosomal protein l12, RPL9 - ribosomal protein l9, RPS11 - ribosomal protein s11, RPL38 - ribosomal protein l38, RPS9 - ribosomal protein s9, RPL6…
GO:0050865	regulation of cell activation	5.95E-5	1.35E-2	1.89	5903	211	578	39	[SASH3 - sam and sh3 domain containing 3, IGKC - immunoglobulin kappa constant, HLA-G - major histocompatibility complex, class i, g, HLA-E - major histocompatibility complex, class i, e, NCK2 - nck adaptor protein 2, CCDC88B - coiled-coil domain containing 88b, CCR2 - chemokine (c-c motif) receptor 2, HLA-DRB1 - major histocompatibility complex, class ii, dr beta 1, NKAP - nfkb activating protei…
GO:0045047	protein targeting to ER	0.00006	1.34E-2	3.18	5903	45	578	14	[RPL26 - ribosomal protein l26, RPS3 - ribosomal protein s3, RPS25 - ribosomal protein s25, RPL15 - ribosomal protein l15, RPS20 - ribosomal protein s20, RPL12 - ribosomal protein l12, RPL9 - ribosomal protein l9, RPS11 - ribosomal protein s11, RPL38 - ribosomal protein l38, RPS9 - ribosomal protein s9, RPL6 - ribosomal protein l6, RPS13 - ribosomal protein s13, RPL3 - ribosomal protein l3, RPL30…
GO:0048522	positive regulation of cellular process	6.28E-5	1.37E-2	1.25	5903	1697	578	207	[ARAP1 - arfgap with rhogap domain, ankyrin repeat and ph domain 1, HSPA1B - heat shock 70kda protein 1b, NCBP2 - nuclear cap binding protein subunit 2, 20kda, ITM2C - integral membrane protein 2c, TSPAN14 - tetraspanin 14, PLAC8 - placenta-specific 8, ELF4 - e74-like factor 4 (ets domain transcription factor), STARD7 - star-related lipid transfer (start) domain containing 7, SERINC3 - serine inc…
GO:1903901	negative regulation of viral life cycle	6.61E-5	1.42E-2	3.32	5903	40	578	13	[IFITM1 - interferon induced transmembrane protein 1, RSAD2 - radical s-adenosyl methionine domain containing 2, IFIT1 - interferon-induced protein with tetratricopeptide repeats 1, SNX3 - sorting nexin 3, TNIP1 - tnfaip3 interacting protein 1, CCL5 - chemokine (c-c motif) ligand 5, TRIM6 - tripartite motif containing 6, TRIM26 - tripartite motif containing 26, PML - promyelocytic leukemia, MX1 -…
GO:0002252	immune effector process	6.94E-5	1.46E-2	1.89	5903	205	578	38	[IFITM1 - interferon induced transmembrane protein 1, ICAM1 - intercellular adhesion molecule 1, IGLV3-25 - immunoglobulin lambda variable 3-25, IFIT1 - interferon-induced protein with tetratricopeptide repeats 1, IGKC - immunoglobulin kappa constant, ITGAL - integrin, alpha l (antigen cd11a (p180), lymphocyte function-associated antigen 1; alpha polypeptide), GZMB - granzyme b (granzyme 2, cytot…
GO:0051249	regulation of lymphocyte activation	7.14E-5	1.47E-2	1.97	5903	176	578	34	[SASH3 - sam and sh3 domain containing 3, HLA-G - major histocompatibility complex, class i, g, IGKC - immunoglobulin kappa constant, HLA-E - major histocompatibility complex, class i, e, NCK2 - nck adaptor protein 2, CCDC88B - coiled-coil domain containing 88b, CCR2 - chemokine (c-c motif) receptor 2, HLA-DRB1 - major histocompatibility complex, class ii, dr beta 1, NKAP - nfkb activating protei…
GO:0051246	regulation of protein metabolic process	7.44E-5	1.51E-2	1.35	5903	1000	578	132	[HSPA1B - heat shock 70kda protein 1b, CEP85 - centrosomal protein 85kda, NCBP2 - nuclear cap binding protein subunit 2, 20kda, DDX6 - dead (asp-glu-ala-asp) box helicase 6, ITM2C - integral membrane protein 2c, GSTP1 - glutathione s-transferase pi 1, PSAP - prosaposin, CDC25B - cell division cycle 25b, EIF1B - eukaryotic translation initiation factor 1b, SCAP - srebf chaperone, SPN - sialophorin…
GO:0006417	regulation of translation	7.55E-5	1.5E-2	2.04	5903	155	578	31	[EEF2 - eukaryotic translation elongation factor 2, NCBP2 - nuclear cap binding protein subunit 2, 20kda, DDX6 - dead (asp-glu-ala-asp) box helicase 6, NCK2 - nck adaptor protein 2, ITGA2 - integrin, alpha 2 (cd49b, alpha 2 subunit of vla-2 receptor), CNOT6L - ccr4-not transcription complex, subunit 6-like, EIF1B - eukaryotic translation initiation factor 1b, PTCD3 - pentatricopeptide repeat doma…
GO:0070486	leukocyte aggregation	7.63E-5	1.49E-2	2.39	5903	94	578	22	[BAX - bcl2-associated x protein, RSAD2 - radical s-adenosyl methionine domain containing 2, ICAM1 - intercellular adhesion molecule 1, HSH2D - hematopoietic sh2 domain containing, HLA-E - major histocompatibility complex, class i, e, ITGAL - integrin, alpha l (antigen cd11a (p180), lymphocyte function-associated antigen 1; alpha polypeptide), NCSTN - nicastrin, ELF4 - e74-like factor 4 (ets doma…
GO:0006778	porphyrin-containing compound metabolic process	7.76E-5	1.49E-2	4.38	5903	21	578	9	[ABCB6 - atp-binding cassette, sub-family b (mdr/tap), member 6, ATPIF1 - atpase inhibitory factor 1, UROS - uroporphyrinogen iii synthase, TSPO - translocator protein (18kda), UROD - uroporphyrinogen decarboxylase, BLVRB - biliverdin reductase b (flavin reductase (nadph)), ALAS2 - aminolevulinate, delta-, synthase 2, SLC25A39 - solute carrier family 25, member 39, FECH - ferrochelatase]
GO:0006783	heme biosynthetic process	8.44E-5	1.59E-2	5.50	5903	13	578	7	[ATPIF1 - atpase inhibitory factor 1, UROS - uroporphyrinogen iii synthase, UROD - uroporphyrinogen decarboxylase, TSPO - translocator protein (18kda), ALAS2 - aminolevulinate, delta-, synthase 2, SLC25A39 - solute carrier family 25, member 39, FECH - ferrochelatase]
GO:0042168	heme metabolic process	8.79E-5	1.63E-2	4.81	5903	17	578	8	[ATPIF1 - atpase inhibitory factor 1, UROS - uroporphyrinogen iii synthase, UROD - uroporphyrinogen decarboxylase, TSPO - translocator protein (18kda), BLVRB - biliverdin reductase b (flavin reductase (nadph)), ALAS2 - aminolevulinate, delta-, synthase 2, SLC25A39 - solute carrier family 25, member 39, FECH - ferrochelatase]
GO:0002429	immune response-activating cell surface receptor signaling pathway	1.13E-4	2.06E-2	2.06	5903	144	578	29	[BAX - bcl2-associated x protein, IGLV3-25 - immunoglobulin lambda variable 3-25, IGKC - immunoglobulin kappa constant, ICAM2 - intercellular adhesion molecule 2, UBB - ubiquitin b, HLA-DRB1 - major histocompatibility complex, class ii, dr beta 1, HLA-DRA - major histocompatibility complex, class ii, dr alpha, HLA-DQB1 - major histocompatibility complex, class ii, dq beta 1, CD19 - cd19 molecule,…
GO:0042102	positive regulation of T cell proliferation	1.17E-4	2.1E-2	3.16	5903	42	578	13	[SASH3 - sam and sh3 domain containing 3, HLA-E - major histocompatibility complex, class i, e, CCL5 - chemokine (c-c motif) ligand 5, NCK2 - nck adaptor protein 2, CCDC88B - coiled-coil domain containing 88b, CCR2 - chemokine (c-c motif) receptor 2, CD6 - cd6 molecule, SPN - sialophorin, CD59 - cd59 molecule, complement regulatory protein, CD55 - cd55 molecule, decay accelerating factor for comp…
GO:0009605	response to external stimulus	1.22E-4	2.16E-2	1.53	5903	466	578	70	[IFITM1 - interferon induced transmembrane protein 1, IFIT1 - interferon-induced protein with tetratricopeptide repeats 1, ERAP1 - endoplasmic reticulum aminopeptidase 1, GSTP1 - glutathione s-transferase pi 1, CST3 - cystatin c, PLAC8 - placenta-specific 8, HLA-E - major histocompatibility complex, class i, e, PITPNM1 - phosphatidylinositol transfer protein, membrane-associated 1, SERINC3 - seri…
GO:0002764	immune response-regulating signaling pathway	1.25E-4	2.17E-2	1.86	5903	203	578	37	[BAX - bcl2-associated x protein, IGLV3-25 - immunoglobulin lambda variable 3-25, IGKC - immunoglobulin kappa constant, HLA-G - major histocompatibility complex, class i, g, ICAM2 - intercellular adhesion molecule 2, UBB - ubiquitin b, HLA-DRB1 - major histocompatibility complex, class ii, dr beta 1, HLA-DRA - major histocompatibility complex, class ii, dr alpha, HLA-DQB1 - major histocompatibili…
GO:0072599	establishment of protein localization to endoplasmic reticulum	1.31E-4	2.25E-2	2.98	5903	48	578	14	[RPL26 - ribosomal protein l26, RPS3 - ribosomal protein s3, RPS25 - ribosomal protein s25, RPL15 - ribosomal protein l15, RPS20 - ribosomal protein s20, RPL12 - ribosomal protein l12, RPL9 - ribosomal protein l9, RPS11 - ribosomal protein s11, RPL38 - ribosomal protein l38, RPS9 - ribosomal protein s9, RPL6 - ribosomal protein l6, RPS13 - ribosomal protein s13, RPL3 - ribosomal protein l3, RPL30…
GO:0032268	regulation of cellular protein metabolic process	1.43E-4	2.41E-2	1.35	5903	932	578	123	[CEP85 - centrosomal protein 85kda, HSPA1B - heat shock 70kda protein 1b, NCBP2 - nuclear cap binding protein subunit 2, 20kda, DDX6 - dead (asp-glu-ala-asp) box helicase 6, GSTP1 - glutathione s-transferase pi 1, PSAP - prosaposin, CDC25B - cell division cycle 25b, EIF1B - eukaryotic translation initiation factor 1b, SPN - sialophorin, CD59 - cd59 molecule, complement regulatory protein, RNF14 -…
GO:0050789	regulation of biological process	1.44E-4	2.4E-2	1.12	5903	3484	578	382	[ARAP1 - arfgap with rhogap domain, ankyrin repeat and ph domain 1, HSPA1B - heat shock 70kda protein 1b, NCBP2 - nuclear cap binding protein subunit 2, 20kda, ITM2C - integral membrane protein 2c, TSPAN14 - tetraspanin 14, CLEC2D - c-type lectin domain family 2, member d, PLAC8 - placenta-specific 8, PITPNM1 - phosphatidylinositol transfer protein, membrane-associated 1, CREG1 - cellular repress…
GO:0033014	tetrapyrrole biosynthetic process	1.45E-4	2.37E-2	4.54	5903	18	578	8	[ABCB6 - atp-binding cassette, sub-family b (mdr/tap), member 6, ATPIF1 - atpase inhibitory factor 1, UROS - uroporphyrinogen iii synthase, UROD - uroporphyrinogen decarboxylase, TSPO - translocator protein (18kda), ALAS2 - aminolevulinate, delta-, synthase 2, SLC25A39 - solute carrier family 25, member 39, FECH - ferrochelatase]
GO:0002253	activation of immune response	1.54E-4	2.48E-2	1.84	5903	205	578	37	[BAX - bcl2-associated x protein, IGLV3-25 - immunoglobulin lambda variable 3-25, IGKC - immunoglobulin kappa constant, ICAM2 - intercellular adhesion molecule 2, UBB - ubiquitin b, HLA-DRB1 - major histocompatibility complex, class ii, dr beta 1, RGCC - regulator of cell cycle, HLA-DRA - major histocompatibility complex, class ii, dr alpha, HLA-DQB1 - major histocompatibility complex, class ii, …
GO:0002480	antigen processing and presentation of exogenous peptide antigen via MHC class I, TAP-independent	1.57E-4	2.5E-2	7.29	5903	7	578	5	[HLA-A - major histocompatibility complex, class i, a, HLA-C - major histocompatibility complex, class i, c, HLA-B - major histocompatibility complex, class i, b, HLA-G - major histocompatibility complex, class i, g, HLA-E - major histocompatibility complex, class i, e]
GO:0019221	cytokine-mediated signaling pathway	1.59E-4	2.5E-2	1.90	5903	183	578	34	[IFITM1 - interferon induced transmembrane protein 1, ICAM1 - intercellular adhesion molecule 1, IFIT1 - interferon-induced protein with tetratricopeptide repeats 1, HLA-G - major histocompatibility complex, class i, g, IFI35 - interferon-induced protein 35, HLA-E - major histocompatibility complex, class i, e, UBB - ubiquitin b, CCR2 - chemokine (c-c motif) receptor 2, HLA-DRB1 - major histocomp…
GO:0009607	response to biotic stimulus	1.68E-4	2.6E-2	1.70	5903	283	578	47	[IFITM1 - interferon induced transmembrane protein 1, ICAM1 - intercellular adhesion molecule 1, IFIT1 - interferon-induced protein with tetratricopeptide repeats 1, ERAP1 - endoplasmic reticulum aminopeptidase 1, GSTP1 - glutathione s-transferase pi 1, SNX3 - sorting nexin 3, IGKC - immunoglobulin kappa constant, PLAC8 - placenta-specific 8, HLA-E - major histocompatibility complex, class i, e, …
GO:0046649	lymphocyte activation	2.11E-4	3.22E-2	1.99	5903	149	578	29	[BAX - bcl2-associated x protein, ICAM1 - intercellular adhesion molecule 1, ITGA4 - integrin, alpha 4 (antigen cd49d, alpha 4 subunit of vla-4 receptor), ITGAL - integrin, alpha l (antigen cd11a (p180), lymphocyte function-associated antigen 1; alpha polypeptide), HLA-E - major histocompatibility complex, class i, e, ELF4 - e74-like factor 4 (ets domain transcription factor), NCK2 - nck adaptor …
GO:0050853	B cell receptor signaling pathway	2.29E-4	3.44E-2	4.30	5903	19	578	8	[BAX - bcl2-associated x protein, CD38 - cd38 molecule, CD19 - cd19 molecule, IGKC - immunoglobulin kappa constant, ZAP70 - zeta-chain (tcr) associated protein kinase 70kda, CD79A - cd79a molecule, immunoglobulin-associated alpha, CD79B - cd79b molecule, immunoglobulin-associated beta, IGLC7 - immunoglobulin lambda constant 7]
GO:0043207	response to external biotic stimulus	2.33E-4	3.46E-2	1.70	5903	271	578	45	[IFITM1 - interferon induced transmembrane protein 1, ICAM1 - intercellular adhesion molecule 1, IFIT1 - interferon-induced protein with tetratricopeptide repeats 1, ERAP1 - endoplasmic reticulum aminopeptidase 1, SNX3 - sorting nexin 3, GSTP1 - glutathione s-transferase pi 1, IGKC - immunoglobulin kappa constant, PLAC8 - placenta-specific 8, HLA-E - major histocompatibility complex, class i, e, …
GO:0006446	regulation of translational initiation	2.53E-4	3.71E-2	2.95	5903	45	578	13	[EIF4A1 - eukaryotic translation initiation factor 4a1, NCBP2 - nuclear cap binding protein subunit 2, 20kda, CCL5 - chemokine (c-c motif) ligand 5, NCK2 - nck adaptor protein 2, EIF1B - eukaryotic translation initiation factor 1b, EIF2B1 - eukaryotic translation initiation factor 2b, subunit 1 alpha, 26kda, EIF3D - eukaryotic translation initiation factor 3, subunit d, MTIF2 - mitochondrial tran…
GO:0070972	protein localization to endoplasmic reticulum	2.67E-4	3.86E-2	2.80	5903	51	578	14	[RPL26 - ribosomal protein l26, RPS3 - ribosomal protein s3, RPS25 - ribosomal protein s25, RPL15 - ribosomal protein l15, RPS20 - ribosomal protein s20, RPL12 - ribosomal protein l12, RPL9 - ribosomal protein l9, RPL38 - ribosomal protein l38, RPS11 - ribosomal protein s11, RPS9 - ribosomal protein s9, RPL6 - ribosomal protein l6, RPS13 - ribosomal protein s13, RPL3 - ribosomal protein l3, RPL30…
GO:0032946	positive regulation of mononuclear cell proliferation	2.71E-4	3.86E-2	2.69	5903	57	578	15	[SASH3 - sam and sh3 domain containing 3, CD38 - cd38 molecule, HLA-E - major histocompatibility complex, class i, e, CCL5 - chemokine (c-c motif) ligand 5, NCK2 - nck adaptor protein 2, CCDC88B - coiled-coil domain containing 88b, ZNF335 - zinc finger protein 335, CCR2 - chemokine (c-c motif) receptor 2, SPN - sialophorin, CD6 - cd6 molecule, CD59 - cd59 molecule, complement regulatory protein, …
GO:0070665	positive regulation of leukocyte proliferation	2.71E-4	3.82E-2	2.69	5903	57	578	15	[SASH3 - sam and sh3 domain containing 3, CD38 - cd38 molecule, HLA-E - major histocompatibility complex, class i, e, CCL5 - chemokine (c-c motif) ligand 5, NCK2 - nck adaptor protein 2, CCDC88B - coiled-coil domain containing 88b, ZNF335 - zinc finger protein 335, CCR2 - chemokine (c-c motif) receptor 2, SPN - sialophorin, CD6 - cd6 molecule, CD59 - cd59 molecule, complement regulatory protein, …
GO:0050671	positive regulation of lymphocyte proliferation	2.71E-4	3.77E-2	2.69	5903	57	578	15	[SASH3 - sam and sh3 domain containing 3, CD38 - cd38 molecule, HLA-E - major histocompatibility complex, class i, e, CCL5 - chemokine (c-c motif) ligand 5, NCK2 - nck adaptor protein 2, CCDC88B - coiled-coil domain containing 88b, ZNF335 - zinc finger protein 335, CCR2 - chemokine (c-c motif) receptor 2, SPN - sialophorin, CD6 - cd6 molecule, CD59 - cd59 molecule, complement regulatory protein, …
GO:0010608	posttranscriptional regulation of gene expression	3.09E-4	4.25E-2	1.78	5903	212	578	37	[EEF2 - eukaryotic translation elongation factor 2, NCBP2 - nuclear cap binding protein subunit 2, 20kda, DKC1 - dyskeratosis congenita 1, dyskerin, DDX6 - dead (asp-glu-ala-asp) box helicase 6, NCK2 - nck adaptor protein 2, CNOT6L - ccr4-not transcription complex, subunit 6-like, ITGA2 - integrin, alpha 2 (cd49b, alpha 2 subunit of vla-2 receptor), EIF1B - eukaryotic translation initiation facto…
GO:0050794	regulation of cellular process	3.18E-4	4.33E-2	1.12	5903	3330	578	365	[ARAP1 - arfgap with rhogap domain, ankyrin repeat and ph domain 1, HSPA1B - heat shock 70kda protein 1b, NCBP2 - nuclear cap binding protein subunit 2, 20kda, ITM2C - integral membrane protein 2c, TSPAN14 - tetraspanin 14, CLEC2D - c-type lectin domain family 2, member d, PLAC8 - placenta-specific 8, PITPNM1 - phosphatidylinositol transfer protein, membrane-associated 1, CREG1 - cellular repress…
GO:0002757	immune response-activating signal transduction	3.34E-4	4.49E-2	1.83	5903	190	578	34	[BAX - bcl2-associated x protein, IGLV3-25 - immunoglobulin lambda variable 3-25, IGKC - immunoglobulin kappa constant, ICAM2 - intercellular adhesion molecule 2, UBB - ubiquitin b, HLA-DRB1 - major histocompatibility complex, class ii, dr beta 1, HLA-DRA - major histocompatibility complex, class ii, dr alpha, CD14 - cd14 molecule, HLA-DQB1 - major histocompatibility complex, class ii, dq beta 1,…
GO:0045071	negative regulation of viral genome replication	3.77E-4	0.05	3.68	5903	25	578	9	[IFITM1 - interferon induced transmembrane protein 1, RSAD2 - radical s-adenosyl methionine domain containing 2, IFIT1 - interferon-induced protein with tetratricopeptide repeats 1, TNIP1 - tnfaip3 interacting protein 1, MX1 - myxovirus (influenza virus) resistance 1, interferon-inducible protein p78 (mouse), CCL5 - chemokine (c-c motif) ligand 5, OAS1 - 2'-5'-oligoadenylate synthetase 1, 40/46kd…
GO:0072376	protein activation cascade	3.77E-4	4.94E-2	3.68	5903	25	578	9	[RGCC - regulator of cell cycle, IGLV3-25 - immunoglobulin lambda variable 3-25, IGKV1-16 - immunoglobulin kappa variable 1-16, IGKC - immunoglobulin kappa constant, CD55 - cd55 molecule, decay accelerating factor for complement (cromer blood group), CLU - clusterin, IGLV3-19 - immunoglobulin lambda variable 3-19, IGLC7 - immunoglobulin lambda constant 7, IGLV3-21 - immunoglobulin lambda variable…
GO:0046635	positive regulation of alpha-beta T cell activation	3.77E-4	4.88E-2	3.68	5903	25	578	9	[NKAP - nfkb activating protein, IL4R - interleukin 4 receptor, SASH3 - sam and sh3 domain containing 3, CD55 - cd55 molecule, decay accelerating factor for complement (cromer blood group), HLA-E - major histocompatibility complex, class i, e, CD3E - cd3e molecule, epsilon (cd3-tcr complex), ZAP70 - zeta-chain (tcr) associated protein kinase 70kda, RARA - retinoic acid receptor, alpha, CCR2 - che…
GO:0065007	biological regulation	4.04E-4	5.18E-2	1.10	5903	3664	578	396	[ARAP1 - arfgap with rhogap domain, ankyrin repeat and ph domain 1, PLAC8 - placenta-specific 8, PITPNM1 - phosphatidylinositol transfer protein, membrane-associated 1, GDI1 - gdp dissociation inhibitor 1, GDI2 - gdp dissociation inhibitor 2, SERINC3 - serine incorporator 3, SPN - sialophorin, RNF14 - ring finger protein 14, PML - promyelocytic leukemia, PPP1R15B - protein phosphatase 1, regulato…
GO:0071391	cellular response to estrogen stimulus	4.2E-4	5.32E-2	8.17	5903	5	578	4	[SERPINB9 - serpin peptidase inhibitor, clade b (ovalbumin), member 9, RARA - retinoic acid receptor, alpha, MDM2 - mdm2 oncogene, e3 ubiquitin protein ligase, WBP2 - ww domain binding protein 2]
GO:0051707	response to other organism	4.98E-4	6.23E-2	1.79	5903	194	578	34	[IFITM1 - interferon induced transmembrane protein 1, ERAP1 - endoplasmic reticulum aminopeptidase 1, IFIT1 - interferon-induced protein with tetratricopeptide repeats 1, SNX3 - sorting nexin 3, IGKC - immunoglobulin kappa constant, PLAC8 - placenta-specific 8, HLA-E - major histocompatibility complex, class i, e, CCDC88B - coiled-coil domain containing 88b, SERINC3 - serine incorporator 3, SPN -…
GO:0033013	tetrapyrrole metabolic process	5.27E-4	6.52E-2	3.54	5903	26	578	9	[ABCB6 - atp-binding cassette, sub-family b (mdr/tap), member 6, ATPIF1 - atpase inhibitory factor 1, UROS - uroporphyrinogen iii synthase, TSPO - translocator protein (18kda), UROD - uroporphyrinogen decarboxylase, BLVRB - biliverdin reductase b (flavin reductase (nadph)), ALAS2 - aminolevulinate, delta-, synthase 2, SLC25A39 - solute carrier family 25, member 39, FECH - ferrochelatase]
GO:0006897	endocytosis	5.29E-4	6.47E-2	1.89	5903	157	578	29	[IGLV3-25 - immunoglobulin lambda variable 3-25, ITGA4 - integrin, alpha 4 (antigen cd49d, alpha 4 subunit of vla-4 receptor), MARCH2 - membrane-associated ring finger (c3hc4) 2, e3 ubiquitin protein ligase, IGKC - immunoglobulin kappa constant, SNX32 - sorting nexin 32, ITGAL - integrin, alpha l (antigen cd11a (p180), lymphocyte function-associated antigen 1; alpha polypeptide), NME1 - nme/nm23 …
GO:0061024	membrane organization	5.52E-4	6.68E-2	1.59	5903	322	578	50	[RPL26 - ribosomal protein l26, RPL15 - ribosomal protein l15, RAB8B - rab8b, member ras oncogene family, RPL12 - ribosomal protein l12, RPL9 - ribosomal protein l9, SUN2 - sad1 and unc84 domain containing 2, RPL6 - ribosomal protein l6, FLOT2 - flotillin 2, PACSIN2 - protein kinase c and casein kinase substrate in neurons 2, VAMP1 - vesicle-associated membrane protein 1 (synaptobrevin 1), RPL3 -…
GO:0042221	response to chemical	0.0006	7.19E-2	1.33	5903	827	578	108	[IFITM1 - interferon induced transmembrane protein 1, HSPA1B - heat shock 70kda protein 1b, GSTP1 - glutathione s-transferase pi 1, PMS2 - pms2 postmeiotic segregation increased 2 (s. cerevisiae), PSAP - prosaposin, GDI1 - gdp dissociation inhibitor 1, BPHL - biphenyl hydrolase-like (serine hydrolase), SCAP - srebf chaperone, PML - promyelocytic leukemia, CD68 - cd68 molecule, MKI67 - antigen ide…
GO:0001775	cell activation	6.12E-4	7.25E-2	1.69	5903	235	578	39	[BAX - bcl2-associated x protein, ICAM1 - intercellular adhesion molecule 1, ITGA4 - integrin, alpha 4 (antigen cd49d, alpha 4 subunit of vla-4 receptor), CST3 - cystatin c, ITGAL - integrin, alpha l (antigen cd11a (p180), lymphocyte function-associated antigen 1; alpha polypeptide), HLA-E - major histocompatibility complex, class i, e, ELF4 - e74-like factor 4 (ets domain transcription factor), …
GO:0048525	negative regulation of viral process	6.31E-4	7.4E-2	2.71	5903	49	578	13	[IFITM1 - interferon induced transmembrane protein 1, RSAD2 - radical s-adenosyl methionine domain containing 2, IFIT1 - interferon-induced protein with tetratricopeptide repeats 1, TNIP1 - tnfaip3 interacting protein 1, SNX3 - sorting nexin 3, CCL5 - chemokine (c-c motif) ligand 5, TRIM6 - tripartite motif containing 6, TRIM26 - tripartite motif containing 26, PML - promyelocytic leukemia, MX1 -…
GO:0050851	antigen receptor-mediated signaling pathway	6.91E-4	8.02E-2	2.21	5903	88	578	19	[BAX - bcl2-associated x protein, CD38 - cd38 molecule, THEMIS2 - thymocyte selection associated family member 2, IGKC - immunoglobulin kappa constant, LAT - linker for activation of t cells, PSMB7 - proteasome (prosome, macropain) subunit, beta type, 7, UBB - ubiquitin b, HLA-DRB1 - major histocompatibility complex, class ii, dr beta 1, HLA-DRA - major histocompatibility complex, class ii, dr al…
GO:0002181	cytoplasmic translation	7.98E-4	9.16E-2	5.67	5903	9	578	5	[RPL9 - ribosomal protein l9, RPL26 - ribosomal protein l26, RPL6 - ribosomal protein l6, RPL15 - ribosomal protein l15, RPL7L1 - ribosomal protein l7-like 1]
GO:0010941	regulation of cell death	8.25E-4	9.38E-2	1.40	5903	575	578	79	[HSPA1B - heat shock 70kda protein 1b, CARD6 - caspase recruitment domain family, member 6, GSTP1 - glutathione s-transferase pi 1, CST3 - cystatin c, ITM2C - integral membrane protein 2c, PLAC8 - placenta-specific 8, PSAP - prosaposin, NME1 - nme/nm23 nucleoside diphosphate kinase 1, SERINC3 - serine incorporator 3, SUPV3L1 - suppressor of var1, 3-like 1 (s. cerevisiae), LRRK2 - leucine-rich rep…
GO:0043067	regulation of programmed cell death	8.69E-4	9.78E-2	1.42	5903	541	578	75	[HSPA1B - heat shock 70kda protein 1b, CARD6 - caspase recruitment domain family, member 6, GSTP1 - glutathione s-transferase pi 1, CST3 - cystatin c, ITM2C - integral membrane protein 2c, PLAC8 - placenta-specific 8, NME1 - nme/nm23 nucleoside diphosphate kinase 1, SERINC3 - serine incorporator 3, SUPV3L1 - suppressor of var1, 3-like 1 (s. cerevisiae), LRRK2 - leucine-rich repeat kinase 2, CD59 …
GO:0002250	adaptive immune response	8.98E-4	0.1	2.21	5903	83	578	18	[ERAP1 - endoplasmic reticulum aminopeptidase 1, CTSH - cathepsin h, IL4R - interleukin 4 receptor, HLA-E - major histocompatibility complex, class i, e, LAT - linker for activation of t cells, DBNL - drebrin-like, CD84 - cd84 molecule, UNC13D - unc-13 homolog d (c. elegans), CD27 - cd27 molecule, CD6 - cd6 molecule, HLA-DQB1 - major histocompatibility complex, class ii, dq beta 1, TAP2 - transpo…
GO:0042129	regulation of T cell proliferation	9.14E-4	1.01E-1	2.51	5903	57	578	14	[SASH3 - sam and sh3 domain containing 3, HLA-G - major histocompatibility complex, class i, g, HLA-E - major histocompatibility complex, class i, e, CCL5 - chemokine (c-c motif) ligand 5, NCK2 - nck adaptor protein 2, CCDC88B - coiled-coil domain containing 88b, CCR2 - chemokine (c-c motif) receptor 2, SPN - sialophorin, CD6 - cd6 molecule, CD59 - cd59 molecule, complement regulatory protein, CD…
GO:0033591	response to L-ascorbic acid	9.34E-4	1.02E-1	10.21	5903	3	578	3	[GSTP1 - glutathione s-transferase pi 1, CAT - catalase, ITGA2 - integrin, alpha 2 (cd49b, alpha 2 subunit of vla-2 receptor)]
GO:0042981	regulation of apoptotic process	9.54E-4	1.03E-1	1.42	5903	534	578	74	[HSPA1B - heat shock 70kda protein 1b, CARD6 - caspase recruitment domain family, member 6, GSTP1 - glutathione s-transferase pi 1, ITM2C - integral membrane protein 2c, PLAC8 - placenta-specific 8, NME1 - nme/nm23 nucleoside diphosphate kinase 1, SERINC3 - serine incorporator 3, SUPV3L1 - suppressor of var1, 3-like 1 (s. cerevisiae), LRRK2 - leucine-rich repeat kinase 2, CD59 - cd59 molecule, co…
GO:0009636	response to toxic substance	9.65E-4	1.03E-1	2.72	5903	45	578	12	[BAX - bcl2-associated x protein, MBP - myelin basic protein, SRSF9 - serine/arginine-rich splicing factor 9, CDK4 - cyclin-dependent kinase 4, CST3 - cystatin c, INMT - indolethylamine n-methyltransferase, MAPK3 - mitogen-activated protein kinase 3, CCL5 - chemokine (c-c motif) ligand 5, BPHL - biphenyl hydrolase-like (serine hydrolase), DHX15 - deah (asp-glu-ala-his) box helicase 15, FECH - fer…
GO:0044699	single-organism process	9.87E-4	1.05E-1	1.10	5903	3514	578	379	[HSPA1B - heat shock 70kda protein 1b, NCBP2 - nuclear cap binding protein subunit 2, 20kda, ITM2C - integral membrane protein 2c, PQLC2 - pq loop repeat containing 2, PLAC8 - placenta-specific 8, PITPNM1 - phosphatidylinositol transfer protein, membrane-associated 1, CREG1 - cellular repressor of e1a-stimulated genes 1, NDUFA1 - nadh dehydrogenase (ubiquinone) 1 alpha subcomplex, 1, 7.5kda, ELF4…
