# Supplementary material for: Deciphering the genetic regulation of peripheral blood transcriptome in pigs through expression genome-wide association study and allele-specific expression analysis
Source: BMC Genomics. 2017 Dec 13;18:967. doi: 10.1186/s12864-017-4354-6 (PMC5729405; doi:10.1186/s12864-017-4354-6)
Supplement: Supplementary file 14 — QTLs in AnimalQTLdb (<10 Mb) for pigs harbouring at least one eQTL-SNP. (XLSX 90 kb) [file 12864_2017_4354_MOESM14_ESM.xlsx]

## Sheet: Feuille1
Additional file 14: Table S8. QTLs in AnimalQTLdb (<10Mb) for pigs harbouring at least one eQTL-SNP
Chromosome	Start position QTL	End position QTL	Phenotypes
1	3008501	3977158	Intramuscular fat content QTL (29590)
1	6986588	6986628	Backfat at rump QTL (23304)
1	7939563	8069663	Drip loss QTL (7867)
1	7939563	8069663	Drip loss QTL (7899)
1	7939563	8069663	Drip loss QTL (8030)
1	7939563	8069663	Drip loss QTL (8147)
1	7954082	8084181	Average backfat thickness QTL (267)
1	7964370	10707403	Musculus gluteus weight QTL (1276)
1	7964370	16114132	Melting point QTL (3123)
1	7964370	16114132	Palmitoleic acid content QTL (3109)
1	7964370	16114132	Palmitoleic acid content QTL (3118)
1	7964370	16114132	Stearic acid content QTL (3111)
1	7964370	16114132	Stearic acid content QTL (3119)
1	8715201	12868209	CIE-a* QTL (28043)
1	8715201	12868209	CIE-b* QTL (28044)
1	8715201	12868209	CIE-L* QTL (28045)
1	9246659	9336595	Drip loss QTL (8053)
1	9246659	9336595	Drip loss QTL (8338)
1	9246659	9336595	Drip loss QTL (8598)
1	9324566	9324606	Residual feed intake QTL (31336)
1	9999863	10264707	Drip loss QTL (7871)
1	9999863	10264707	Drip loss QTL (7896)
1	9999863	10264707	Drip loss QTL (8587)
1	10707403	16114132	average daily gain QTL (319)
1	10707403	16114132	Salmonella count in liver QTL (11554)
1	10903449	10931163	Body weight (birth) QTL (22967)
1	11257729	11533083	Drip loss QTL (8417)
1	11257729	11533083	Drip loss QTL (8432)
1	12249629	12541308	Red cell distribution width QTL (7216)
1	14013581	14153111	Drip loss QTL (7827)
1	14013581	14153111	Drip loss QTL (7829)
1	14013581	14153111	Drip loss QTL (7994)
1	14013581	14153111	Drip loss QTL (8024)
1	14013581	14153111	Drip loss QTL (8034)
1	15715768	15880718	Body weight (birth) QTL (22968)
1	15919010	16194016	Drip loss QTL (7859)
1	15919010	16194016	Drip loss QTL (8294)
1	15919010	16194016	Drip loss QTL (8302)
1	15919010	16194016	Drip loss QTL (8365)
1	15919010	16194016	Drip loss QTL (8487)
1	15919010	16194016	Drip loss QTL (8571)
1	16114132	20064508	Red cell distribution width QTL (12284)
1	16114132	22514169	Neck weight QTL (2841)
1	16135015	16221205	Corpus luteum number QTL (31821)
1	17421909	18352419	Body weight QTL (66275)
1	18175502	18472598	Drip loss QTL (7768)
1	18175502	18472598	Drip loss QTL (8004)
1	18175502	18472598	Drip loss QTL (8048)
1	18175502	18472598	Drip loss QTL (8482)
1	20025453	20115068	Salmonella count in liver and spleen QTL (11556)
1	20025453	20115068	Salmonella count in liver QTL (11555)
1	20064508	24647055	CD4-positive/CD8-positive leukocyte ratio QTL (17835)
1	20064508	24647055	CD4-positive leukocyte percentage QTL (17833)
1	20064508	24647055	CD4-positive leukocyte percentage QTL (17834)
1	20995416	21041347	Drip loss QTL (7838)
1	20995416	21041347	Drip loss QTL (7866)
1	20995416	21041347	Drip loss QTL (8141)
1	20995416	21041347	Drip loss QTL (8143)
1	20995416	21041347	Drip loss QTL (8227)
1	20995416	21041347	Drip loss QTL (8409)
1	24398772	24466015	Lymphocyte number QTL (13483)
1	24398772	24466015	Lymphocyte percentage QTL (13480)
1	24398772	24466015	Lymphocyte percentage QTL (13484)
1	24398772	24466015	Neutrophil percentage QTL (13482)
1	24398772	24466015	Pseudorabies virus antibody titer QTL (13481)
1	24419512	24486755	Drip loss QTL (7745)
1	24419512	24486755	Drip loss QTL (8067)
1	24419512	24486755	Drip loss QTL (8619)
1	27020977	27899646	Feed conversion ratio QTL (29552)
1	28050709	28899322	Feed conversion ratio QTL (29553)
1	30337524	32683141	CIE-b* QTL (28047)
1	30337524	32683141	pH 24 hr post mortem (ham) QTL (28046)
1	30347157	30704475	Drip loss QTL (17825)
1	30347157	30704475	pH 24 hr post-mortem (loin) QTL (17824)
1	34692239	35120284	Litter weight, piglets born alive QTL (18490)
1	34692239	35120284	Litter weight, piglets born alive QTL (18492)
1	34692239	35120284	Total number born QTL (18485)
1	35898153	36238562	body weight (60 days) QTL (723)
1	35898153	36238562	Femur length QTL (6498)
1	35898153	36238562	Saturated fatty acid content QTL (31351)
1	36111041	36185689	Body weight (birth) QTL (22970)
1	36144885	46089931	Drip loss QTL (7791)
1	36144885	46089931	Drip loss QTL (7793)
1	36144885	46089931	Drip loss QTL (7821)
1	36144885	46089931	Drip loss QTL (7828)
1	36144885	46089931	Drip loss QTL (7963)
1	36144885	46089931	Drip loss QTL (8052)
1	36144885	46089931	Drip loss QTL (8324)
1	36144885	46089931	Drip loss QTL (8597)
1	36786829	37048483	Drip loss QTL (7777)
1	36786829	37048483	Drip loss QTL (7953)
1	36786829	37048483	Drip loss QTL (7986)
1	36786829	37048483	Drip loss QTL (8180)
1	36786829	37048483	Drip loss QTL (8280)
1	36786829	37048483	Drip loss QTL (8288)
1	36786829	37048483	Drip loss QTL (8396)
1	36786829	37048483	Drip loss QTL (8408)
1	36786829	37048483	Drip loss QTL (8519)
1	36786829	37048483	Drip loss QTL (8559)
1	38334381	40621730	Palmitic acid content QTL (32062)
1	38634124	40136908	Fat weight (total) QTL (65007)
1	40897750	41512948	Drip loss QTL (7756)
1	40897750	41512948	Drip loss QTL (7799)
1	40897750	41512948	Drip loss QTL (7932)
1	40897750	41512948	Drip loss QTL (8099)
1	40897750	41512948	Drip loss QTL (8108)
1	40897750	41512948	Drip loss QTL (8445)
1	47474632	52874641	Carcass weight (cold) QTL (12708)
1	48242275	49057741	Eicosatrienoic acid content QTL (32065)
1	48700407	49297353	Drip loss QTL (7789)
1	48700407	49297353	Drip loss QTL (7797)
1	48700407	49297353	Drip loss QTL (7930)
1	48700407	49297353	Drip loss QTL (7998)
1	48700407	49297353	Drip loss QTL (8070)
1	48700407	49297353	Drip loss QTL (8083)
1	48700407	49297353	Drip loss QTL (8104)
1	48700407	49297353	Drip loss QTL (8224)
1	48700407	49297353	Drip loss QTL (8423)
1	48700407	49297353	Drip loss QTL (8538)
1	48700407	49297353	Drip loss QTL (8604)
1	56004411	59682626	Average feeding rate QTL (22427)
1	56004411	59682626	cis-11-Eicosenoic acid content QTL (22469)
1	56004411	59682626	Daily feed intake QTL (22370)
1	56004411	59682626	Daily feed intake QTL (22384)
1	56004411	59682626	Daily feed intake QTL (22385)
1	56004411	59682626	Daily feed intake QTL (22386)
1	56004411	59682626	Daily feed intake QTL (22387)
1	56004411	59682626	Daily feed intake QTL (22388)
1	56004411	59682626	Daily feed intake QTL (22389)
1	56004411	59682626	Loin muscle area QTL (22343)
1	56004411	59682626	Loin muscle area QTL (22344)
1	56004411	59682626	Loin muscle area QTL (22345)
1	56004411	59682626	Loin muscle area QTL (22351)
1	56004411	59682626	Loin muscle area QTL (22352)
1	56004411	59682626	Loin muscle area QTL (22353)
1	56004411	59682626	Loin muscle area QTL (22354)
1	56004411	59682626	Loin muscle area QTL (22355)
1	56004411	59682626	Loin muscle area QTL (22356)
1	56004411	59682626	Loin muscle area QTL (22357)
1	56004411	59682626	Loin muscle area QTL (22358)
1	56004411	59682626	Loin muscle area QTL (22359)
1	56004411	59682626	Shear force QTL (22433)
1	56004411	59682626	Stearic acid content QTL (22470)
1	61168510	62134791	Scapula length QTL (6499)
1	61940130	62058511	mummified pigs QTL (18291)
1	62368276	62834497	Drip loss QTL (7788)
1	62368276	62834497	Drip loss QTL (7843)
1	62368276	62834497	Drip loss QTL (7844)
1	62368276	62834497	Drip loss QTL (7933)
1	62368276	62834497	Drip loss QTL (7951)
1	62368276	62834497	Drip loss QTL (8187)
1	62368276	62834497	Drip loss QTL (8198)
1	62368276	62834497	Drip loss QTL (8217)
1	62368276	62834497	Drip loss QTL (8260)
1	62368276	62834497	Drip loss QTL (8268)
1	62368276	62834497	Drip loss QTL (8366)
1	62368276	62834497	Drip loss QTL (8488)
1	62379386	62518317	mummified pigs QTL (18269)
1	70908260	72142144	Drip loss QTL (7839)
1	70908260	72142144	Drip loss QTL (7892)
1	70908260	72142144	Drip loss QTL (7907)
1	70908260	72142144	Drip loss QTL (8020)
1	70908260	72142144	Drip loss QTL (8028)
1	70908260	72142144	Drip loss QTL (8188)
1	70908260	72142144	Drip loss QTL (8190)
1	70908260	72142144	Drip loss QTL (8194)
1	70908260	72142144	Drip loss QTL (8220)
1	70908260	72142144	Drip loss QTL (8370)
1	74467285	74849229	Maternal infanticide QTL (30986)
1	81377479	82321575	Spleen weight QTL (8977)
1	81900607	82383795	Drip loss QTL (7811)
1	81900607	82383795	Drip loss QTL (7870)
1	81900607	82383795	Drip loss QTL (7915)
1	81900607	82383795	Drip loss QTL (7999)
1	81900607	82383795	Drip loss QTL (8013)
1	81900607	82383795	Drip loss QTL (8219)
1	81900607	82383795	Drip loss QTL (8371)
1	81900607	82383795	Drip loss QTL (8567)
1	81900607	82383795	Drip loss QTL (8568)
1	83142255	87072923	Linoleic acid content QTL (32100)
1	84733908	85579481	Drip loss QTL (7874)
1	84733908	85579481	Drip loss QTL (7973)
1	84733908	85579481	Drip loss QTL (7983)
1	84733908	85579481	Drip loss QTL (8092)
1	84733908	85579481	Drip loss QTL (8337)
1	84733908	85579481	Drip loss QTL (8429)
1	84733908	85579481	Drip loss QTL (8515)
1	87788568	89684790	Carcass length QTL (13374)
1	89726271	90725946	Drip loss QTL (8109)
1	89726271	90725946	Drip loss QTL (8146)
1	89726271	90725946	Drip loss QTL (8312)
1	89726271	90725946	Drip loss QTL (8454)
1	89726271	90725946	Drip loss QTL (8622)
1	90798092	90916676	Total number born alive QTL (18070)
1	96293184	103886375	Drip loss QTL (7766)
1	96293184	103886375	Drip loss QTL (7845)
1	96293184	103886375	Drip loss QTL (8208)
1	96293184	103886375	Drip loss QTL (8266)
1	96293184	103886375	Drip loss QTL (8272)
1	96293184	103886375	Drip loss QTL (8286)
1	96293184	103886375	Drip loss QTL (8321)
1	96293184	103886375	Drip loss QTL (8325)
1	96293184	103886375	Drip loss QTL (8402)
1	96293184	103886375	Drip loss QTL (8403)
1	96293184	103886375	Drip loss QTL (8450)
1	96293184	103886375	Drip loss QTL (8467)
1	96293184	103886375	Drip loss QTL (8469)
1	96293184	103886375	Drip loss QTL (8495)
1	96293184	103886375	Drip loss QTL (8502)
1	97694444	99551472	Carcass length QTL (13362)
1	97694444	99551472	Spleen weight QTL (13289)
1	103891575	112246100	Linoleic acid content QTL (32101)
1	107871792	109893944	Body weight QTL (65008)
1	107871792	109893944	Fat weight (total) QTL (65009)
1	117195972	117619360	Meat color-L QTL (231)
1	118207676	119841750	uterine horn length QTL (18365)
1	119676860	119676900	CIE-b* QTL (23046)
1	119676860	119676900	CIE-L* QTL (23047)
1	119676860	119676900	Meat color score QTL (23044)
1	119676860	119676900	pH 24 hr post-mortem (loin) QTL (23045)
1	120190886	120307666	Drip loss QTL (7767)
1	120190886	120307666	Drip loss QTL (7850)
1	120190886	120307666	Drip loss QTL (8010)
1	120190886	120307666	Drip loss QTL (8075)
1	120190886	120307666	Drip loss QTL (8447)
1	120190886	120307666	Drip loss QTL (8561)
1	120190886	120307666	Drip loss QTL (8630)
1	122386291	125331494	Linoleic acid content QTL (32102)
1	124017056	128274928	Body weight QTL (65010)
1	124017056	128274928	Fat percentage in carcass QTL (65011)
1	124017056	128274928	Fat weight (total) QTL (65012)
1	124971385	125450742	Drip loss QTL (7928)
1	124971385	125450742	Drip loss QTL (7990)
1	124971385	125450742	Drip loss QTL (8050)
1	124971385	125450742	Drip loss QTL (8148)
1	124971385	125450742	Drip loss QTL (8440)
1	124971385	125450742	Drip loss QTL (8590)
1	124971385	125450742	Drip loss QTL (8611)
1	125216064	125424741	Total number born alive QTL (15975)
1	125216064	125424741	Total number born QTL (15974)
1	126441872	128274928	Lean meat weight QTL (65013)
1	126920321	128265522	Drip loss QTL (7853)
1	126920321	128265522	Drip loss QTL (7909)
1	126920321	128265522	Drip loss QTL (8029)
1	126920321	128265522	Drip loss QTL (8072)
1	126920321	128265522	Drip loss QTL (8089)
1	126920321	128265522	Drip loss QTL (8200)
1	126920321	128265522	Drip loss QTL (8372)
1	126920321	128265522	Drip loss QTL (8576)
1	127044762	128389964	Average backfat thickness QTL (2904)
1	127044762	128389964	average daily gain QTL (2886)
1	127044762	128389964	Front feet conformation QTL (11849)
1	130284608	135347616	Fat percentage in carcass QTL (65014)
1	130351360	135347616	Lean meat percentage QTL (65015)
1	134741085	142302138	Cross-sectional area of type IIa muscle fibers QTL (10236)
1	136896479	137635114	Heart weight QTL (13273)
1	137226009	141252903	Linoleic acid content QTL (32103)
1	140203683	140785230	Backfat at rump QTL (17872)
1	140203683	140785230	Dressing percentage QTL (17871)
1	140716292	141412550	Average backfat thickness QTL (17773)
1	140716292	141412550	Conductivity 45 minutes post-mortem QTL (17772)
1	140716292	141412550	Loin muscle area QTL (17771)
1	140716292	141412550	pH 24 hr post mortem (ham) QTL (17770)
1	140783920	143602160	Fat percentage in carcass QTL (65016)
1	159526309	159869564	Melanoma susceptibility QTL (7585)
1	163606531	163606571	Teat number QTL (57008)
1	163782468	163977023	Total number born alive QTL (22922)
1	164281987	166283003	androstenone, laboratory QTL (18654)
1	176186716	177757558	Body weight QTL (66268)
1	176767211	177401900	Drip loss QTL (7761)
1	176767211	177401900	Drip loss QTL (7852)
1	176767211	177401900	Drip loss QTL (8111)
1	176767211	177401900	Drip loss QTL (8229)
1	176767211	177401900	Drip loss QTL (8322)
1	176767211	177401900	Drip loss QTL (8435)
1	176767211	177401900	Drip loss QTL (8516)
1	177006325	177006365	backfat at last rib QTL (16305)
1	177006325	177006365	Backfat at tenth rib QTL (16331)
1	177006345	177966091	average daily gain QTL (22216)
1	177006345	177966091	average daily gain QTL (22217)
1	177006345	177966091	average daily gain QTL (22218)
1	177006345	177966091	average daily gain QTL (22219)
1	177006345	177966091	average daily gain QTL (22220)
1	177006345	177966091	average daily gain QTL (22221)
1	177006345	177966091	average daily gain QTL (22222)
1	177006345	177966091	Daily feed intake QTL (22196)
1	181956464	182562832	Fat weight (total) QTL (65018)
1	183509646	183509686	Obesity index QTL (55837)
1	188040991	188370953	Drip loss QTL (7738)
1	188040991	188370953	Drip loss QTL (7775)
1	188040991	188370953	Drip loss QTL (7778)
1	188040991	188370953	Drip loss QTL (7856)
1	188040991	188370953	Drip loss QTL (7865)
1	188040991	188370953	Drip loss QTL (7878)
1	188040991	188370953	Drip loss QTL (7879)
1	188040991	188370953	Drip loss QTL (7911)
1	188040991	188370953	Drip loss QTL (7952)
1	188040991	188370953	Drip loss QTL (7996)
1	188040991	188370953	Drip loss QTL (8026)
1	188040991	188370953	Drip loss QTL (8193)
1	188040991	188370953	Drip loss QTL (8237)
1	188040991	188370953	Drip loss QTL (8255)
1	188040991	188370953	Drip loss QTL (8261)
1	188040991	188370953	Drip loss QTL (8274)
1	188040991	188370953	Drip loss QTL (8326)
1	188040991	188370953	Drip loss QTL (8341)
1	188040991	188370953	Drip loss QTL (8375)
1	188040991	188370953	Drip loss QTL (8386)
1	188040991	188370953	Drip loss QTL (8395)
1	188040991	188370953	Drip loss QTL (8471)
1	188040991	188370953	Drip loss QTL (8485)
1	188040991	188370953	Drip loss QTL (8489)
1	188040991	188370953	Drip loss QTL (8525)
1	188040991	188370953	Drip loss QTL (8532)
1	188040991	188370953	Drip loss QTL (8550)
1	188040991	188370953	Drip loss QTL (8552)
1	188040991	188370953	Drip loss QTL (8574)
1	188040991	188370953	Drip loss QTL (8589)
1	188040991	188370953	Drip loss QTL (8594)
1	188040991	188370953	Drip loss QTL (8603)
1	194055592	195653836	Liver weight QTL (8971)
1	205583465	205699906	Corpus luteum number QTL (31827)
1	205672072	205916851	Removal parity QTL (15992)
1	205672072	205954566	Total number born alive QTL (15977)
1	205672072	205954566	Total number born QTL (15976)
1	206409033	206561347	Drip loss QTL (7860)
1	206409033	206561347	Drip loss QTL (7868)
1	206409033	206561347	Drip loss QTL (8404)
1	212806587	213115582	Maternal infanticide QTL (17665)
1	212806587	213115582	Maternal infanticide QTL (17666)
1	212806587	213115582	Maternal infanticide QTL (17667)
1	212806587	213115582	Plasma droplet rate QTL (18326)
1	212806587	213115582	Plasma droplet rate QTL (18331)
1	212806587	213115582	Semen volume QTL (18329)
1	212806587	213115582	Sperm concentration QTL (18328)
1	212806587	213115582	Sperm motility QTL (18325)
1	212806587	213115582	Sperm motility QTL (18330)
1	212806587	213115582	Total number born alive QTL (18327)
1	212975009	213115582	Biceps brachii length QTL (8699)
1	220801047	228164160	Ratio of glycolytic muscles weight to ham meat and bone weight QTL (1277)
1	222444454	223968897	Drip loss QTL (7749)
1	222444454	223968897	Drip loss QTL (7809)
1	222444454	223968897	Drip loss QTL (7912)
1	222444454	223968897	Drip loss QTL (7967)
1	222444454	223968897	Drip loss QTL (8021)
1	222444454	223968897	Drip loss QTL (8046)
1	222444454	223968897	Drip loss QTL (8088)
1	222444454	223968897	Drip loss QTL (8170)
1	222444454	223968897	Drip loss QTL (8174)
1	222444454	223968897	Drip loss QTL (8239)
1	222444454	223968897	Drip loss QTL (8369)
1	224420261	225391767	Cross-sectional area of type I muscle fibers QTL (10237)
1	226764071	233806417	Abdominal fat weight QTL (849)
1	226764071	233806417	Average backfat thickness QTL (12734)
1	226764071	233806417	Average backfat thickness QTL (12735)
1	226764071	233806417	Average backfat thickness QTL (830)
1	226764071	233806417	Backfat at tenth rib QTL (844)
1	226764071	233806417	Backfat weight QTL (834)
1	226764071	233806417	Dressing percentage QTL (838)
1	226764071	233806417	External fat on ham QTL (839)
1	226764071	233806417	Lean cuts percentage QTL (806)
1	226764071	233806417	Lean meat percentage QTL (832)
1	226764071	233806417	Liver weight QTL (870)
1	226764071	233806417	Shoulder subcutaneous fat thickness QTL (869)
1	227939576	228655689	average daily gain QTL (495)
1	227939576	228655689	Umbilical hernia QTL (8743)
1	228164160	233806417	Band-formed neutrophil number QTL (4258)
1	228164160	233806417	CD8-positive leukocyte number QTL (4259)
1	232607743	242344389	Musculus biceps femoris and ham ratio QTL (1273)
1	233806417	242497921	Total shear work QTL (3981)
1	241095723	242169049	Drip loss QTL (8000)
1	241095723	242169049	Drip loss QTL (8318)
1	241095723	242169049	Drip loss QTL (8363)
1	241095723	242169049	Drip loss QTL (8565)
1	241095723	242169049	Drip loss QTL (8575)
1	242136986	242390514	pH 45 minutes post mortem QTL (7621)
1	242344389	242406946	Carcass length QTL (8989)
1	242344389	252283830	Musculus biceps femoris and ham meat and bone ratio QTL (1274)
1	243819920	244738373	Drip loss QTL (8298)
1	243819920	244738373	Drip loss QTL (8580)
1	249045064	249045104	Obesity index QTL (55822)
1	252283830	257944209	average daily gain QTL (5929)
1	252283830	257944209	backfat at last rib QTL (5957)
1	252283830	257944209	Fat to meat ratio QTL (5959)
1	255546785	256060411	Adipocyte diameter QTL (12817)
1	255546785	256060411	Fat to meat ratio QTL (12740)
1	257201875	257417453	Drip loss QTL (7925)
1	257201875	257417453	Drip loss QTL (7926)
1	257201875	257417453	Drip loss QTL (7971)
1	257201875	257417453	Drip loss QTL (7974)
1	257201875	257417453	Drip loss QTL (8079)
1	257201875	257417453	Drip loss QTL (8095)
1	257201875	257417453	Drip loss QTL (8117)
1	257201875	257417453	Drip loss QTL (8161)
1	257201875	257417453	Drip loss QTL (8233)
1	257201875	257417453	Drip loss QTL (8279)
1	257201875	257417453	Drip loss QTL (8311)
1	257201875	257417453	Drip loss QTL (8479)
1	257201875	257417453	Drip loss QTL (8530)
1	257280105	257629372	Body weight (birth) QTL (22972)
1	262171893	263251888	Fat to meat ratio QTL (12738)
1	263251888	263976068	Average glycolytic potential QTL (5851)
1	263976068	264899125	Drip loss QTL (8203)
1	263976068	264899125	Drip loss QTL (8359)
1	263976068	264899125	Drip loss QTL (8361)
1	263976068	264899125	Drip loss QTL (8513)
1	264621130	265374669	Adipocyte diameter QTL (12818)
1	266110666	266307014	Residual glycogen QTL (5858)
1	267026000	267994055	Lumbar vertebra number QTL (64700)
1	267315525	267851900	Average glycogen QTL (5862)
1	267851900	268261554	ACTH level variations QTL (476)
1	275081518	275578361	Drip loss QTL (7748)
1	275081518	275578361	Drip loss QTL (7961)
1	275081518	275578361	Drip loss QTL (8031)
1	276112956	276982150	Spinal curvature QTL (64701)
1	277440504	280195684	Vertebra number QTL (7232)
1	278691511	278957579	Average backfat thickness QTL (31792)
1	278691511	278957579	average daily gain QTL (18540)
1	278691511	278957579	average daily gain QTL (18541)
1	278691511	278957579	average daily gain QTL (18543)
1	278691511	278957579	Body weight (slaughter) QTL (18542)
1	278691511	278957579	Corpus luteum number QTL (31790)
1	278691511	278957579	Gestation length QTL (18539)
1	278691511	278957579	Gestation length QTL (31789)
1	278691511	278957579	Japanese color scale QTL (31794)
1	278691511	278957579	Lean meat percentage QTL (31793)
1	278691511	278957579	Loin muscle area QTL (31791)
1	278873053	278954618	Total number born QTL (18221)
1	280452736	280591990	Oleic acid content QTL (7406)
1	280924929	284793582	Left teat number QTL (6463)
1	280924929	284793582	Teat number QTL (6480)
1	282037513	282037553	Scapula length QTL (57312)
1	286501984	292955427	average daily gain QTL (3665)
1	286501984	292955427	backfat at last rib QTL (3666)
1	287846097	292955427	backfat above muscle dorsi QTL (5207)
1	288244371	292955427	body weight (10 weeks) QTL (168)
1	288808388	293542528	Average backfat thickness QTL (192)
1	288808388	293542528	Average backfat thickness QTL (193)
1	288808388	293542528	Average backfat thickness QTL (194)
1	288808388	293542528	Average backfat thickness QTL (195)
1	288808388	293542528	Average backfat thickness QTL (196)
1	288887815	292955427	backfat at mid-back QTL (5241)
1	289571736	293542528	average daily gain QTL (170)
1	290786847	291056432	Backfat at last lumbar QTL (574)
1	291986956	292955427	Body weight (3 weeks) QTL (167)
1	292036476	292998740	PRRSV susceptibility QTL (31799)
1	292845492	293065884	Hind feet conformation QTL (8914)
1	292845492	293065884	Hind leg conformation QTL (8909)
1	292845492	293065884	Hind leg conformation QTL (8911)
1	293020147	293991451	Thoracic vertebra number QTL (64702)
1	294736101	294772389	Drip loss QTL (7802)
1	299038375	307576631	Loin and ham percentage in carcass QTL (377)
1	299053636	299053676	Front feet conformation QTL (16499)
1	301030268	301126002	Corpus luteum number QTL (31830)
1	303030788	303030828	Front feet conformation QTL (16500)
1	303486931	303486971	Teat number QTL (31301)
1	303719454	303972175	Drip loss QTL (8157)
1	304843264	304843304	Ham meat percentage QTL (32703)
1	305236608	305947872	Fat percentage in carcass QTL (65019)
1	305764544	308125760	Fat weight (total) QTL (65021)
1	306172623	315321322	Percentage of backfat and leaf fat in carcass QTL (403)
1	308981775	308981815	Hind leg conformation QTL (16475)
1	310794528	312532288	Fat percentage in carcass QTL (65022)
2	211101	489542	Number of stillborn QTL (18094)
2	482396	1972781	Cooking loss QTL (6001)
2	609757	2387169	Average backfat thickness QTL (3774)
2	609757	2387169	Average backfat thickness QTL (5964)
2	609757	2387169	Average backfat thickness QTL (628)
2	609757	2387169	average daily gain QTL (5932)
2	609757	2387169	average daily gain QTL (904)
2	609757	2387169	Backfat at last lumbar QTL (3776)
2	609757	2387169	backfat at last rib QTL (3775)
2	609757	2387169	Backfat at tenth rib QTL (3777)
2	609757	2387169	Body weight (weaning) QTL (5935)
2	609757	2387169	Conductivity 24 hours post-mortem QTL (921)
2	609757	2387169	Feed conversion ratio QTL (5160)
2	609757	2387169	Ham meat weight QTL (625)
2	609757	2387169	Head weight QTL (1252)
2	609757	2387169	Heart weight QTL (629)
2	609757	2387169	Heart weight QTL (898)
2	609757	2387169	Lean meat + bone in ham + back QTL (626)
2	609757	2387169	Lean meat percentage QTL (624)
2	609757	2387169	Loin muscle area QTL (627)
2	609757	2387169	Loin weight QTL (5174)
2	609757	2387169	Reflectance value QTL (630)
2	609757	2948442	Average backfat thickness QTL (2935)
2	609757	2948442	Backfat at last lumbar QTL (3153)
2	609757	2948442	backfat at last rib QTL (2934)
2	609757	2948442	Backfat at tenth rib QTL (2932)
2	609757	2948442	Backfat thickness between 3rd and 4th rib QTL (3154)
2	609757	2948442	Backfat weight QTL (3152)
2	609757	2948442	Lean meat percentage QTL (3155)
2	609757	2948442	Loin muscle area QTL (2936)
2	609757	2948442	Loin weight QTL (3151)
2	609757	4908092	Loin weight QTL (17539)
2	609757	5564838	Average backfat thickness QTL (17557)
2	609757	7064440	Average backfat thickness QTL (17538)
2	609757	7440323	Gait score (hind) QTL (8938)
2	609757	7440323	Teat number QTL (593)
2	609757	8499847	average daily gain QTL (4170)
2	609757	8499847	backfat at P2 position QTL (4111)
2	609757	8499847	Body weight (slaughter) QTL (4244)
2	609757	8499847	Carcass length QTL (4112)
2	609757	8499847	Carcass length QTL (4174)
2	609757	8499847	Carcass weight (hot) QTL (4175)
2	609757	8499847	Carcass weight (hot) QTL (4245)
2	609757	8499847	Conductivity 24 hours postmortem (ham) QTL (4118)
2	609757	8499847	Conductivity 24 hours postmortem (ham) QTL (4177)
2	609757	8499847	Conductivity 45 minutes post-mortem QTL (4117)
2	609757	8499847	External fat on loin QTL (4114)
2	609757	8499847	Lean meat percentage QTL (4113)
2	609757	8499847	PH for Longissmus dorsi QTL (4115)
2	609757	8499847	PH for Longissmus dorsi QTL (4173)
2	609757	8499847	PH for Longissmus dorsi QTL (4176)
2	609757	8499847	pH for Semimembranosus QTL (4116)
2	609757	9469069	Bone mineral content QTL (17636)
2	609757	9469069	Osteochondrosis score QTL (17637)
2	920370	1771970	Number of stillborn QTL (18095)
2	1289192	1289232	backfat at last rib QTL (16309)
2	1289192	1289232	Ham meat percentage QTL (32706)
2	1289192	1289232	Lean meat percentage QTL (32720)
2	1972781	2620312	hematocrit QTL (17932)
2	1972781	2620312	hematocrit QTL (17933)
2	1972781	2620312	hematocrit QTL (17934)
2	1972781	2620312	Hemoglobin QTL (17929)
2	1972781	2620312	Hemoglobin QTL (17930)
2	1972781	2620312	Hemoglobin QTL (17931)
2	1972781	2620312	Immunoglobulin G level QTL (17939)
2	1972781	2620312	Platelet count QTL (17936)
2	1972781	2620312	Platelet count QTL (17937)
2	1972781	2620312	Red cell distribution width QTL (17935)
2	1972781	2620312	White blood cell counts QTL (17938)
2	2387169	11475306	Melanoma susceptibility QTL (7569)
2	2387169	2948442	Backfat at last lumbar QTL (2933)
2	2387169	2948442	Knuckle ham weight QTL (3057)
2	2387169	7440323	Loin muscle area QTL (38052)
2	2732773	2948442	backfat at last rib QTL (7303)
2	2732773	2948442	Backfat thickness between 3rd and 4th rib QTL (7301)
2	2732773	2948442	Backfat thickness between 3rd and 4th rib QTL (7302)
2	2732773	2948442	Carcass weight (hot) QTL (7304)
2	2732773	2948442	Ham weight QTL (7306)
2	2732773	2948442	Ham weight QTL (7307)
2	2732773	2948442	Loin muscle area QTL (7305)
2	2732773	2948442	Shoulder weight QTL (7308)
2	2948442	10384768	PH for Longissmus dorsi QTL (2972)
2	2948442	7081718	CIE-L* QTL (2971)
2	2948442	8137068	Cooking loss QTL (2970)
2	2948442	9094500	Lean meat + bone in back QTL (507)
2	2948442	9094500	Lean meat + bone in ham + back QTL (505)
2	2948442	9094500	Lean meat percentage QTL (502)
2	2992906	2992946	Ham meat percentage QTL (32711)
2	2992906	2992946	Lean meat percentage QTL (32724)
2	2992926	3126644	backfat at last rib QTL (5740)
2	2992926	3126644	Loin muscle area QTL (5751)
2	2999283	3275040	Conductivity 24 hours postmortem (ham) QTL (21572)
2	2999283	3275040	Water holding capacity QTL (745)
2	3236812	3236852	Ham meat percentage QTL (32712)
2	3236812	3236852	Lean meat percentage QTL (32725)
2	5564838	10655391	Loin weight QTL (5133)
2	5939623	5939663	Shear force QTL (69503)
2	5984328	5984368	Shear force QTL (69504)
2	6018105	6018145	Lean meat percentage QTL (32728)
2	6094542	10943541	Loin and neck meat weight QTL (810)
2	6280793	6414306	mummified pigs QTL (4568)
2	6476436	6620331	Average backfat thickness QTL (5749)
2	6476436	6620331	Heart weight QTL (8963)
2	6636615	12560715	External fat on ham QTL (5147)
2	6947966	7124118	Arachidonic acid content QTL (31547)
2	6947966	7124118	Arachidonic acid content QTL (31553)
2	6947966	7124118	Arachidonic acid content QTL (31559)
2	6947966	7124118	cis-Vaccenic acid content QTL (31545)
2	6947966	7124118	Fatty acid C18:1 to C18:0 ratio QTL (31561)
2	6947966	7124118	Fatty acid C20:3 to C18:2 ratio QTL (31560)
2	6947966	7124118	Fatty acid C20:3 to C18:2 ratio QTL (31562)
2	6947966	7124118	Intramuscular fat content QTL (31554)
2	6947966	7124118	Linoleic acid content QTL (31546)
2	6947966	7124118	Linoleic acid content QTL (31552)
2	6947966	7124118	Linoleic acid content QTL (31558)
2	6947966	7124118	Myristic acid content QTL (31549)
2	6947966	7124118	Myristic acid content QTL (31555)
2	6947966	7124118	Palmitic acid content QTL (31544)
2	6947966	7124118	Palmitic acid content QTL (31550)
2	6947966	7124118	Palmitoleic acid content QTL (31551)
2	6947966	7124118	Palmitoleic acid content QTL (31556)
2	6947966	7124118	Stearic acid content QTL (31557)
2	6947966	7124118	Subcutaneous fat thickness QTL (31548)
2	7012572	9118948	Fat weight (total) QTL (65023)
2	7016156	7998883	Spinal curvature QTL (64679)
2	7042454	8150438	Fat percentage in carcass QTL (65024)
2	7042454	8150438	Lean meat percentage QTL (65025)
2	7440323	13366532	CSFV antibody level QTL (37538)
2	7440323	13366532	Mean corpuscular hemoglobin concentration QTL (12285)
2	7816376	8537748	Body weight QTL (65026)
2	8137068	8601122	Melanoma susceptibility QTL (7568)
2	8548245	8601122	Ham weight QTL (5166)
2	8548245	8601122	Ham weight QTL (5175)
2	9777765	9987663	Number of stillborn QTL (18096)
2	10677424	12726165	Body weight (weaning) QTL (17549)
2	10812661	10812701	Obesity index QTL (55759)
2	10816179	10938428	Average backfat thickness QTL (7529)
2	10846385	18333408	tenderness score QTL (5760)
2	10928312	11025086	CIE-L* QTL (6445)
2	10944442	11055674	Loin muscle area QTL (5750)
2	10944442	11055674	Loin muscle area QTL (5752)
2	10998468	11200467	Loin muscle area QTL (8959)
2	11025920	11097124	Scapula length QTL (6503)
2	11327829	19559392	CIE-a* QTL (17552)
2	12738235	12953350	Loin muscle area QTL (13353)
2	12825989	13080712	Melanoma susceptibility QTL (7586)
2	12897996	13152719	Mean corpuscular hemoglobin content QTL (7218)
2	12927958	12927998	Obesity index QTL (55778)
2	13366532	21136167	Backfat at tenth rib QTL (925)
2	13366532	21136167	Heart weight QTL (917)
2	13366532	21136167	Plateletcrit QTL (12314)
2	13366532	21136167	Platelet distribution width QTL (12313)
2	13366532	21136167	Shoulder subcutaneous fat thickness QTL (926)
2	15441523	21136167	Drip loss QTL (3058)
2	16567093	16709413	Conductivity 45 minutes post-mortem QTL (7608)
2	18370083	18424588	pH 24 hr post-mortem (loin) QTL (18669)
2	23608662	23821400	Backfat at rump QTL (28216)
2	23647150	23647190	Days to 100 kg QTL (62280)
2	28013337	28977392	Average backfat thickness QTL (22294)
2	32864310	35687241	Melting point QTL (3116)
2	32887234	33035020	Average backfat thickness QTL (6243)
2	32887234	33035020	Backfat at last lumbar QTL (6241)
2	32887234	33035020	Backfat at last lumbar QTL (6255)
2	32887234	33035020	Backfat at last lumbar QTL (7366)
2	32887234	33035020	backfat at last rib QTL (7367)
2	32887234	33035020	Backfat at tenth rib QTL (6242)
2	32887234	33035020	Backfat at tenth rib QTL (7368)
2	32887234	33035020	Loin muscle area QTL (6244)
2	32887234	33035020	Loin muscle area QTL (7369)
2	32887234	33035020	Marbling QTL (5756)
2	32887234	33035020	Marbling QTL (6247)
2	32887234	33035020	Marbling QTL (7373)
2	32911900	33011231	Gestation length QTL (18139)
2	32993535	34512802	Teat number QTL (37435)
2	38367026	46378309	Small intestine length QTL (12036)
2	43058757	43257177	Conductivity 24 hours postmortem (ham) QTL (21576)
2	43058757	43257177	Conductivity 24 hours postmortem (ham) QTL (21577)
2	43738502	50996077	Average backfat thickness QTL (9816)
2	43738502	50996077	average daily gain QTL (9821)
2	43738502	50996077	Backfat at last lumbar QTL (9818)
2	43738502	50996077	Backfat at tenth rib QTL (9820)
2	43738502	50996077	Drip loss QTL (9822)
2	43738502	50996077	Fiber type II myosin isoform ratio QTL (9823)
2	43738502	50996077	Loin muscle area QTL (9817)
2	43738502	50996077	Marbling QTL (9819)
2	43738502	50996077	pH 24 hr post-mortem (loin) QTL (6447)
2	44666638	44906584	pH 24 hr post mortem (ham) QTL (31523)
2	44666638	44906584	pH 24 hr post mortem (ham) QTL (31529)
2	44677762	44677802	Front leg conformation QTL (16459)
2	45026774	45986058	Daily feed intake QTL (29546)
2	46053572	46987103	Daily feed intake QTL (29547)
2	46906891	48125078	Gestation length QTL (18140)
2	48332744	48747140	mummified pigs QTL (18241)
2	48332744	49286824	Gestation length QTL (18141)
2	48566767	48733873	Conductivity 24 hours postmortem (ham) QTL (21579)
2	48566767	48733873	Cooking loss QTL (21578)
2	48566767	48733873	pH 24 hr post mortem (ham) QTL (21580)
2	48566767	48733873	pH 24 hr post-mortem (loin) QTL (21581)
2	48606511	49210763	average daily gain QTL (28218)
2	48606511	49210763	Ham weight QTL (28219)
2	49389071	50058217	Gestation length QTL (18142)
2	51054270	59648728	Nonfunctional nipples QTL (7471)
2	51152765	51859731	External fat on ham QTL (12744)
2	54474132	54474172	Mean corpuscular hemoglobin content QTL (27310)
2	54474132	54474172	Mean corpuscular volume QTL (27371)
2	54474132	54474172	Mean platelet volume QTL (27426)
2	54474132	54474172	Platelet-large cell ratio QTL (27432)
2	56004411	59682626	Homolonolenic acid content QTL (22471)
2	58871392	58871432	Mean corpuscular hemoglobin content QTL (27650)
2	59597157	59597197	Mean corpuscular hemoglobin content QTL (27655)
2	59690389	65214802	Body weight (21 weeks) QTL (6254)
2	60056500	60056540	Mean corpuscular hemoglobin content QTL (27661)
2	66309690	66772828	Juiciness score QTL (6258)
2	66489122	66489162	Mean corpuscular hemoglobin content QTL (27683)
2	70124078	72028129	Scrotal/inguinal hernia QTL (8770)
2	70124078	72028129	Umbilical hernia QTL (8745)
2	81020279	81594166	Average glycolytic potential QTL (9814)
2	81020279	81594166	Average lactate QTL (9815)
2	81020279	81594166	Firmness QTL (9808)
2	81020279	81594166	Flavor score QTL (9813)
2	81020279	81594166	Meat color-L QTL (9812)
2	81020279	81594166	Off-Flavor Score QTL (9810)
2	81020279	81594166	pH 48 hr post-mortem (loin) QTL (9809)
2	81020279	81594166	Water holding capacity QTL (9811)
2	81786822	82717608	Platelet distribution width QTL (6315)
2	81786822	82717608	tenderness score QTL (7389)
2	82590246	83714126	LDL cholesterol QTL (9553)
2	82717608	84012417	Average backfat thickness QTL (8639)
2	82717608	84012417	average daily gain QTL (8636)
2	82717608	84012417	average daily gain QTL (8637)
2	82717608	84012417	Backfat at last lumbar QTL (8641)
2	82717608	84012417	Body weight (16 days) QTL (8638)
2	82717608	84012417	Loin muscle area QTL (8640)
2	85008482	85153217	Loin meat weight QTL (6452)
2	85036318	85956326	average daily gain QTL (29536)
2	85819449	86709599	Cross-sectional area of type IIa muscle fibers QTL (10238)
2	85821787	86250066	Backfat thickness between 3rd and 4th rib QTL (747)
2	86066488	86970329	average daily gain QTL (29537)
2	86139057	86139097	Average backfat thickness QTL (28084)
2	86507283	86651570	Corpus luteum number QTL (31832)
2	86709599	87049117	Juiciness score QTL (5757)
2	87274353	87274393	Number of stillborn QTL (95491)
2	90466651	91308314	3 hr-24 hr pH decline QTL (5890)
2	90466651	91308314	Intramuscular fat content QTL (7372)
2	90466651	91308314	PH for Longissmus dorsi QTL (5827)
2	90958605	91572442	Muscle fat content QTL (6245)
2	94432241	95182674	45 min-24 h pH decline QTL (5835)
2	97114267	97816724	Total number born QTL (18182)
2	97114267	97857608	Total number born alive QTL (18062)
2	97154165	97746303	Kidney weight QTL (13299)
2	97154165	97746303	Triglyceride level QTL (9555)
2	97244806	97741662	mummified pigs QTL (18243)
2	97975467	98322520	Shear force QTL (7396)
2	98091605	98997793	Total number born QTL (18183)
2	98244641	98997793	Total number born alive QTL (18063)
2	99209736	99591807	Total number born alive QTL (18064)
2	99209736	99628156	Total number born QTL (18184)
2	104742463	105319888	body weight (8 weeks) QTL (547)
2	105029085	105980680	Thoracic vertebra number QTL (64703)
2	106437532	106437572	Shear force QTL (66244)
2	106886643	107094463	chew score QTL (4275)
2	106886643	107094463	tenderness score QTL (4274)
2	107119123	107336147	Average instron (star probe) force QTL (5763)
2	107119123	107336147	Shear force QTL (7370)
2	107119123	107336147	tenderness score QTL (5761)
2	107582305	108729746	Estimated carcass lean content QTL (5172)
2	107582305	108729746	Loin muscle area QTL (5173)
2	107582305	108729746	Shoulder meat weight QTL (5171)
2	121545985	121790367	Muscle fat content QTL (5753)
2	121582464	122028064	Fat percentage in carcass QTL (65027)
2	121582464	122028064	Fat weight (total) QTL (65028)
2	122414301	122664045	backfat at last rib QTL (5736)
2	122458650	122791407	average daily gain QTL (16949)
2	124021778	124984584	Spinal curvature QTL (64704)
2	124088387	124359505	Semen pH QTL (8682)
2	124088387	124359505	tenderness score QTL (7401)
2	124525211	125086329	Daily feed intake QTL (66264)
2	125009891	125989308	Average backfat thickness QTL (22288)
2	125009891	125989308	Average backfat thickness QTL (22289)
2	125047558	131656956	Shear force QTL (2977)
2	128229377	128982107	Number of stillborn QTL (57527)
2	129544104	133619056	Body weight QTL (65032)
2	129544104	135064176	Fat percentage in carcass QTL (65034)
2	129544104	135064176	Fat weight (total) QTL (65033)
2	129544104	135064176	Lean meat percentage QTL (65035)
2	131656956	133375944	Vertebra number QTL (3943)
2	132410692	140578700	Percentage type IIa fibers QTL (4026)
2	132410692	140578700	Percentage type IIb fibers QTL (4030)
2	133160620	141383161	average daily gain QTL (47)
2	133320965	133435119	Body weight (birth) QTL (22977)
2	133375944	141383161	CIE-b* QTL (3055)
2	133375944	141383161	Outside ham weight QTL (3056)
2	133413795	133593694	Corpus luteum number QTL (31834)
2	137046877	137143347	Corpus luteum number QTL (31835)
2	137719936	139459440	Fat weight (total) QTL (65036)
2	137939184	139319632	Fat percentage in carcass QTL (65037)
2	137977488	139113216	Lean meat percentage QTL (65038)
2	138002690	142235710	Nonfunctional nipples QTL (7454)
2	138865785	147163597	Actinobacillus pleuropneumoniae susceptibility QTL (37563)
2	139359663	148081154	CIE-L* QTL (3983)
2	140050554	140262094	Total number born QTL (18222)
2	140064257	140121618	Maternal infanticide QTL (17646)
2	140064257	140121618	Maternal infanticide QTL (6491)
2	140716292	141412550	Backfat at tenth rib QTL (16335)
2	142306348	142306388	Hind leg conformation QTL (16477)
2	142568860	144814090	androstenone, laboratory QTL (18656)
2	142695248	144808832	Body weight QTL (65039)
2	143055747	143991472	average daily gain QTL (22230)
2	143420936	148081154	Hind feet conformation QTL (11850)
2	146297560	146439119	Body weight (birth) QTL (22978)
2	148081154	154953107	Lactate level QTL (6359)
2	149769854	149769894	Maternal infanticide QTL (30967)
2	150066866	150781390	Loin muscle area QTL (22329)
2	150876080	154117280	Fat weight (total) QTL (65040)
2	151019376	154953107	Meat color score QTL (2978)
2	151156062	155414453	Shoulder weight QTL (23169)
2	151463344	158935864	average daily gain QTL (171)
2	152297333	158443390	Adrenal gland weight QTL (24152)
2	152297333	158443390	Adrenal gland weight QTL (24153)
2	152297333	158443390	Adrenal gland weight QTL (24154)
2	152297333	158443390	Adrenal gland weight QTL (24155)
2	152297333	158443390	Adrenal gland weight QTL (24156)
2	152297333	158443390	Adrenal gland weight QTL (24157)
2	152297333	158443390	Adrenal gland weight QTL (24158)
2	152297333	158443390	Adrenal gland weight QTL (24159)
2	152297333	158443390	Adrenal gland weight QTL (24160)
2	152297333	158443390	Adrenal gland weight QTL (24161)
2	152297333	158443390	Adrenal gland weight QTL (24162)
2	152297333	158443390	Adrenal gland weight QTL (24163)
2	152297333	158443390	Adrenal gland weight QTL (24164)
2	152297333	158443390	Adrenal gland weight QTL (24165)
2	152297333	158443390	Adrenal gland weight QTL (24166)
2	152297333	158443390	Adrenal gland weight QTL (24167)
2	152297333	158443390	Adrenal gland weight QTL (24168)
2	152297333	158443390	Adrenal gland weight QTL (24169)
2	152297333	158443390	Adrenal gland weight QTL (24170)
2	152297333	158443390	Adrenal gland weight QTL (24171)
2	152297333	158443390	Adrenal gland weight QTL (24172)
2	152297333	158443390	Adrenal gland weight QTL (24173)
2	152297333	158443390	Adrenal gland weight QTL (24174)
2	152297333	158443390	Adrenal gland weight QTL (24175)
2	152297333	158443390	Adrenal gland weight QTL (24176)
2	152297333	158443390	Adrenal gland weight QTL (24177)
2	152297333	158443390	Adrenal gland weight QTL (24178)
2	152297333	158443390	Adrenal gland weight QTL (24179)
2	152297333	158443390	Adrenal gland weight QTL (24180)
2	152297333	158443390	Adrenal gland weight QTL (24181)
2	152297333	158443390	Adrenal gland weight QTL (24182)
2	152297333	158443390	Adrenal gland weight QTL (24183)
2	152297333	158443390	Adrenal gland weight QTL (24184)
2	152297333	158443390	Adrenal gland weight QTL (24185)
2	152297333	158443390	Adrenal gland weight QTL (24186)
2	152297333	158443390	Adrenal gland weight QTL (24187)
2	152297333	158443390	Adrenal gland weight QTL (24188)
2	152297333	158443390	Adrenal gland weight QTL (24189)
2	152297333	158443390	Adrenal gland weight QTL (24190)
2	152297333	158443390	Adrenal gland weight QTL (24191)
2	152297333	158443390	Backfat at rump QTL (23275)
2	152297333	158443390	Backfat at rump QTL (23279)
2	152297333	158443390	Backfat at rump QTL (23296)
2	152297333	158443390	Backfat at rump QTL (23343)
2	152297333	158443390	Backfat at rump QTL (23358)
2	152297333	158443390	Backfat at rump QTL (23371)
2	152297333	158443390	Cholesterol level QTL (23503)
2	152297333	158443390	Cholesterol level QTL (23504)
2	152297333	158443390	Cholesterol level QTL (23505)
2	152297333	158443390	Cholesterol level QTL (23506)
2	152297333	158443390	Cholesterol level QTL (23507)
2	152297333	158443390	Cholesterol level QTL (23508)
2	152297333	158443390	Cholesterol level QTL (23509)
2	152297333	158443390	Cholesterol level QTL (23510)
2	152297333	158443390	Cholesterol level QTL (23511)
2	152297333	158443390	Cholesterol level QTL (23512)
2	152297333	158443390	Cholesterol level QTL (23513)
2	152297333	158443390	Cholesterol level QTL (23514)
2	152297333	158443390	Cholesterol level QTL (23515)
2	152297333	158443390	Cholesterol level QTL (23516)
2	152297333	158443390	Cholesterol level QTL (23517)
2	152297333	158443390	Cholesterol level QTL (23519)
2	152297333	158443390	Cholesterol level QTL (23520)
2	152297333	158443390	Cholesterol level QTL (23521)
2	152297333	158443390	Cholesterol level QTL (23522)
2	152297333	158443390	Cholesterol level QTL (23523)
2	152297333	158443390	Cholesterol level QTL (23524)
2	152297333	158443390	Cortisol level QTL (24120)
2	152297333	158443390	Cortisol level QTL (24121)
2	152297333	158443390	Cortisol level QTL (24122)
2	152297333	158443390	Cortisol level QTL (24123)
2	152297333	158443390	Cortisol level QTL (24124)
2	152297333	158443390	Cortisol level QTL (24125)
2	152297333	158443390	Cortisol level QTL (24126)
2	152297333	158443390	Cortisol level QTL (24127)
2	152297333	158443390	Docosatetraenoic acid content QTL (23518)
2	152297333	158443390	Drip loss QTL (24235)
2	152297333	158443390	HDL/LDL ratio QTL (23601)
2	152297333	158443390	HDL/LDL ratio QTL (23602)
2	152297333	158443390	HDL/LDL ratio QTL (23603)
2	152297333	158443390	HDL/LDL ratio QTL (23604)
2	152297333	158443390	HDL/LDL ratio QTL (23605)
2	152297333	158443390	HDL/LDL ratio QTL (23606)
2	152297333	158443390	HDL/LDL ratio QTL (23607)
2	152297333	158443390	HDL/LDL ratio QTL (23608)
2	152297333	158443390	HDL/LDL ratio QTL (23609)
2	152297333	158443390	Immunoglobulin G level QTL (23474)
2	152297333	158443390	Immunoglobulin G level QTL (23475)
2	152297333	158443390	Immunoglobulin G level QTL (23476)
2	152297333	158443390	Immunoglobulin G level QTL (23477)
2	152297333	158443390	Interferon-gamma level QTL (23447)
2	152297333	158443390	LDL cholesterol QTL (23484)
2	152297333	158443390	LDL cholesterol QTL (23485)
2	152297333	158443390	LDL cholesterol QTL (23486)
2	152297333	158443390	LDL cholesterol QTL (23487)
2	152297333	158443390	LDL cholesterol QTL (23488)
2	152297333	158443390	LDL cholesterol QTL (23489)
2	152297333	158443390	LDL cholesterol QTL (23490)
2	152297333	158443390	LDL cholesterol QTL (23491)
2	152297333	158443390	LDL cholesterol QTL (23492)
2	152297333	158443390	LDL cholesterol QTL (23493)
2	152297333	158443390	LDL cholesterol QTL (23494)
2	152297333	158443390	LDL cholesterol QTL (23495)
2	152297333	158443390	LDL cholesterol QTL (23496)
2	152297333	158443390	LDL cholesterol QTL (23497)
2	152297333	158443390	LDL cholesterol QTL (23527)
2	152297333	158443390	LDL cholesterol QTL (23528)
2	152297333	158443390	LDL cholesterol QTL (23529)
2	152297333	158443390	LDL cholesterol QTL (23530)
2	152297333	158443390	LDL cholesterol QTL (23531)
2	152297333	158443390	LDL cholesterol QTL (23532)
2	152297333	158443390	LDL cholesterol QTL (23533)
2	152297333	158443390	LDL cholesterol QTL (23534)
2	152297333	158443390	LDL cholesterol QTL (23535)
2	152297333	158443390	LDL cholesterol QTL (23536)
2	152297333	158443390	LDL cholesterol QTL (23537)
2	152297333	158443390	LDL cholesterol QTL (23538)
2	152297333	158443390	LDL cholesterol QTL (23539)
2	152297333	158443390	LDL cholesterol QTL (23540)
2	152297333	158443390	LDL cholesterol QTL (23541)
2	152297333	158443390	LDL cholesterol QTL (23542)
2	152297333	158443390	LDL cholesterol QTL (23543)
2	152297333	158443390	LDL cholesterol QTL (23544)
2	152297333	158443390	LDL cholesterol QTL (23545)
2	152297333	158443390	LDL cholesterol QTL (23546)
2	152297333	158443390	LDL cholesterol QTL (23547)
2	152297333	158443390	LDL cholesterol QTL (23548)
2	152297333	158443390	LDL cholesterol QTL (23549)
2	152297333	158443390	LDL cholesterol QTL (23550)
2	152297333	158443390	LDL cholesterol QTL (23551)
2	152297333	158443390	LDL cholesterol QTL (23552)
2	152297333	158443390	LDL cholesterol QTL (23553)
2	152297333	158443390	LDL cholesterol QTL (23554)
2	152297333	158443390	LDL cholesterol QTL (23555)
2	152297333	158443390	LDL cholesterol QTL (23556)
2	152297333	158443390	LDL cholesterol QTL (23557)
2	152297333	158443390	LDL cholesterol QTL (23558)
2	152297333	158443390	LDL cholesterol QTL (23559)
2	152297333	158443390	LDL cholesterol QTL (23560)
2	152297333	158443390	LDL cholesterol QTL (23561)
2	152297333	158443390	LDL cholesterol QTL (23562)
2	152297333	158443390	LDL cholesterol QTL (23563)
2	152297333	158443390	LDL cholesterol QTL (23564)
2	152297333	158443390	LDL cholesterol QTL (23565)
2	152297333	158443390	LDL cholesterol QTL (23566)
2	152297333	158443390	LDL cholesterol QTL (23567)
2	152297333	158443390	LDL cholesterol QTL (23568)
2	152297333	158443390	LDL cholesterol QTL (23569)
2	152297333	158443390	LDL cholesterol QTL (23570)
2	152297333	158443390	LDL cholesterol QTL (23571)
2	152297333	158443390	LDL cholesterol QTL (23572)
2	152297333	158443390	LDL cholesterol QTL (23573)
2	152297333	158443390	LDL cholesterol QTL (23574)
2	152297333	158443390	LDL cholesterol QTL (23575)
2	152297333	158443390	LDL cholesterol QTL (23576)
2	152297333	158443390	LDL cholesterol QTL (23577)
2	152297333	158443390	LDL cholesterol QTL (23578)
2	152297333	158443390	LDL cholesterol QTL (23579)
2	152297333	158443390	LDL cholesterol QTL (23580)
2	152297333	158443390	LDL cholesterol QTL (23581)
2	152297333	158443390	LDL cholesterol QTL (23582)
2	152297333	158443390	LDL cholesterol QTL (23583)
2	152297333	158443390	LDL cholesterol QTL (23584)
2	152297333	158443390	LDL cholesterol QTL (23585)
2	152297333	158443390	LDL cholesterol QTL (23586)
2	152297333	158443390	LDL cholesterol QTL (23587)
2	152297333	158443390	LDL cholesterol QTL (23588)
2	152297333	158443390	LDL cholesterol QTL (23589)
2	152297333	158443390	LDL cholesterol QTL (23590)
2	152297333	158443390	LDL cholesterol QTL (23591)
2	152297333	158443390	LDL cholesterol QTL (23592)
2	152297333	158443390	LDL cholesterol QTL (23593)
2	152297333	158443390	LDL cholesterol QTL (23594)
2	152297333	158443390	LDL cholesterol QTL (23595)
2	152297333	158443390	LDL cholesterol QTL (23596)
2	152297333	158443390	leaf fat percentage QTL (24236)
2	152297333	158443390	Loin weight QTL (23174)
2	152415121	152609871	Carcass length QTL (25313)
2	152415121	152609871	Conductivity 24 hours postmortem (loin) QTL (25307)
2	152415121	152609871	Conductivity 45 minutes post-mortem QTL (25306)
2	152415121	152609871	Drip loss QTL (25305)
2	152415121	152609871	Loin muscle area QTL (25312)
2	152415121	152609871	Meat color-a QTL (25310)
2	152415121	152609871	Meat color-b QTL (25311)
2	152415121	152609871	Meat color-L QTL (25309)
2	152415121	152609871	Meat color OPTO QTL (25304)
2	152415121	152609871	Meat color OPTO QTL (25308)
2	152415121	152609871	pH 24 hr post-mortem (loin) QTL (25303)
2	153116000	153937536	Lean meat percentage QTL (65041)
2	153430960	153937536	Fat percentage in carcass QTL (65042)
2	154953107	157789611	chew score QTL (89)
2	154953107	157789611	tenderness score QTL (90)
2	156102759	156429329	Gestation length QTL (18144)
2	157490314	157768323	Shear force QTL (5555)
2	157916972	162569375	Number of muscle fibers per unit area QTL (2800)
2	157916972	162569375	Total muscle fiber number QTL (2799)
3	1789109	4196549	Body weight QTL (65043)
3	1991646	5542226	Fat weight (total) QTL (65044)
3	3725226	5487562	Fat percentage in carcass QTL (65045)
3	5004645	5897010	Thoracic vertebra number QTL (64705)
3	5384958	6188004	Body weight (birth) QTL (48)
3	6141004	6352691	Average backfat thickness QTL (7259)
3	6188004	14776389	Vertebra number QTL (3947)
3	10645407	10732705	Total number born alive QTL (18088)
3	10645407	10732705	Total number born QTL (18223)
3	10743574	11756686	Body weight QTL (65046)
3	13949105	21947993	average daily gain QTL (497)
3	14776389	21947993	average daily gain QTL (3667)
3	14776389	21947993	average daily gain QTL (4119)
3	14776389	21947993	average daily gain QTL (4120)
3	14776389	21947993	average daily gain QTL (891)
3	14776389	21947993	backfat at last rib QTL (3668)
3	14776389	21947993	backfat at P2 position QTL (4121)
3	14776389	21947993	Blood pH QTL (6322)
3	14776389	21947993	Blood pH QTL (6324)
3	14776389	21947993	Body weight (slaughter) QTL (890)
3	14776389	21947993	Carcass length QTL (3679)
3	14776389	21947993	Carcass length QTL (4122)
3	14776389	21947993	Carcass length QTL (875)
3	14776389	21947993	Conductivity 45 minutes post-mortem QTL (4178)
3	14776389	21947993	Ham weight QTL (878)
3	14776389	21947993	Head weight QTL (888)
3	14776389	21947993	hematocrit QTL (5431)
3	14776389	21947993	Lactate level QTL (6360)
3	14776389	21947993	PH for Longissmus dorsi QTL (3678)
3	14776389	21947993	PH for Longissmus dorsi QTL (3680)
3	14776389	21947993	PH for Longissmus dorsi QTL (4123)
3	14776389	21947993	pH for Semimembranosus QTL (4124)
3	16518098	20520860	skatole, laboratory QTL (18647)
3	16866926	21947993	Skin thickness QTL (283)
3	16866926	23696079	Testicular weight QTL (693)
3	17091063	17859317	Thoracolumbar vertebra number QTL (64706)
3	19951808	19951848	pH 24 hr post mortem (ham) QTL (36238)
3	20006171	20461006	pH for Semimembranosus QTL (5873)
3	20906681	22214908	Thoracic vertebra number QTL (64707)
3	21824455	22879408	CSFV antibody level QTL (37539)
3	23504834	23511423	cis-Vaccenic acid content QTL (17741)
3	23504834	23511423	Intramuscular fat content QTL (17737)
3	27041644	27988181	Thoracic vertebra number QTL (64709)
3	27912117	27925965	Maternal infanticide QTL (30988)
3	29621653	30120718	Maternal infanticide QTL (30989)
3	30652294	31276472	Number of stillborn QTL (18116)
3	30733237	30846173	Total number born QTL (18194)
3	30763041	30846173	mummified pigs QTL (18295)
3	30785362	30929014	Platelet count QTL (7488)
3	30785362	30929014	Platelet count QTL (7491)
3	39128984	39282797	Teat number QTL (37437)
3	45635090	47857099	Right teat number QTL (6474)
3	45635090	47857099	Teat number QTL (6482)
3	47040078	47979489	Average backfat thickness QTL (22285)
3	47985207	48333590	Meat color score QTL (9058)
3	49143585	49365159	Hematin pigmentation QTL (9049)
3	49617663	50127210	Base excess QTL (6338)
3	49617663	50127210	Base excess QTL (6339)
3	49617663	50127210	Body temperature QTL (7487)
3	49617663	50127210	Lactate level QTL (6356)
3	49617663	50127210	Lactate level QTL (6357)
3	49617663	50127210	Platelet count QTL (7489)
3	51625634	51918004	Leaf fat weight QTL (726)
3	56005947	56950047	Body weight (birth) QTL (29600)
3	58013180	58999300	Body weight (birth) QTL (29601)
3	58013180	58999300	Litter birth interval QTL (57516)
3	61544992	61840908	Japanese color scale QTL (16988)
3	61650742	61902413	CIE-L* QTL (9073)
3	70936645	71501488	45 min-24 h pH decline QTL (21592)
3	70936645	71501488	Conductivity 24 hours post-mortem QTL (21591)
3	70936645	71501488	pH 24 hr post-mortem (loin) QTL (21588)
3	71501488	71808053	CIE-L* QTL (21525)
3	71501488	71808053	Meat color score QTL (21526)
3	71501488	71808053	pH 45 minutes post mortem QTL (21518)
3	76408606	76408646	Mean platelet volume QTL (37807)
3	76884637	85433008	Corpus luteum number QTL (18044)
3	82312886	90921620	Backfat at rump QTL (732)
3	82312886	90921620	Lean meat weight QTL (756)
3	90170615	90742315	Conductivity 24 hours postmortem (ham) QTL (21594)
3	90170615	90742315	Conductivity 24 hours post-mortem QTL (21593)
3	92737713	93763583	Loin muscle area QTL (509)
3	93197958	93869333	HDL/LDL ratio QTL (7716)
3	93504110	93929087	Litter weight, total QTL (22939)
3	104926553	106737381	Daily feed intake QTL (66254)
3	108293967	115061496	45 min-24 h pH decline QTL (21599)
3	108293967	115061496	45 min-24 h pH decline QTL (21600)
3	108293967	115061496	Conductivity 24 hours postmortem (ham) QTL (21598)
3	108293967	115061496	Conductivity 24 hours post-mortem QTL (21597)
3	108293967	115061496	Drip loss QTL (21595)
3	108293967	115061496	Drip loss QTL (21596)
3	108293967	115061496	pH 24 hr post mortem (ham) QTL (21601)
3	108293967	115061496	pH 24 hr post mortem (ham) QTL (21602)
3	108293967	115061496	pH 24 hr post mortem (ham) QTL (21603)
3	108293967	115061496	pH 24 hr post mortem (ham) QTL (21604)
3	108293967	115061496	pH 24 hr post-mortem (loin) QTL (21605)
3	108293967	115061496	pH 24 hr post-mortem (loin) QTL (21606)
3	108293967	115061496	Shear force QTL (21607)
3	108293967	115061496	Thawing loss QTL (21608)
3	108382495	109073938	Meat color-L QTL (232)
3	109719833	110510446	Belly weight QTL (28023)
3	111904089	115140252	Backfat at first rib QTL (3945)
3	113100025	113412554	Teat number QTL (37439)
3	113498451	119909201	Spleen weight QTL (8978)
3	113993246	122620482	androstenone, laboratory QTL (18648)
3	115140252	119745261	average daily gain QTL (3936)
3	115140252	122295139	Segmented neutrophil number QTL (12281)
3	117022370	117988230	Thoracolumbar vertebra number QTL (64710)
3	117054257	117252913	HDL/LDL ratio QTL (7717)
3	119006428	119979845	Average backfat thickness QTL (22292)
3	122295139	126926633	Average backfat thickness QTL (7530)
3	123222257	132272025	muscle protein percentage QTL (5545)
3	124832385	124832425	Cholesterol level QTL (23480)
3	124832385	124832425	Cholesterol level QTL (55985)
3	124832385	124832425	Cholesterol level QTL (56005)
3	124832385	124832425	Cryptorchidism QTL (55863)
3	124832385	124832425	LDL cholesterol QTL (23499)
3	124832385	124832425	LDL cholesterol QTL (55982)
3	124832385	124832425	LDL cholesterol QTL (55983)
3	124832385	124832425	LDL cholesterol QTL (56001)
3	124832385	124832425	LDL cholesterol QTL (56003)
3	132166275	132348367	Cervical vertebra length QTL (9017)
3	134153984	135230176	Lean meat weight QTL (65047)
3	134511521	134597114	Average glycogen QTL (5560)
3	134968536	135651474	Teat number QTL (37440)
3	135011301	135940918	Average backfat thickness QTL (29566)
3	135018528	135230176	Body weight QTL (65048)
3	135984960	136684592	Lean meat weight QTL (65049)
3	136082084	136588142	Number of stillborn QTL (18127)
3	136209872	136747536	Body weight QTL (65050)
3	138213648	140070086	Daily feed intake QTL (66265)
4	23068	735545	Average backfat thickness QTL (2909)
4	23068	735545	average daily gain QTL (2890)
4	131971	5253532	average daily gain QTL (5940)
4	131971	5544744	Enterotoxigenic E. coli susceptibility QTL (21836)
4	441080	1983730	Fat percentage in carcass QTL (65051)
4	441080	1983730	Lean meat percentage QTL (65052)
4	492622	1983730	Fat weight (total) QTL (65053)
4	2363694	2363734	Backfat at rump QTL (23335)
4	3004624	3984843	Feed conversion ratio QTL (29555)
4	4064787	12618993	average daily gain QTL (321)
4	4064787	12618993	Number of stillborn QTL (450)
4	4064787	12688770	Teat number QTL (8799)
4	4064787	9477600	Intramuscular fat content QTL (17540)
4	5544744	12618993	Body weight (birth) QTL (449)
4	5544744	12618993	Body weight (slaughter) QTL (21361)
4	5544744	12618993	Carcass weight (hot) QTL (21362)
4	5544744	12618993	Enterotoxigenic E. coli susceptibility QTL (21833)
4	5544744	12618993	Fat weight (total) QTL (16904)
4	5909398	10321591	Fat percentage in carcass QTL (65057)
4	5909398	9668594	Lean meat percentage QTL (65058)
4	6399437	12618993	backfat between the last 3rd and 4th lumbar QTL (17543)
4	7237639	12618993	Feed conversion ratio QTL (5162)
4	7237639	12618993	Mean corpuscular hemoglobin concentration QTL (12289)
4	7237639	12779405	Backfat at tenth rib QTL (947)
4	7237639	12779405	External fat on ham QTL (944)
4	8472646	8579275	pH 45 minutes post mortem QTL (7628)
4	12618993	14099406	average daily gain QTL (454)
4	13227332	13445138	Saturated fatty acid content QTL (24089)
4	13602527	13887453	Linoleic acid content QTL (32108)
4	14152941	14402535	Average backfat thickness QTL (2907)
4	14152941	14402535	Gait score (hind) QTL (8939)
4	14152941	14402535	Scrotal/inguinal hernia QTL (3043)
4	15469403	15663050	average daily gain QTL (2889)
4	16001400	16995545	Spinal curvature QTL (64712)
4	16904595	17095011	Estimated carcass lean content QTL (5136)
4	19495130	19621656	Teat number QTL (6484)
4	19838914	21778084	Linoleic acid content QTL (32109)
4	20575806	21039287	uterine horn weight QTL (18376)
4	22193686	23918298	Average backfat thickness QTL (640)
4	27684348	34649690	Linoleic acid content QTL (32110)
4	35407172	35505533	Intramuscular fat content QTL (639)
4	36067396	36385546	Monounsaturated fatty acid content QTL (6397)
4	36067396	36385546	Oleic acid content QTL (6396)
4	37035979	37346497	Backfat at first rib QTL (5078)
4	37035979	37346497	backfat at last rib QTL (5079)
4	37035979	37346497	Backfat between 3rd and 4th last ribs QTL (5080)
4	37035979	37346497	Body weight (slaughter) QTL (5083)
4	37035979	37346497	Carcass length QTL (5082)
4	37035979	37346497	Shoulder weight QTL (5075)
4	37035979	37346497	Shoulder weight QTL (5081)
4	37092369	37742401	Daily feed intake QTL (66266)
4	38015829	38015869	CIE-a* QTL (21934)
4	39684255	39964800	average daily gain QTL (457)
4	39684255	39964800	CIE-a* QTL (9088)
4	39684255	39964800	Half carcass weight QTL (13259)
4	39684255	39964800	Loin muscle area QTL (13356)
4	41360877	41802614	Total number born QTL (18225)
4	41708715	41845675	Meat color score QTL (9066)
4	41708715	41845675	pH 24 hr post mortem (ham) QTL (18671)
4	43449807	43782801	Age at puberty QTL (8816)
4	43449807	43782801	Double-bond index QTL (6400)
4	43449807	43782801	Polyunsaturated fatty acid content QTL (6398)
4	43449807	43782801	Ratio of polyunsaturated fatty acids to saturated fatty acids QTL (6399)
4	44244171	46135452	Body weight QTL (66269)
4	46728798	47140992	Meat color score QTL (9059)
4	54270731	59913273	Palmitoleic acid content QTL (32105)
4	56580669	57902540	pH for Semimembranosus QTL (5874)
4	56580669	57902540	Shoulder subcutaneous fat thickness QTL (7269)
4	61316463	62215255	CIE-L* QTL (9077)
4	61316463	62215255	Femur length QTL (6507)
4	62089308	62211697	Unsaturated fatty acid content QTL (6405)
4	62131777	62131817	pH 24 hr post-mortem (loin) QTL (36095)
4	64216572	64295687	Litter weight, total QTL (22940)
4	67776699	67776739	Age at puberty QTL (22021)
4	69044166	74585139	Loin weight QTL (23160)
4	71310074	77094703	Average backfat thickness QTL (16958)
4	71310074	77094703	average daily gain QTL (16959)
4	71310074	77094703	Carcass length QTL (16957)
4	71310074	77094703	Loin muscle area QTL (16956)
4	71938901	81800189	Backfat at rump QTL (21229)
4	72785505	73324647	Cervical vertebra length QTL (13312)
4	72785505	73324647	Cervical vertebra length QTL (13326)
4	72785505	73324647	Cervical vertebra length QTL (9009)
4	74421932	75139926	Backfat at first rib QTL (5090)
4	74725606	82527275	Average backfat thickness QTL (21222)
4	74725606	82527275	Leaf fat weight QTL (21230)
4	75123428	75123468	PH for Longissmus dorsi QTL (65782)
4	75451819	75563714	Corpus luteum number QTL (31851)
4	75478768	75759738	Carcass length QTL (8990)
4	75478768	75759738	Cervical vertebra length QTL (13332)
4	75478768	75759738	Head weight QTL (13282)
4	75478768	75759738	Heart weight QTL (8964)
4	75546608	75546648	PH for Longissmus dorsi QTL (65790)
4	75991852	75991892	PH for Longissmus dorsi QTL (65795)
4	75991872	76004484	pH 24 hr post-mortem (loin) QTL (65807)
4	75991872	79645252	Cryptorchidism QTL (55865)
4	76004464	76004504	PH for Longissmus dorsi QTL (65796)
4	76659113	77148901	Litter weight, total QTL (22942)
4	76741953	83693913	Backfat at first rib QTL (21228)
4	76850856	77262126	Carcass length QTL (5094)
4	77262126	77534551	Carcass length QTL (8983)
4	77262126	77534551	Hematin pigmentation QTL (9050)
4	78502662	78758261	Body weight (slaughter) QTL (5077)
4	78585727	78867164	Gait score (front) QTL (8714)
4	78717398	84443534	Shoulder weight QTL (23159)
4	78867164	84951475	Head weight QTL (8968)
4	78867164	84951475	Small intestine length QTL (12037)
4	79036001	86976886	CIE-L* QTL (4281)
4	79036001	86976886	CIE-L* QTL (4282)
4	79251147	79329393	Backfat between 3rd and 4th last ribs QTL (5092)
4	80099908	80512350	Cervical vertebra length QTL (13306)
4	80099908	80512350	CIE-L* QTL (9071)
4	80963726	82251309	CIE-a* QTL (28050)
4	81026612	81984659	Body weight (weaning) QTL (29605)
4	81492164	87410925	Shoulder weight QTL (23170)
4	81983315	87016757	Abdominal fat percentage QTL (7293)
4	81983315	87016757	Lean meat + bone in ham QTL (7295)
4	81983315	87016757	Side fat thickness QTL (7296)
4	81983315	87016757	Subcutaneous fat thickness QTL (7294)
4	82079152	82888774	Body weight QTL (66276)
4	82084284	89529616	Carcass weight (cold) QTL (12749)
4	82527275	82963906	Carcass length QTL (7289)
4	84090680	84983220	Body weight (weaning) QTL (29606)
4	86907853	87420715	Ovary weight QTL (18333)
4	88385220	88385260	Eicosadienoic acid content QTL (22474)
4	89104182	92445240	Linoleic acid content QTL (32069)
4	89529616	96936045	Adipocyte diameter QTL (12820)
4	89529616	96936045	Body weight (slaughter) QTL (939)
4	89529616	96936045	Carcass length QTL (1254)
4	89529616	96936045	Carcass length QTL (931)
4	89529616	96936045	Carcass weight (cold) QTL (793)
4	89529616	96936045	Carcass weight (cold) QTL (934)
4	89529616	96936045	Dressing - Ham over carcass QTL (814)
4	89529616	96936045	Dressing percentage QTL (951)
4	89529616	96936045	Loin and neck meat weight QTL (812)
4	89529616	96936045	Loin and neck meat weight QTL (935)
4	89529616	98283003	Carcass length QTL (958)
4	89529616	98283003	Feed conversion ratio QTL (963)
4	89529616	98283003	Ham weight QTL (938)
4	89529616	98283003	Head weight QTL (952)
4	94494031	100441373	Eicosatrienoic acid content QTL (32070)
4	94865715	95136118	Bone/lean meat ratio in ham QTL (503)
4	95136118	102054630	Nonfunctional nipples QTL (7456)
4	95154344	95154384	Linoleic acid content QTL (18573)
4	95154344	95154384	Palmitic acid content QTL (18574)
4	95154344	95154384	Palmitoleic acid content QTL (18572)
4	95154344	95154384	Vaccenic acid to palmitoleic acid ratio QTL (18619)
4	95421284	95421324	CIE-a* QTL (36134)
4	95453660	96030439	Oleic acid content QTL (533)
4	95453660	96030439	Vaccenic acid content QTL (534)
4	95921536	96488856	Shoulder weight QTL (7282)
4	95921536	96936045	average daily gain QTL (972)
4	95921536	96936045	backfat at last rib QTL (965)
4	95921536	96936045	Conductivity 24 hours post-mortem QTL (961)
4	95921536	96936045	Fat-cuts percentage QTL (955)
4	95921536	96936045	Lean meat percentage QTL (949)
4	96030439	96962176	Linoleic acid content QTL (6392)
4	96030439	96962176	Monounsaturated fatty acid content QTL (6393)
4	96030439	96962176	Polyunsaturated fatty acid content QTL (6394)
4	96102583	97842792	Palmitic acid content QTL (32104)
4	96936045	102054630	average daily gain QTL (331)
4	96936045	102054630	average daily gain QTL (341)
4	96936045	102054630	Meat color-L QTL (233)
4	96936045	106510877	Corpus luteum number QTL (491)
4	96936045	98283003	Fat-cuts percentage QTL (950)
4	96936045	98283003	Ham weight QTL (811)
4	96936045	98283003	Ham weight QTL (932)
4	96936045	98283003	Head weight QTL (1255)
4	96936045	98283003	Head weight QTL (936)
4	96936045	98283003	Loin muscle area QTL (945)
4	96936045	98283003	Shoulder external fat weight QTL (941)
4	96936045	98283003	Shoulder meat weight QTL (937)
4	96962176	97550675	Meat color chroma QTL (4297)
4	97098794	97098834	Obesity index QTL (55779)
4	97489219	97842792	mummified pigs QTL (18245)
4	97763408	98843966	Palmitic acid content QTL (32067)
4	98283003	107758168	Conductivity 24 hours postmortem (loin) QTL (21856)
4	98351011	98931037	pH 24 hr post-mortem (loin) QTL (7613)
4	98371946	98371986	Immunocrit QTL (36011)
4	101897590	102488026	Palmitic acid content QTL (530)
4	102054630	106510877	CIE-a* QTL (4285)
4	102488026	102909626	Linolenic acid content QTL (6395)
4	105800641	105800681	Intramuscular fat content QTL (22446)
4	107758168	115357260	Carcass length QTL (971)
4	107758168	115357260	Ham weight QTL (970)
4	107758168	115357260	Shoulder meat weight QTL (968)
4	112427701	112910951	Triglyceride level QTL (9557)
4	112429181	112429221	Top line conformation QTL (16571)
4	117174254	117174294	Front leg conformation QTL (16377)
4	119299797	120509810	CD4-positive, CD8-negative leukocyte percentage QTL (17837)
4	119299797	120509810	CD4-positive leukocyte percentage QTL (17838)
4	119299797	123430356	backfat at last rib QTL (52)
4	119299797	123430356	Percentage type IIb fibers QTL (7041)
4	120509810	122380504	CIE-a* QTL (4284)
4	120729100	121045392	Corpus luteum number QTL (31852)
4	121564664	121761821	androstenone, laboratory QTL (31209)
4	121869115	122501088	Japanese color scale QTL (4289)
4	122077792	122271600	Scrotal/inguinal hernia QTL (8773)
4	122077792	122271600	Umbilical hernia QTL (8749)
4	122973560	123151760	Litter weight, total QTL (22943)
4	124804664	124955662	Gestation length QTL (18145)
4	128832085	134793546	CIE-a* QTL (4036)
4	129338847	129466677	Meat color chroma QTL (4296)
4	129591313	130198664	CIE-a* QTL (4286)
4	129654867	134386796	Backfat thickness between 3rd and 4th rib QTL (23155)
4	129654867	134386796	Backfat thickness between 3rd and 4th rib QTL (23161)
4	130385205	135006664	Pale, soft, and exudative meat QTL (5561)
4	130494109	135115568	Large intestine weight QTL (8663)
4	130494109	135115568	Meat color OPTO QTL (18693)
4	130494109	135115568	Shoulder subcutaneous fat thickness QTL (5497)
4	132153832	132748848	Lean meat weight QTL (65060)
4	133828395	133976248	mummified pigs QTL (18246)
4	133897952	133897992	Adrenal gland weight QTL (24196)
4	136765581	136910478	Meat color score QTL (9060)
4	136801575	136928632	Drip loss QTL (4291)
4	138058182	138987333	Daily feed intake QTL (22201)
4	138058182	138987333	Daily feed intake QTL (22202)
4	139015407	139989597	PRRSV susceptibility QTL (31797)
4	139015407	139989597	PRRSV susceptibility QTL (31801)
4	139058720	140420777	Feed conversion ratio QTL (27964)
4	139058720	140420777	Feed conversion ratio QTL (27965)
4	139058720	140420777	Feed conversion ratio QTL (27966)
4	139058720	140420777	Feed conversion ratio QTL (27967)
4	139058720	140420777	Feed conversion ratio QTL (27968)
4	139058720	140420777	Feed conversion ratio QTL (27969)
4	139058720	140420777	Feed conversion ratio QTL (27970)
4	139058720	140420777	Feed conversion ratio QTL (28006)
4	139058720	140420777	Feed conversion ratio QTL (28007)
4	139058720	140420777	hematocrit QTL (27299)
4	139058720	140420777	hematocrit QTL (27301)
4	139058720	140420777	Mean corpuscular hemoglobin content QTL (27685)
4	139058720	140420777	Mean corpuscular hemoglobin content QTL (27686)
4	139058720	140420777	Mean corpuscular hemoglobin content QTL (27687)
4	139058720	140420777	Mean corpuscular hemoglobin content QTL (27688)
4	139058720	140420777	Mean corpuscular hemoglobin content QTL (27689)
4	139058720	140420777	Mean corpuscular hemoglobin content QTL (27690)
4	139058720	140420777	Mean corpuscular hemoglobin content QTL (27691)
4	139058720	140420777	Mean corpuscular hemoglobin content QTL (27692)
4	139058720	140420777	Mean corpuscular hemoglobin content QTL (27693)
4	139058720	140420777	Mean corpuscular hemoglobin content QTL (27694)
4	139058720	140420777	Mean corpuscular hemoglobin content QTL (27695)
4	139058720	140420777	Mean corpuscular hemoglobin content QTL (27696)
4	139058720	140420777	Mean corpuscular hemoglobin content QTL (27697)
4	139058720	140420777	Mean corpuscular hemoglobin content QTL (27698)
4	139058720	140420777	Mean corpuscular hemoglobin content QTL (27699)
4	139058720	140420777	Platelet-large cell ratio QTL (27438)
4	139058720	140420777	PRRSV susceptibility QTL (21346)
4	139058720	140420777	PRRSV susceptibility QTL (21349)
4	139058720	140420777	PRRSV susceptibility QTL (25291)
4	139058720	140420777	PRRSV susceptibility QTL (25292)
4	139058720	140420777	PRRSV susceptibility QTL (25293)
4	139058720	140420777	PRRSV susceptibility QTL (25294)
4	139058720	140420777	PRRSV susceptibility QTL (25295)
4	139058720	140420777	PRRSV susceptibility QTL (25296)
4	139058720	140420777	PRRSV susceptibility QTL (25297)
4	139058720	140420777	PRRSV susceptibility QTL (25298)
4	139058720	140420777	PRRSV susceptibility QTL (25299)
4	139058720	140420777	PRRSV susceptibility QTL (25300)
4	139058720	140420777	PRRSV susceptibility QTL (25301)
4	139058720	140420777	Red blood cell count QTL (27439)
4	139058720	140420777	Red blood cell count QTL (27442)
4	140053743	140378854	Meat color-L QTL (95)
4	140053743	140378854	Meat color-L QTL (96)
4	140987596	142372300	Average backfat thickness QTL (736)
4	140987596	142372300	average daily gain QTL (455)
4	140987596	142372300	Backfat at rump QTL (733)
4	140987596	142372300	Backfat between 6th and 7th ribs QTL (730)
4	140987596	142372300	Body weight (birth) QTL (720)
4	140987596	142372300	Bone percentage QTL (770)
4	140987596	142372300	bone weight QTL (774)
4	140987596	142372300	Fat percentage in carcass QTL (739)
4	140987596	142372300	Fat weight (total) QTL (738)
4	140987596	142372300	Lean meat percentage QTL (752)
4	140987596	142372300	Lean meat weight QTL (757)
4	140987596	142372300	Loin muscle area QTL (761)
4	140987596	142372300	Skin weight QTL (766)
5	844337	3688083	Diameter of type I muscle fibers QTL (2811)
5	844337	3688083	Enterotoxigenic E. coli susceptibility QTL (21834)
5	844337	3688083	Interferon-gamma level QTL (12336)
5	1007763	1981830	Thoracic vertebra number QTL (64627)
5	3688083	7985523	Activity during lying QTL (5903)
5	3688083	7985523	Creatinine level QTL (6372)
5	3688083	7985523	Platelet count QTL (7493)
5	3688083	7985523	Time spent lying QTL (5900)
5	3722572	7985523	Drip loss QTL (5697)
5	4121039	4121079	Age at puberty QTL (21981)
5	4121039	4121079	Age at puberty QTL (32747)
5	5044308	5363246	Scrotal/inguinal hernia QTL (55891)
5	5363226	5363266	average daily gain QTL (28828)
5	7464379	7516035	Glucose level QTL (480)
5	9131694	9220426	Average backfat thickness QTL (15955)
5	9131694	9220426	backfat at last rib QTL (15958)
5	9131694	9220426	Backfat at rump QTL (15957)
5	9654779	10287492	Seminiferous tubule diameter QTL (7212)
5	12259472	12318608	Pseudorabies susceptibility QTL (305)
5	12318608	12366412	Conductivity 45 minutes post-mortem QTL (17832)
5	12318608	12366412	Drip loss QTL (17830)
5	12318608	12366412	pH 45 minutes post mortem QTL (17831)
5	13462472	13582522	Total number born alive QTL (18071)
5	13512466	13644541	Small intestine length QTL (254)
5	14387705	14387745	Feed conversion ratio QTL (27971)
5	15328006	15471783	C3c concentration QTL (9618)
5	15328006	15471783	C3c concentration QTL (9619)
5	15328006	15471783	Nonfunctional nipples QTL (7457)
5	15328006	15471783	Platelet count QTL (7496)
5	19053403	19631292	Lumbar vertebra number QTL (64628)
5	20257569	20954929	Lumbar vertebra number QTL (64716)
5	21034755	22742854	Average backfat thickness QTL (271)
5	25185088	25185128	HDL/LDL ratio QTL (56697)
5	31339549	31787290	Ear area QTL (32765)
5	31339549	31787290	Ear area QTL (32766)
5	32050926	32588585	Hematin pigmentation QTL (9046)
5	32349009	32349049	Ear area QTL (28761)
5	32349029	32753183	Ear area QTL (32767)
5	32349029	32753183	Ear area QTL (32768)
5	33251630	34660429	Ear size QTL (5641)
5	33380432	33380472	Ear area QTL (28774)
5	34626352	34697083	Sarcocystis miescheriana IgM levels QTL (7497)
5	34660429	35377762	Backfat at first rib QTL (21363)
5	34660429	35377762	Body weight (birth) QTL (3189)
5	34660429	35377762	Conductivity 24 hours postmortem (loin) QTL (21857)
5	34660429	35377762	Stiffness QTL (21853)
5	35485476	35485516	Ear area QTL (28781)
5	36826851	36973186	Gestation length QTL (18148)
5	37322526	37428404	Ulna length QTL (7198)
5	42119228	42119268	Cortisol level QTL (24132)
5	52507951	52700527	Body weight (birth) QTL (22979)
5	62615923	62675109	CIE-L* QTL (12670)
5	63117217	67378283	Intramuscular fat content QTL (17793)
5	63360701	63716560	Body weight (birth) QTL (22981)
5	68245469	68505852	Body weight (birth) QTL (22982)
5	69012014	69897370	Thoracolumbar vertebra number QTL (64718)
5	70001568	70984258	Thoracic vertebra number QTL (64629)
5	70001568	70984258	Thoracolumbar vertebra number QTL (64693)
5	72009882	72971559	PRRSV susceptibility QTL (31802)
5	72009882	72971559	Spinal curvature QTL (64681)
5	77055629	82096612	Saturated fatty acid content QTL (3114)
5	77055629	82096612	Unsaturated fatty acid content QTL (3113)
5	77055629	82096612	Unsaturated fatty acid content QTL (3128)
5	80644070	80907356	Myristic acid content QTL (17742)
5	82006956	82301870	Scrotal/inguinal hernia QTL (3044)
5	82196846	82196886	Triglyceride level QTL (23526)
5	84005513	84737188	Body weight QTL (66274)
5	85756451	90130141	Carcass length QTL (982)
5	85756451	90130141	CSFV antibody level QTL (37541)
5	85756451	90130141	Interferon-gamma level QTL (12264)
5	85756451	90673514	Ham weight QTL (21365)
5	85756451	91051340	Conductivity 24 hours post-mortem QTL (983)
5	85756451	94763337	Linolenic acid content QTL (9581)
5	85756451	95004581	Cervical vertebra length QTL (13344)
5	86649149	93357028	Backfat at tenth rib QTL (2988)
5	87355243	94717942	Shear force QTL (3872)
5	88560775	88817227	Days to 30 kg QTL (16945)
5	90130141	96413917	Adipocyte diameter QTL (18021)
5	90673514	99600313	Activity during lying QTL (5901)
5	90673514	99600313	Sarcocystis miescheriana IgG levels QTL (7495)
5	90673514	99600313	Time spent drinking QTL (5913)
5	90961684	97035233	Biceps brachii length QTL (8717)
5	91051340	94763337	Average backfat thickness QTL (2942)
5	91051340	94763337	Backfat at last lumbar QTL (2940)
5	91051340	94763337	backfat at last rib QTL (2941)
5	91051340	99600313	Cooking loss QTL (3313)
5	91051340	99600313	Water holding capacity QTL (3781)
5	91160234	91173354	Carcass length QTL (13365)
5	91160234	91173354	Carcass weight (hot) QTL (8954)
5	91160234	91173354	HDL cholesterol QTL (9558)
5	91500526	91679838	pH 24 hr post mortem (ham) QTL (5882)
5	91613293	91669076	Litter weight, total QTL (22945)
5	91977832	92075390	Average backfat thickness QTL (2910)
5	91977832	92075390	average daily gain QTL (2891)
5	93622073	94294550	Carcass length QTL (13376)
5	93790605	93925377	Liver weight QTL (8972)
5	93790605	93969917	Number of stillborn QTL (580)
5	93925377	99600313	Backfat at last lumbar QTL (56)
5	94018164	94958858	Spinal curvature QTL (64719)
5	94645286	94717942	Heart weight QTL (13276)
5	94685511	94698305	Monounsaturated fatty acid content QTL (7412)
5	94763337	98294345	Backfat at last lumbar QTL (9858)
5	94763337	98294345	backfat at last rib QTL (9859)
5	97755408	97934720	average daily gain QTL (9866)
5	97755408	97934720	Carcass weight (hot) QTL (9865)
5	97755408	97934720	chew score QTL (9887)
5	97755408	97934720	pH 24 hr post mortem (ham) QTL (9888)
5	98025183	98986619	average daily gain QTL (22247)
5	98025183	98986619	Loin muscle depth QTL (29580)
5	98068014	98204706	Water holding capacity QTL (9863)
5	101410780	109562487	Feed conversion ratio QTL (980)
5	106014977	106979109	Thoracolumbar vertebra number QTL (64720)
6	1829370	8460673	Vertebra number QTL (21304)
6	2352681	8442460	average daily gain QTL (344)
6	2446689	7575635	Lean meat percentage QTL (7632)
6	2446689	7575635	Nonfunctional nipples QTL (7458)
6	2446689	7575635	Nonfunctional nipples QTL (7475)
6	3913775	9872228	Inside ham weight QTL (3063)
6	4169571	4482092	Litter weight, total QTL (22946)
6	7006410	14176920	Fat weight (total) QTL (65062)
6	8056293	16512374	Loin and ham percentage in carcass QTL (384)
6	8442460	17750243	Hind hock weight QTL (2864)
6	8994445	12962146	Relative area of type IIa fibers QTL (4029)
6	8994445	16491079	Hematin pigmentation QTL (4041)
6	9336021	16419003	CIE-a* QTL (4037)
6	9872228	19536155	Pseudorabies susceptibility QTL (304)
6	9872228	19536155	subjective pork odor QTL (4224)
6	11079946	14099821	Bone mineral content QTL (65068)
6	11322989	21218258	Belly weight QTL (414)
6	11620770	11808785	Loin muscle area QTL (7634)
6	11902405	12036506	skatole, sensory panel QTL (4216)
6	11902405	12036506	skatole, sensory panel QTL (4217)
6	11989582	11989622	backfat at last rib QTL (16316)
6	11989582	11989622	Backfat at tenth rib QTL (16340)
6	12054133	17847144	Spotted coat QTL (284)
6	15763188	19946843	Palmitic acid content QTL (15878)
6	17461058	18276024	Fat weight (total) QTL (65069)
6	17461058	19679106	Body weight QTL (65070)
6	17750243	21448487	Heart weight QTL (8658)
6	17750243	21448487	Shoulder subcutaneous fat thickness QTL (5498)
6	18019907	18982722	PRRSV susceptibility QTL (31808)
6	21006891	29840986	Average backfat thickness QTL (3876)
6	21014463	21988030	average daily gain QTL (22255)
6	21448487	29239143	Loin muscle area QTL (9855)
6	21448487	29239143	Loin muscle area QTL (9856)
6	21448487	29239143	pH 24 hr post mortem (ham) QTL (2944)
6	21448487	29239143	Skin percentage QTL (5504)
6	21448487	29239143	Skin weight QTL (5501)
6	21821235	21900256	Maternal infanticide QTL (30995)
6	23378630	29239143	chew score QTL (3808)
6	23638498	26159346	Lean meat weight QTL (65071)
6	24198500	26137432	Body weight QTL (65072)
6	29455948	31896692	Lean meat weight QTL (65073)
6	29979924	34464154	Body temperature QTL (7501)
6	29979924	35868354	Shear force QTL (6007)
6	29979924	35868354	Triglyceride level QTL (17719)
6	34748492	34986481	average daily gain QTL (715)
6	35868354	44290269	Interleukin 10 level QTL (17604)
6	36937640	37714128	Bone mineral content QTL (65074)
6	36937640	37714128	Bone mineral density QTL (65075)
6	37040339	37983742	Intramuscular fat content QTL (29593)
6	37100908	37714128	Body weight QTL (65076)
6	38678888	38866904	Drip loss QTL (12675)
6	39240572	39240612	Impedance 24 hours postmortem QTL (36216)
6	39240572	39240612	pH 45 minutes post mortem QTL (36255)
6	39960458	39960498	Impedance 24 hours postmortem QTL (36202)
6	39960458	39960498	Intramuscular fat content QTL (22452)
6	39960458	39960498	pH 45 minutes post mortem QTL (36262)
6	40612430	40612470	Drip loss QTL (36167)
6	40612430	40612470	pH 45 minutes post mortem QTL (36249)
6	40660717	40808173	Litter weight, total QTL (22948)
6	40745309	40745349	Drip loss QTL (36181)
6	41190723	41248059	Litter weight, total QTL (22949)
6	41241728	43110864	Fat weight (total) QTL (65077)
6	41297666	41297706	pH 45 minutes post mortem QTL (36277)
6	41551592	43270832	Fat percentage in carcass QTL (65078)
6	41551592	43270832	Lean meat percentage QTL (65079)
6	41671977	42440056	Hemolytic complement activity (classical pathway) QTL (9608)
6	43035632	43949544	Hemolytic complement activity (classical pathway) QTL (9609)
6	43151379	43151419	pH 45 minutes post mortem QTL (36275)
6	44351190	44351230	Mean platelet volume QTL (37814)
6	45460866	45460906	Mean platelet volume QTL (37836)
6	46003068	46003108	Mean corpuscular hemoglobin concentration QTL (27359)
6	46003068	46003108	Mean platelet volume QTL (37813)
6	46250497	46250537	Mean corpuscular hemoglobin concentration QTL (27347)
6	46463690	46463730	pH 45 minutes post mortem QTL (36265)
6	49146504	49146544	androstenone, laboratory QTL (31352)
6	49146504	49146544	CIE-a* QTL (36076)
6	49146504	49146544	CIE-a* QTL (69509)
6	49146504	49146544	Mean corpuscular hemoglobin concentration QTL (27353)
6	49168302	49168342	CIE-a* QTL (69510)
6	49168302	49168342	Mean corpuscular hemoglobin concentration QTL (27345)
6	49351182	49351222	CIE-a* QTL (69511)
6	49351182	49351222	Mean corpuscular hemoglobin concentration QTL (27349)
6	50006696	50006736	CIE-a* QTL (36081)
6	50006696	50006736	CIE-a* QTL (69514)
6	50065931	50065971	CIE-a* QTL (36083)
6	50065931	50065971	CIE-a* QTL (69516)
6	50638871	50638911	average daily gain QTL (28836)
6	50638871	50638911	Mean corpuscular hemoglobin concentration QTL (27346)
6	50789760	51314334	Conductivity 24 hours postmortem (loin) QTL (18696)
6	50789760	51314334	Meat color OPTO QTL (18697)
6	50803585	53370593	Daily feed intake QTL (66255)
6	50922213	50922253	CIE-a* QTL (36079)
6	54946823	54946863	Impedance 24 hours postmortem QTL (36189)
6	54946823	54946863	pH 45 minutes post mortem QTL (36246)
6	57886136	59136767	Body weight (slaughter) QTL (17341)
6	57886136	59136767	Body weight (slaughter) QTL (17342)
6	57886136	59136767	Drip loss QTL (17343)
6	57886136	59136767	Intramuscular fat content QTL (17344)
6	57886136	59136767	Intramuscular fat content QTL (17345)
6	57886136	59136767	Lean meat percentage QTL (18524)
6	57886136	59136767	Monounsaturated fatty acid content QTL (17347)
6	57886136	59136767	Monounsaturated fatty acid content QTL (17348)
6	57886136	59136767	Omega-6 fatty acid content QTL (17353)
6	57886136	59136767	Polyunsaturated fatty acid content QTL (17349)
6	57886136	59136767	Ratio of monounsaturated fatty acids to saturated fatty acids QTL (17351)
6	57886136	59136767	Ratio of polyunsaturated fatty acids to saturated fatty acids QTL (17352)
6	57886136	59136767	Saturated fatty acid content QTL (17346)
6	57886136	59136767	Unsaturated fatty acid content QTL (17350)
6	58094974	58095014	Average backfat thickness QTL (31247)
6	60051563	60993805	Spinal curvature QTL (64683)
6	60520036	60705185	pH 45 minutes post mortem QTL (18694)
6	60520036	60705185	Total number born alive QTL (18526)
6	60520036	60705185	Total number born alive QTL (18528)
6	60520036	60705185	Total number born QTL (18525)
6	60520036	60705185	Total number born QTL (18527)
6	61924724	66465212	Average backfat thickness QTL (5980)
6	61924724	66465212	C3c concentration QTL (9622)
6	61924724	66465212	Cooking loss QTL (6006)
6	61924724	66465212	Haptoglobin concentration QTL (9644)
6	61924724	66465212	Shoulder subcutaneous fat thickness QTL (5981)
6	61924724	66533116	Empty body protein content QTL (16911)
6	61924724	66533116	Firmness QTL (21367)
6	61924724	66533116	Lean meat weight QTL (16910)
6	64923945	74661313	Dressing percentage QTL (1021)
6	64923945	74661313	Lean cuts percentage QTL (818)
6	64923945	74661313	Lean meat percentage QTL (1020)
6	66371204	66689034	Number of viable embryos QTL (8828)
6	66533116	74531339	Ear size QTL (5642)
6	66689034	67065676	pH 45 minutes post mortem QTL (18673)
6	67038743	67094765	HDL/LDL ratio QTL (7694)
6	69006213	69930291	Average backfat thickness QTL (29567)
6	72642587	80190960	backfat at last rib QTL (679)
6	74531339	80190960	Intramuscular fat content QTL (368)
6	75721453	76450350	androstenone, laboratory QTL (18649)
6	75849737	75849777	Linoleic acid content QTL (18589)
6	75849737	75849777	Monounsaturated fatty acid content QTL (18586)
6	75849737	75849777	Oleic acid content QTL (18585)
6	75849737	75849777	Palmitoleic acid content QTL (18588)
6	75849737	75849777	Ratio of monounsaturated fatty acids to saturated fatty acids QTL (18587)
6	76582414	76711390	cis-Vaccenic acid content QTL (17754)
6	76711390	77510059	Ejaculation duration QTL (8689)
6	76711390	77510059	Ejaculation times QTL (8686)
6	76878819	76878859	Age at puberty QTL (22048)
6	76941179	76941219	Age at puberty QTL (22049)
6	77719557	77907573	average daily gain QTL (7668)
6	77719557	77907573	backfat above muscle dorsi QTL (12761)
6	77719557	77907573	Double-bond index QTL (467)
6	77719557	77907573	Fat-cuts percentage QTL (12759)
6	77813565	86655461	Average backfat thickness QTL (17999)
6	77813565	86655461	backfat at last rib QTL (16836)
6	77813565	86655461	Loin and neck meat weight QTL (1003)
6	77813565	86655461	Shoulder meat weight QTL (1008)
6	77813565	86655461	Subcutanous fat area QTL (18005)
6	78052071	79653393	Intramuscular fat content QTL (668)
6	78331746	78734016	Average backfat thickness QTL (7557)
6	78331746	78734016	Body weight QTL (7556)
6	78357662	78579100	Number of stillborn QTL (18100)
6	78640008	85846150	Loin weight QTL (17548)
6	79845444	84881844	uterine horn length QTL (18381)
6	80284968	81867419	Backfat at tenth rib QTL (7376)
6	80600672	85323224	Fat percentage in carcass QTL (65081)
6	81021081	81987568	Thoracic vertebra number QTL (64632)
6	81627536	85080560	Lean meat percentage QTL (65083)
6	83038514	83954643	Thoracic vertebra number QTL (64633)
6	83821055	90560868	CIE-a* QTL (21369)
6	83821055	90560868	Loin fat percentage QTL (21434)
6	83821055	90560868	Marbling QTL (21368)
6	85846150	91030131	Loin muscle area QTL (7298)
6	86086960	91172183	backfat at last rib QTL (4956)
6	86086960	91797137	Belly weight QTL (4959)
6	86086960	92351484	Loin muscle depth QTL (4961)
6	86198013	91172183	Backfat between 3rd and 4th last ribs QTL (4957)
6	86561453	86727187	Average backfat thickness QTL (7671)
6	86561453	86727187	average daily gain QTL (7669)
6	86561453	86727187	Loin, ham, and shoulder percentage in carcass QTL (7670)
6	86561453	86727187	Osteochondrosis score QTL (7674)
6	86561453	86727187	Osteochondrosis score QTL (7675)
6	86561453	86727187	PH for Longissmus dorsi QTL (7672)
6	86561453	86727187	PH for Longissmus dorsi QTL (7673)
6	86561453	86727187	Thawing loss QTL (21642)
6	86655461	89095314	Ham weight QTL (998)
6	86991560	91797137	Backfat at first rib QTL (4955)
6	86991560	92351484	Loin muscle area QTL (4960)
6	87614876	87774244	Backfat at tenth rib QTL (5770)
6	87958516	88067904	Average backfat thickness QTL (7553)
6	87958516	88067904	Rib weight QTL (4964)
6	88599164	93285507	Intramuscular fat content QTL (4958)
6	89504230	89504270	Backfat at rump QTL (23283)
6	91140377	91291328	Body height QTL (16974)
6	92235765	92446255	Body weight QTL (7543)
6	92257476	92604452	Body height QTL (16973)
6	93012456	93942039	Thoracolumbar vertebra number QTL (64634)
6	93043932	93942039	Lumbar vertebra number QTL (64694)
6	93191499	93379515	Average backfat thickness QTL (7559)
6	93191499	93379515	Average backfat thickness QTL (7562)
6	93191499	93379515	Average backfat thickness QTL (7565)
6	93191499	93379515	Body weight (21 weeks) QTL (7558)
6	93191499	93379515	Body weight (21 weeks) QTL (7563)
6	93191499	93379515	Body weight QTL (7560)
6	93191499	93379515	Body weight QTL (7561)
6	93191499	93379515	Body weight QTL (7564)
6	96057833	96699518	Thoracolumbar vertebra number QTL (64635)
6	100548492	106324729	Body weight QTL (66277)
6	101715254	102096390	Carcass length QTL (5767)
6	101772766	104417151	Teat number QTL (66298)
6	105018546	105987112	Spinal curvature QTL (64684)
6	105018546	105987112	Thoracolumbar vertebra number QTL (64727)
6	110745926	111525165	Teat number QTL (4573)
6	118179306	118378154	Ovary weight QTL (18339)
6	119777050	120019328	Docosapentaenoic acid content QTL (7189)
6	126488030	126488070	Backfat at tenth rib QTL (17982)
6	126503649	126503689	Age at puberty QTL (22056)
6	127574329	137342460	Muscle moisture percentage QTL (3878)
6	131433742	131621758	Cervical vertebra length QTL (13335)
6	133183304	137368592	Fat weight (total) QTL (65085)
6	133183304	137558432	Fat percentage in carcass QTL (65086)
6	133183304	137558432	Lean meat percentage QTL (65087)
6	134141272	140591679	indole, laboratory QTL (18657)
6	134552576	138334401	Backfat thickness between 3rd and 4th rib QTL (23167)
6	134691896	135074196	Backfat weight QTL (28024)
6	134691896	135074196	Estimated carcass lean content QTL (28025)
6	134691896	135074196	Ham weight QTL (28026)
6	136849116	146365886	Mean corpuscular hemoglobin concentration QTL (12291)
6	139286514	140796361	Linoleic acid content QTL (15877)
6	140538736	140692911	Number of stillborn QTL (18130)
6	140601008	146365886	Average backfat thickness QTL (2850)
6	140601008	146365886	backfat at last rib QTL (2853)
6	140601008	146365886	Backfat at tenth rib QTL (2943)
6	140601008	146365886	Body temperature QTL (7498)
6	140601008	146365886	Muscle fat content QTL (3816)
6	140601008	146365886	Shoulder meat weight QTL (2862)
6	140601008	146365886	Subcutanous fat area QTL (2851)
6	144155251	146317671	Shoulder weight QTL (23171)
6	145531387	145748765	Lean meat weight QTL (758)
6	145597211	145597251	LDL cholesterol QTL (23597)
6	145842773	155199218	Loin muscle area QTL (21709)
6	145842773	155199218	Loin weight QTL (21710)
6	145842773	155199218	muscle protein percentage QTL (21708)
6	146365886	152260387	Carcass temperature (24 hr post-mortem) QTL (3308)
6	146365886	152260387	Gait score (hind) QTL (8941)
6	146365886	152260387	Muscle moisture percentage QTL (3250)
6	146365886	155890823	Muscle moisture percentage QTL (3852)
6	146365886	155890823	muscle protein percentage QTL (3840)
6	146365886	155890823	Semimembranosus angle QTL (3951)
6	147007251	147475545	mummified pigs QTL (18302)
6	149326918	153593360	Average backfat thickness QTL (19383)
6	152260387	155890823	Lean meat weight QTL (16924)
6	152297333	158443390	Backfat at rump QTL (23376)
6	152702153	155651603	Backfat thickness between 3rd and 4th rib QTL (4166)
6	154110204	154972467	Loin muscle depth QTL (29583)
7	48748	9486089	Salmonella count in liver QTL (11563)
7	98280	7578438	Salmonella count in liver and spleen QTL (11564)
7	98280	7578438	Salmonella count in liver QTL (11565)
7	98280	7578438	Salmonella count in spleen QTL (11566)
7	2034057	2971704	Intramuscular fat content QTL (29594)
7	4164787	4285112	Melanoma susceptibility QTL (7570)
7	4164787	4285112	Melanoma susceptibility QTL (7588)
7	4164787	4285112	PH for Longissmus dorsi QTL (6008)
7	4252710	11625414	backfat at last rib QTL (1081)
7	4252710	11625414	Backfat at tenth rib QTL (3860)
7	4252710	11625414	Bilirubin level QTL (6375)
7	4252710	11625414	Carcass length QTL (1064)
7	4252710	11625414	CO2 partial pressure QTL (6325)
7	4252710	11625414	Meat color-L QTL (3251)
7	4252710	11625414	Meat color score QTL (3252)
7	4252710	11625414	muscle protein percentage QTL (21382)
7	4252710	11625414	muscle protein percentage QTL (3253)
7	4252710	11625414	Mycoplasma hyopneumoniae antibody titer QTL (12320)
7	4252710	11625414	Shoulder external fat weight QTL (1058)
7	4252710	11625414	Time spent walking QTL (5922)
7	4252710	12337141	Carcass weight (hot) QTL (16867)
7	4414991	10064655	Subcutanous fat area QTL (2788)
7	4894682	6760550	Age at puberty QTL (587)
7	5020698	5975746	Thoracolumbar vertebra number QTL (64642)
7	5132719	5226676	45 min-24 h pH decline QTL (21645)
7	5132719	5226676	Conductivity 24 hours post-mortem QTL (21644)
7	5132719	5226676	Cooking loss QTL (21643)
7	7764376	7764416	Firmness QTL (55964)
7	7974684	11402680	Phosphate level QTL (15102)
7	8764931	13812134	Linoleic acid content QTL (4204)
7	9663913	14781089	Average backfat thickness QTL (3882)
7	9982102	10147208	Reflectance value QTL (18709)
7	11508488	12850408	Lean meat weight QTL (65088)
7	11625414	12337141	Carcass weight (hot) QTL (16868)
7	11625414	20633784	Loin muscle area QTL (16925)
7	11625414	20633784	Loin muscle area QTL (16926)
7	12337141	20633784	backfat at mid-back QTL (281)
7	12714676	12814871	average daily gain QTL (9903)
7	12837931	12928726	Mycoplasma hyopneumoniae antibody titer QTL (12321)
7	12837931	12928726	Platelet count QTL (7504)
7	14781089	14857747	CD4-positive, CD8-positive leukocyte percentage QTL (17593)
7	14781089	14857747	Monocyte percentage QTL (17591)
7	14781089	14857747	Red blood cell count QTL (17592)
7	14781089	14857747	Red cell distribution width QTL (17594)
7	14781089	14857747	Segmented neutrophil number QTL (17590)
7	14781089	14857747	White blood cell counts QTL (17589)
7	15245504	15367516	Fat percentage in carcass QTL (16996)
7	15245504	15367516	Ham weight QTL (16994)
7	15245504	15367516	Lean meat percentage QTL (16997)
7	15245504	15367516	Meat to fat ratio QTL (16998)
7	15245504	15367516	Shoulder subcutaneous fat thickness QTL (16995)
7	15246025	16362415	Body weight QTL (65089)
7	16062680	16974151	Residual feed intake QTL (22171)
7	16962918	16994166	backfat at last rib QTL (12653)
7	16962918	16994166	backfat at last rib QTL (12654)
7	16962918	16994166	backfat at last rib QTL (12655)
7	16962918	16994166	backfat at last rib QTL (12656)
7	16962918	16994166	backfat at last rib QTL (12657)
7	17723029	19037355	Average backfat thickness QTL (18058)
7	17723029	19037355	Backfat at rump QTL (18056)
7	17723029	19037355	Intestinal fat percentage QTL (18057)
7	17723029	19037355	Leaf fat weight QTL (18055)
7	18009952	18984509	Number of stillborn QTL (57534)
7	20072507	20985785	Thoracolumbar vertebra number QTL (64730)
7	20228056	20320191	Corpus luteum number QTL (8822)
7	20287356	20401716	Total number born QTL (18190)
7	21045075	21210180	Melanoma susceptibility QTL (7584)
7	21103478	21210180	Age at puberty QTL (4576)
7	22852232	22852272	hematocrit QTL (27464)
7	22852232	22852272	Red blood cell count QTL (27782)
7	22987309	22987349	hematocrit QTL (27465)
7	22987309	22987349	Red blood cell count QTL (27783)
7	23184199	23184239	androstenone, laboratory QTL (95315)
7	23184199	23184239	hematocrit QTL (27467)
7	23184199	23184239	Red blood cell count QTL (27785)
7	23206144	23206184	hematocrit QTL (27468)
7	23206144	23206184	Red blood cell count QTL (27786)
7	23706773	23706813	hematocrit QTL (27470)
7	23706773	23706813	Red blood cell count QTL (27788)
7	23946612	23946652	hematocrit QTL (27472)
7	23946612	23946652	Mean corpuscular volume QTL (27744)
7	23946612	23946652	Red blood cell count QTL (27790)
7	23977336	23977376	hematocrit QTL (27473)
7	23977336	23977376	Mean corpuscular volume QTL (27745)
7	23977336	23977376	Red blood cell count QTL (27791)
7	24128869	24128909	hematocrit QTL (27479)
7	24128869	24128909	Mean corpuscular volume QTL (27751)
7	24128869	24128909	Red blood cell count QTL (27797)
7	24149791	24149831	hematocrit QTL (27480)
7	24149791	24149831	Mean corpuscular volume QTL (27752)
7	24149791	24149831	Red blood cell count QTL (27798)
7	24223894	24223934	androstenone, laboratory QTL (95316)
7	24223894	24223934	hematocrit QTL (27481)
7	24223894	24223934	Mean corpuscular volume QTL (27753)
7	24223894	24223934	Red blood cell count QTL (27799)
7	24749679	32380448	Average backfat thickness QTL (9842)
7	24749679	32380448	Leaf fat weight QTL (9843)
7	24777943	24777983	hematocrit QTL (27486)
7	24777943	24777983	Mean corpuscular volume QTL (27758)
7	24777943	24777983	Red blood cell count QTL (27804)
7	24817615	24817655	Mean corpuscular volume QTL (27760)
7	24848187	24848227	Mean corpuscular volume QTL (27761)
7	25122082	33757808	backfat at mid-back QTL (18059)
7	25371016	34856340	Average backfat thickness QTL (7316)
7	25371016	34856340	Backfat at last lumbar QTL (564)
7	26674137	26796806	Mean corpuscular hemoglobin content QTL (6536)
7	26954297	26954337	Mean corpuscular volume QTL (27763)
7	27019705	27999311	PRRSV susceptibility QTL (31803)
7	27103655	27103695	Mean corpuscular volume QTL (27766)
7	27300875	27300915	Mean corpuscular volume QTL (27768)
7	27317862	27317902	Mean corpuscular volume QTL (27769)
7	27329602	27329642	Mean corpuscular volume QTL (27770)
7	27351991	27352031	Mean corpuscular volume QTL (27771)
7	27352011	31800221	cis-11-Eicosenoic acid content QTL (95367)
7	27389490	27389530	Mean corpuscular volume QTL (27773)
7	27619968	27620008	Mean corpuscular volume QTL (27776)
7	27740821	27801235	Mean corpuscular volume QTL (6540)
7	27740821	27801235	Number of visits to feeder per day QTL (9586)
7	27778343	27778383	Backfat at rump QTL (23291)
7	29543539	33588453	Myristic acid content QTL (95368)
7	29543539	34064236	Eicosadienoic acid content QTL (95370)
7	29543539	34064236	Palmitoleic acid content QTL (95369)
7	30256773	30453308	Body weight QTL (8807)
7	30256773	30453308	Linoleic acid content QTL (7414)
7	30798935	30929840	Shoulder subcutaneous fat thickness QTL (7317)
7	30899626	30929840	Hematin pigmentation QTL (9051)
7	30929840	36993248	Average backfat thickness QTL (1082)
7	30929840	36993248	Shoulder meat weight QTL (1068)
7	31011932	31989509	Loin muscle area QTL (22300)
7	31011932	31989509	Loin muscle area QTL (22301)
7	31011932	31989509	Loin muscle area QTL (22302)
7	31011932	31989509	Loin muscle area QTL (22303)
7	31011932	31989509	Loin muscle area QTL (22304)
7	31011932	31989509	Loin muscle area QTL (22305)
7	31011932	31989509	Loin muscle area QTL (22306)
7	31011932	31989509	Loin muscle area QTL (22307)
7	31011932	31989509	Loin muscle area QTL (22308)
7	31011932	31989509	Thoracolumbar vertebra number QTL (64731)
7	31714959	31714999	Teat number QTL (95509)
7	32016844	32957768	Loin muscle area QTL (22320)
7	32380448	42029778	backfat at last rib QTL (6037)
7	32380448	42029778	backfat between the last 3rd and 4th lumbar QTL (6036)
7	32507141	33028009	Body weight QTL (8806)
7	32786027	32880318	Corpus luteum number QTL (31865)
7	32875763	34939575	backfat at last rib QTL (21249)
7	33182159	35177641	hematocrit QTL (22130)
7	33182159	35177641	hematocrit QTL (22131)
7	33182159	35251345	Hemoglobin QTL (22133)
7	33182159	35251345	Hemoglobin QTL (22134)
7	33182159	35251345	Hemoglobin QTL (22135)
7	34181903	34514572	Linolenic acid content QTL (6407)
7	34755602	35251345	Body height QTL (31447)
7	34755602	35251345	body length QTL (31449)
7	35476248	36271493	Cervical vertebra length QTL (13324)
7	35476248	36271493	Cervical vertebra length QTL (9010)
7	35476248	36271493	Loin muscle area QTL (13358)
7	35579941	35579981	Femur length QTL (32048)
7	35579941	35579981	Hip bone length QTL (32050)
7	35579941	35579981	Humerus length QTL (32047)
7	35579941	35579981	Tibia length QTL (32046)
7	35579941	35579981	Ulna length QTL (32049)
7	36444985	36608550	Average backfat thickness QTL (12773)
7	36444985	36608550	Backfat at tenth rib QTL (12771)
7	36993248	45102432	Abdominal fat weight QTL (1050)
7	36993248	45102432	Adipocyte diameter QTL (12806)
7	36993248	45102432	Adipocyte diameter QTL (12811)
7	36993248	45102432	Adipocyte diameter QTL (12821)
7	36993248	45102432	Adipocyte diameter QTL (12824)
7	36993248	45102432	Adipocyte diameter QTL (12829)
7	36993248	45102432	Adipocyte diameter QTL (12832)
7	36993248	45102432	Adipocyte diameter QTL (12838)
7	36993248	45102432	Adipocyte diameter QTL (12843)
7	36993248	45102432	Average backfat thickness QTL (1051)
7	36993248	45102432	Average backfat thickness QTL (12772)
7	36993248	45102432	Average backfat thickness QTL (802)
7	36993248	45102432	backfat above muscle dorsi QTL (12769)
7	36993248	45102432	backfat at last rib QTL (1054)
7	36993248	45102432	backfat at last rib QTL (1061)
7	36993248	45102432	Backfat at tenth rib QTL (1049)
7	36993248	45102432	Backfat at tenth rib QTL (12770)
7	36993248	45102432	Body weight (slaughter) QTL (1076)
7	36993248	45102432	Carcass length QTL (1066)
7	36993248	45102432	Carcass length QTL (1259)
7	36993248	45102432	Carcass weight (cold) QTL (1080)
7	36993248	45102432	Carcass weight (cold) QTL (12766)
7	36993248	45102432	Fat-cuts percentage QTL (1060)
7	36993248	45102432	Ham weight QTL (1073)
7	36993248	45102432	Ham weight QTL (1074)
7	36993248	45102432	Head weight QTL (1047)
7	36993248	45102432	Head weight QTL (1258)
7	36993248	45102432	Heart weight QTL (1077)
7	36993248	45102432	Loin and neck meat weight QTL (1071)
7	36993248	45102432	Loin and neck meat weight QTL (821)
7	36993248	45102432	Loin muscle area QTL (1053)
7	36993248	45102432	Loin muscle area QTL (820)
7	36993248	45102432	NADPH-generating enzyme activity QTL (12784)
7	36993248	45102432	NADP-malate dehydrogenase activity QTL (12780)
7	36993248	45102432	NADP-malate dehydrogenase activity QTL (12782)
7	36993248	45102432	Shoulder external fat weight QTL (1078)
7	36993248	45102432	Shoulder external fat weight QTL (12768)
7	36993248	45102432	Shoulder subcutaneous fat thickness QTL (1052)
7	37358524	37753932	Cervical vertebra length QTL (13310)
7	37358524	37753932	Cervical vertebra length QTL (13315)
7	37358524	37753932	Cervical vertebra length QTL (8999)
7	37358524	37753932	muscle protein percentage QTL (9044)
7	37718942	37718982	Cannon bone circumference QTL (21924)
7	38121811	38992356	backfat between the last 3rd and 4th lumbar QTL (6020)
7	38121811	38992356	Oleic acid content QTL (7413)
7	38400643	38400683	Birth weight variability QTL (95440)
7	38992356	48448805	average daily gain QTL (191)
7	38992356	48448805	body weight (10 weeks) QTL (188)
7	38992356	48448805	body weight (13 weeks) QTL (189)
7	38992356	48448805	body weight (17 weeks) QTL (190)
7	39508384	39766312	CIE-L* QTL (9078)
7	39512713	39665300	mummified pigs QTL (18303)
7	39592007	39592047	Age at puberty QTL (29721)
7	39766312	39960750	Humerus length QTL (6512)
7	39766312	39960750	Tibia length QTL (6513)
7	39766312	39960750	Ulna length QTL (6514)
7	40532034	40783421	Average backfat thickness QTL (737)
7	40532034	40783421	average daily gain QTL (552)
7	40532034	40783421	Backfat between 6th and 7th ribs QTL (731)
7	40987620	49856383	intestinal fat weight QTL (21251)
7	41308920	46490681	Abdominal fat weight QTL (21242)
7	41417527	48880888	Shoulder subcutaneous fat thickness QTL (21250)
7	41694849	45019880	Leaf fat weight QTL (416)
7	42100974	42274930	average daily gain QTL (333)
7	42100974	42274930	average daily gain QTL (345)
7	42100974	42274930	Skin weight QTL (5502)
7	42591706	43077836	Average chain length QTL (6408)
7	42591706	43077836	Eicosadienoic acid content QTL (6421)
7	42591706	43077836	Monounsaturated fatty acid content QTL (6423)
7	42591706	43077836	Oleic acid content QTL (6420)
7	42591706	43077836	Polyunsaturated fatty acid content QTL (6422)
7	42591706	43077836	Ratio of polyunsaturated fatty acids to saturated fatty acids QTL (6424)
7	43077836	45019880	Head weight QTL (436)
7	43160389	44594910	Backfat at rump QTL (21247)
7	43160389	47036798	Average backfat thickness QTL (21241)
7	43160389	47036798	Backfat at first rib QTL (21246)
7	43400540	43400580	Age at puberty QTL (22059)
7	43932670	44448309	Average backfat thickness QTL (7261)
7	43932670	44448309	Average backfat thickness QTL (7341)
7	43932670	44448309	Backfat at rump QTL (7342)
7	43932670	44448309	Backfat between 3rd and 4th last ribs QTL (7347)
7	43932670	44448309	Lean meat percentage QTL (7345)
7	44594910	44670455	Carcass length QTL (13366)
7	44594910	44670455	Carcass length QTL (13378)
7	44594910	44670455	Carcass length QTL (8984)
7	44594910	44670455	Carcass length QTL (8991)
7	44594910	44670455	Carcass weight (hot) QTL (8955)
7	44594910	44670455	Cervical vertebra length QTL (13307)
7	44594910	44670455	Cervical vertebra length QTL (13340)
7	44594910	44670455	Cervical vertebra length QTL (13346)
7	44594910	44670455	Cervical vertebra length QTL (8998)
[truncated: 1,369 more rows]
