# Supplementary material for: Deciphering the genetic regulation of peripheral blood transcriptome in pigs through expression genome-wide association study and allele-specific expression analysis
Source: BMC Genomics. 2017 Dec 13;18:967. doi: 10.1186/s12864-017-4354-6 (PMC5729405; doi:10.1186/s12864-017-4354-6)
Supplement: Supplementary file 15 — QTLs in AnimalQTLdb for pigs (<10 Mb) harbouring at least one ASE-SNPs. (XLSX 44 kb) [file 12864_2017_4354_MOESM15_ESM.xlsx]

## Sheet: Feuille1
Additional file 15: Table S9. QTLs in AnimalQTLdb for pigs (<10Mb) harbouring at least one ASE-SNPs
Chromosome	Start position QTL	End position QTL	Phenotype
1	3008501	3977158	Intramuscular fat content QTL (29590)
1	7964370	10707403	Musculus gluteus weight QTL (1276)
1	7964370	16114132	Melting point QTL (3123)
1	7964370	16114132	Palmitoleic acid content QTL (3109)
1	7964370	16114132	Palmitoleic acid content QTL (3118)
1	7964370	16114132	Stearic acid content QTL (3111)
1	7964370	16114132	Stearic acid content QTL (3119)
1	8715201	12868209	CIE-a* QTL (28043)
1	8715201	12868209	CIE-b* QTL (28044)
1	8715201	12868209	CIE-L* QTL (28045)
1	9999863	10264707	Drip loss QTL (7871)
1	9999863	10264707	Drip loss QTL (7896)
1	9999863	10264707	Drip loss QTL (8587)
1	10707403	16114132	average daily gain QTL (319)
1	10707403	16114132	Salmonella count in liver QTL (11554)
1	14013581	14153111	Drip loss QTL (7827)
1	14013581	14153111	Drip loss QTL (7829)
1	14013581	14153111	Drip loss QTL (7994)
1	14013581	14153111	Drip loss QTL (8024)
1	14013581	14153111	Drip loss QTL (8034)
1	35026068	35987086	Average backfat thickness QTL (29564)
1	35046144	35987086	CIE-a* QTL (95258)
1	36144885	46089931	Drip loss QTL (7791)
1	36144885	46089931	Drip loss QTL (7793)
1	36144885	46089931	Drip loss QTL (7821)
1	36144885	46089931	Drip loss QTL (7828)
1	36144885	46089931	Drip loss QTL (7963)
1	36144885	46089931	Drip loss QTL (8052)
1	36144885	46089931	Drip loss QTL (8324)
1	36144885	46089931	Drip loss QTL (8597)
1	56004411	56891494	Litter birth interval QTL (57514)
1	56004411	59682626	Average feeding rate QTL (22427)
1	56004411	59682626	cis-11-Eicosenoic acid content QTL (22469)
1	56004411	59682626	Daily feed intake QTL (22370)
1	56004411	59682626	Daily feed intake QTL (22384)
1	56004411	59682626	Daily feed intake QTL (22385)
1	56004411	59682626	Daily feed intake QTL (22386)
1	56004411	59682626	Daily feed intake QTL (22387)
1	56004411	59682626	Daily feed intake QTL (22388)
1	56004411	59682626	Daily feed intake QTL (22389)
1	56004411	59682626	Loin muscle area QTL (22343)
1	56004411	59682626	Loin muscle area QTL (22344)
1	56004411	59682626	Loin muscle area QTL (22345)
1	56004411	59682626	Loin muscle area QTL (22351)
1	56004411	59682626	Loin muscle area QTL (22352)
1	56004411	59682626	Loin muscle area QTL (22353)
1	56004411	59682626	Loin muscle area QTL (22354)
1	56004411	59682626	Loin muscle area QTL (22355)
1	56004411	59682626	Loin muscle area QTL (22356)
1	56004411	59682626	Loin muscle area QTL (22357)
1	56004411	59682626	Loin muscle area QTL (22358)
1	56004411	59682626	Loin muscle area QTL (22359)
1	56004411	59682626	Shear force QTL (22433)
1	56004411	59682626	Stearic acid content QTL (22470)
1	77176908	78405342	Drip loss QTL (7752)
1	77176908	78405342	Drip loss QTL (7790)
1	77176908	78405342	Drip loss QTL (7876)
1	77176908	78405342	Drip loss QTL (7984)
1	77176908	78405342	Drip loss QTL (8248)
1	77176908	78405342	Drip loss QTL (8342)
1	77176908	78405342	Drip loss QTL (8500)
1	77176908	78405342	Drip loss QTL (8609)
1	81377479	82321575	Spleen weight QTL (8977)
1	81900607	82383795	Drip loss QTL (7811)
1	81900607	82383795	Drip loss QTL (7870)
1	81900607	82383795	Drip loss QTL (7915)
1	81900607	82383795	Drip loss QTL (7999)
1	81900607	82383795	Drip loss QTL (8013)
1	81900607	82383795	Drip loss QTL (8219)
1	81900607	82383795	Drip loss QTL (8371)
1	81900607	82383795	Drip loss QTL (8567)
1	81900607	82383795	Drip loss QTL (8568)
1	82698987	84029992	Palmitic acid content QTL (32063)
1	83142255	87072923	Linoleic acid content QTL (32100)
1	103891575	112246100	Linoleic acid content QTL (32101)
1	107871792	109893944	Body weight QTL (65008)
1	107871792	109893944	Fat weight (total) QTL (65009)
1	117195972	117619360	Meat color-L QTL (231)
1	124017056	128274928	Body weight QTL (65010)
1	124017056	128274928	Fat percentage in carcass QTL (65011)
1	124017056	128274928	Fat weight (total) QTL (65012)
1	124971385	125450742	Drip loss QTL (7928)
1	124971385	125450742	Drip loss QTL (7990)
1	124971385	125450742	Drip loss QTL (8050)
1	124971385	125450742	Drip loss QTL (8148)
1	124971385	125450742	Drip loss QTL (8440)
1	124971385	125450742	Drip loss QTL (8590)
1	124971385	125450742	Drip loss QTL (8611)
1	125216064	125424741	Total number born alive QTL (15975)
1	125216064	125424741	Total number born QTL (15974)
1	130284608	135347616	Fat percentage in carcass QTL (65014)
1	130351360	135347616	Lean meat percentage QTL (65015)
1	134741085	142302138	Cross-sectional area of type IIa muscle fibers QTL (10236)
1	137226009	141252903	Linoleic acid content QTL (32103)
1	140716292	141412550	Average backfat thickness QTL (17773)
1	140716292	141412550	Conductivity 45 minutes post-mortem QTL (17772)
1	140716292	141412550	Loin muscle area QTL (17771)
1	140716292	141412550	pH 24 hr post mortem (ham) QTL (17770)
1	140783920	143602160	Fat percentage in carcass QTL (65016)
1	172013706	172960921	average daily gain QTL (22258)
1	172013706	172960921	average daily gain QTL (22259)
1	172013706	172960921	average daily gain QTL (22260)
1	172013706	172960921	average daily gain QTL (22261)
1	172013706	172960921	average daily gain QTL (22262)
1	172013706	172960921	average daily gain QTL (22263)
1	172013706	172960921	average daily gain QTL (22264)
1	172013706	172960921	average daily gain QTL (22265)
1	172013706	172960921	average daily gain QTL (22266)
1	172013706	172960921	average daily gain QTL (22267)
1	172013706	172960921	average daily gain QTL (22268)
1	172013706	172960921	Daily feed intake QTL (22198)
1	172055043	173295838	Gestation length QTL (18167)
1	220801047	228164160	Ratio of glycolytic muscles weight to ham meat and bone weight QTL (1277)
1	226764071	233806417	Abdominal fat weight QTL (849)
1	226764071	233806417	Average backfat thickness QTL (12734)
1	226764071	233806417	Average backfat thickness QTL (12735)
1	226764071	233806417	Average backfat thickness QTL (830)
1	226764071	233806417	Backfat at tenth rib QTL (844)
1	226764071	233806417	Backfat weight QTL (834)
1	226764071	233806417	Dressing percentage QTL (838)
1	226764071	233806417	External fat on ham QTL (839)
1	226764071	233806417	Lean cuts percentage QTL (806)
1	226764071	233806417	Lean meat percentage QTL (832)
1	226764071	233806417	Liver weight QTL (870)
1	226764071	233806417	Shoulder subcutaneous fat thickness QTL (869)
1	242344389	252283830	Musculus biceps femoris and ham meat and bone ratio QTL (1274)
1	263976068	264899125	Drip loss QTL (8203)
1	263976068	264899125	Drip loss QTL (8359)
1	263976068	264899125	Drip loss QTL (8361)
1	263976068	264899125	Drip loss QTL (8513)
1	266110666	266307014	Residual glycogen QTL (5858)
1	267026000	267994055	Lumbar vertebra number QTL (64700)
1	267851900	268261554	ACTH level variations QTL (476)
1	275081518	275578361	Drip loss QTL (7748)
1	275081518	275578361	Drip loss QTL (7961)
1	275081518	275578361	Drip loss QTL (8031)
1	280924929	284793582	Left teat number QTL (6463)
1	280924929	284793582	Teat number QTL (6480)
1	286501984	292955427	average daily gain QTL (3665)
1	286501984	292955427	backfat at last rib QTL (3666)
1	287846097	292955427	backfat above muscle dorsi QTL (5207)
1	288244371	292955427	body weight (10 weeks) QTL (168)
1	288808388	293542528	Average backfat thickness QTL (192)
1	288808388	293542528	Average backfat thickness QTL (193)
1	288808388	293542528	Average backfat thickness QTL (194)
1	288808388	293542528	Average backfat thickness QTL (195)
1	288808388	293542528	Average backfat thickness QTL (196)
1	288887815	292955427	backfat at mid-back QTL (5241)
1	289571736	293542528	average daily gain QTL (170)
1	291986956	292955427	Body weight (3 weeks) QTL (167)
1	292036476	292998740	PRRSV susceptibility QTL (31799)
1	292845492	293065884	Hind feet conformation QTL (8914)
1	292845492	293065884	Hind leg conformation QTL (8909)
1	292845492	293065884	Hind leg conformation QTL (8911)
1	293020147	293991451	Thoracic vertebra number QTL (64702)
1	297271814	297769365	Cryptorchidism QTL (55862)
1	299038375	307576631	Loin and ham percentage in carcass QTL (377)
1	302261400	302373322	Drip loss QTL (7848)
1	305236608	305947872	Fat percentage in carcass QTL (65019)
1	306172623	315321322	Percentage of backfat and leaf fat in carcass QTL (403)
2	211101	489542	Number of stillborn QTL (18094)
2	482396	1972781	Cooking loss QTL (6001)
2	609757	2387169	Average backfat thickness QTL (3774)
2	609757	2387169	Average backfat thickness QTL (5964)
2	609757	2387169	Average backfat thickness QTL (628)
2	609757	2387169	average daily gain QTL (5932)
2	609757	2387169	average daily gain QTL (904)
2	609757	2387169	Backfat at last lumbar QTL (3776)
2	609757	2387169	backfat at last rib QTL (3775)
2	609757	2387169	Backfat at tenth rib QTL (3777)
2	609757	2387169	Body weight (weaning) QTL (5935)
2	609757	2387169	Conductivity 24 hours post-mortem QTL (921)
2	609757	2387169	Feed conversion ratio QTL (5160)
2	609757	2387169	Ham meat weight QTL (625)
2	609757	2387169	Head weight QTL (1252)
2	609757	2387169	Heart weight QTL (629)
2	609757	2387169	Heart weight QTL (898)
2	609757	2387169	Lean meat + bone in ham + back QTL (626)
2	609757	2387169	Lean meat percentage QTL (624)
2	609757	2387169	Loin muscle area QTL (627)
2	609757	2387169	Loin weight QTL (5174)
2	609757	2387169	Reflectance value QTL (630)
2	609757	2948442	Average backfat thickness QTL (2935)
2	609757	2948442	Backfat at last lumbar QTL (3153)
2	609757	2948442	backfat at last rib QTL (2934)
2	609757	2948442	Backfat at tenth rib QTL (2932)
2	609757	2948442	Backfat thickness between 3rd and 4th rib QTL (3154)
2	609757	2948442	Backfat weight QTL (3152)
2	609757	2948442	Lean meat percentage QTL (3155)
2	609757	2948442	Loin muscle area QTL (2936)
2	609757	2948442	Loin weight QTL (3151)
2	609757	4908092	Loin weight QTL (17539)
2	609757	5564838	Average backfat thickness QTL (17557)
2	609757	7064440	Average backfat thickness QTL (17538)
2	609757	7440323	Gait score (hind) QTL (8938)
2	609757	7440323	Teat number QTL (593)
2	609757	8499847	average daily gain QTL (4170)
2	609757	8499847	backfat at P2 position QTL (4111)
2	609757	8499847	Body weight (slaughter) QTL (4244)
2	609757	8499847	Carcass length QTL (4112)
2	609757	8499847	Carcass length QTL (4174)
2	609757	8499847	Carcass weight (hot) QTL (4175)
2	609757	8499847	Carcass weight (hot) QTL (4245)
2	609757	8499847	Conductivity 24 hours postmortem (ham) QTL (4118)
2	609757	8499847	Conductivity 24 hours postmortem (ham) QTL (4177)
2	609757	8499847	Conductivity 45 minutes post-mortem QTL (4117)
2	609757	8499847	External fat on loin QTL (4114)
2	609757	8499847	Lean meat percentage QTL (4113)
2	609757	8499847	PH for Longissmus dorsi QTL (4115)
2	609757	8499847	PH for Longissmus dorsi QTL (4173)
2	609757	8499847	PH for Longissmus dorsi QTL (4176)
2	609757	8499847	pH for Semimembranosus QTL (4116)
2	609757	9469069	Bone mineral content QTL (17636)
2	609757	9469069	Osteochondrosis score QTL (17637)
2	2387169	11475306	Melanoma susceptibility QTL (7569)
2	2387169	7440323	Loin muscle area QTL (38052)
2	2948442	10384768	PH for Longissmus dorsi QTL (2972)
2	2948442	7081718	CIE-L* QTL (2971)
2	2948442	8137068	Cooking loss QTL (2970)
2	2948442	9094500	Lean meat + bone in back QTL (507)
2	2948442	9094500	Lean meat + bone in ham + back QTL (505)
2	2948442	9094500	Lean meat percentage QTL (502)
2	3552073	3725595	Average backfat thickness QTL (5747)
2	5564838	10655391	Loin weight QTL (5133)
2	6094542	10943541	Loin and neck meat weight QTL (810)
2	6476436	6620331	Average backfat thickness QTL (5749)
2	6476436	6620331	Heart weight QTL (8963)
2	6636615	12560715	External fat on ham QTL (5147)
2	6947966	7124118	Arachidonic acid content QTL (31547)
2	6947966	7124118	Arachidonic acid content QTL (31553)
2	6947966	7124118	Arachidonic acid content QTL (31559)
2	6947966	7124118	cis-Vaccenic acid content QTL (31545)
2	6947966	7124118	Fatty acid C18:1 to C18:0 ratio QTL (31561)
2	6947966	7124118	Fatty acid C20:3 to C18:2 ratio QTL (31560)
2	6947966	7124118	Fatty acid C20:3 to C18:2 ratio QTL (31562)
2	6947966	7124118	Intramuscular fat content QTL (31554)
2	6947966	7124118	Linoleic acid content QTL (31546)
2	6947966	7124118	Linoleic acid content QTL (31552)
2	6947966	7124118	Linoleic acid content QTL (31558)
2	6947966	7124118	Myristic acid content QTL (31549)
2	6947966	7124118	Myristic acid content QTL (31555)
2	6947966	7124118	Palmitic acid content QTL (31544)
2	6947966	7124118	Palmitic acid content QTL (31550)
2	6947966	7124118	Palmitoleic acid content QTL (31551)
2	6947966	7124118	Palmitoleic acid content QTL (31556)
2	6947966	7124118	Stearic acid content QTL (31557)
2	6947966	7124118	Subcutaneous fat thickness QTL (31548)
2	7012572	9118948	Fat weight (total) QTL (65023)
2	7016156	7998883	Spinal curvature QTL (64679)
2	7042454	8150438	Fat percentage in carcass QTL (65024)
2	7042454	8150438	Lean meat percentage QTL (65025)
2	7440323	13366532	CSFV antibody level QTL (37538)
2	7440323	13366532	Mean corpuscular hemoglobin concentration QTL (12285)
2	7816376	8537748	Body weight QTL (65026)
2	8137068	8601122	Melanoma susceptibility QTL (7568)
2	8548245	8601122	Ham weight QTL (5166)
2	8548245	8601122	Ham weight QTL (5175)
2	10158875	10321796	Percentage type I fibers QTL (7028)
2	10286237	10366284	Salmonella count in liver QTL (18720)
2	10286237	10366284	Salmonella count in liver QTL (18723)
2	10286237	10366284	Salmonella count in liver QTL (18725)
2	10286237	10366284	Salmonella count in spleen QTL (18719)
2	10286237	10366284	Salmonella count in spleen QTL (18721)
2	10286237	10366284	Salmonella count in spleen QTL (18722)
2	10286237	10366284	Salmonella count in spleen QTL (18724)
2	10286237	10366284	Salmonella shedding status QTL (18726)
2	10677424	12726165	Body weight (weaning) QTL (17549)
2	10846385	18333408	tenderness score QTL (5760)
2	11327829	19559392	CIE-a* QTL (17552)
2	12560715	12773386	CIE-L* QTL (9072)
2	12825989	13080712	Melanoma susceptibility QTL (7586)
2	12897996	13152719	Mean corpuscular hemoglobin content QTL (7218)
2	13366532	21136167	Backfat at tenth rib QTL (925)
2	13366532	21136167	Heart weight QTL (917)
2	13366532	21136167	Plateletcrit QTL (12314)
2	13366532	21136167	Platelet distribution width QTL (12313)
2	13366532	21136167	Shoulder subcutaneous fat thickness QTL (926)
2	15441523	21136167	Drip loss QTL (3058)
2	19208120	19318084	pH 24 hr post-mortem (loin) QTL (18690)
2	28013337	28977392	Average backfat thickness QTL (22294)
2	38367026	46378309	Small intestine length QTL (12036)
2	43738502	50996077	Average backfat thickness QTL (9816)
2	43738502	50996077	average daily gain QTL (9821)
2	43738502	50996077	Backfat at last lumbar QTL (9818)
2	43738502	50996077	Backfat at tenth rib QTL (9820)
2	43738502	50996077	Drip loss QTL (9822)
2	43738502	50996077	Fiber type II myosin isoform ratio QTL (9823)
2	43738502	50996077	Loin muscle area QTL (9817)
2	43738502	50996077	Marbling QTL (9819)
2	43738502	50996077	pH 24 hr post-mortem (loin) QTL (6447)
2	45026774	45986058	Daily feed intake QTL (29546)
2	51054270	59648728	Nonfunctional nipples QTL (7471)
2	56004411	59682626	Homolonolenic acid content QTL (22471)
2	59690389	65214802	Body weight (21 weeks) QTL (6254)
2	65057680	65994755	Loin muscle area QTL (22319)
2	66309690	66772828	Juiciness score QTL (6258)
2	70124078	72028129	Scrotal/inguinal hernia QTL (8770)
2	70124078	72028129	Umbilical hernia QTL (8745)
2	74669571	75594507	mummified pigs QTL (18242)
2	81020279	81594166	Average glycolytic potential QTL (9814)
2	81020279	81594166	Average lactate QTL (9815)
2	81020279	81594166	Firmness QTL (9808)
2	81020279	81594166	Flavor score QTL (9813)
2	81020279	81594166	Meat color-L QTL (9812)
2	81020279	81594166	Off-Flavor Score QTL (9810)
2	81020279	81594166	pH 48 hr post-mortem (loin) QTL (9809)
2	81020279	81594166	Water holding capacity QTL (9811)
2	85036318	85956326	average daily gain QTL (29536)
2	107119123	107336147	Average instron (star probe) force QTL (5763)
2	107119123	107336147	Shear force QTL (7370)
2	107119123	107336147	tenderness score QTL (5761)
2	138002690	142235710	Nonfunctional nipples QTL (7454)
2	138865785	147163597	Actinobacillus pleuropneumoniae susceptibility QTL (37563)
2	139359663	148081154	CIE-L* QTL (3983)
2	143420936	148081154	Hind feet conformation QTL (11850)
2	148081154	154953107	Lactate level QTL (6359)
2	151463344	158935864	average daily gain QTL (171)
2	152297333	158443390	Adrenal gland weight QTL (24152)
2	152297333	158443390	Adrenal gland weight QTL (24153)
2	152297333	158443390	Adrenal gland weight QTL (24154)
2	152297333	158443390	Adrenal gland weight QTL (24155)
2	152297333	158443390	Adrenal gland weight QTL (24156)
2	152297333	158443390	Adrenal gland weight QTL (24157)
2	152297333	158443390	Adrenal gland weight QTL (24158)
2	152297333	158443390	Adrenal gland weight QTL (24159)
2	152297333	158443390	Adrenal gland weight QTL (24160)
2	152297333	158443390	Adrenal gland weight QTL (24161)
2	152297333	158443390	Adrenal gland weight QTL (24162)
2	152297333	158443390	Adrenal gland weight QTL (24163)
2	152297333	158443390	Adrenal gland weight QTL (24164)
2	152297333	158443390	Adrenal gland weight QTL (24165)
2	152297333	158443390	Adrenal gland weight QTL (24166)
2	152297333	158443390	Adrenal gland weight QTL (24167)
2	152297333	158443390	Adrenal gland weight QTL (24168)
2	152297333	158443390	Adrenal gland weight QTL (24169)
2	152297333	158443390	Adrenal gland weight QTL (24170)
2	152297333	158443390	Adrenal gland weight QTL (24171)
2	152297333	158443390	Adrenal gland weight QTL (24172)
2	152297333	158443390	Adrenal gland weight QTL (24173)
2	152297333	158443390	Adrenal gland weight QTL (24174)
2	152297333	158443390	Adrenal gland weight QTL (24175)
2	152297333	158443390	Adrenal gland weight QTL (24176)
2	152297333	158443390	Adrenal gland weight QTL (24177)
2	152297333	158443390	Adrenal gland weight QTL (24178)
2	152297333	158443390	Adrenal gland weight QTL (24179)
2	152297333	158443390	Adrenal gland weight QTL (24180)
2	152297333	158443390	Adrenal gland weight QTL (24181)
2	152297333	158443390	Adrenal gland weight QTL (24182)
2	152297333	158443390	Adrenal gland weight QTL (24183)
2	152297333	158443390	Adrenal gland weight QTL (24184)
2	152297333	158443390	Adrenal gland weight QTL (24185)
2	152297333	158443390	Adrenal gland weight QTL (24186)
2	152297333	158443390	Adrenal gland weight QTL (24187)
2	152297333	158443390	Adrenal gland weight QTL (24188)
2	152297333	158443390	Adrenal gland weight QTL (24189)
2	152297333	158443390	Adrenal gland weight QTL (24190)
2	152297333	158443390	Adrenal gland weight QTL (24191)
2	152297333	158443390	Backfat at rump QTL (23275)
2	152297333	158443390	Backfat at rump QTL (23279)
2	152297333	158443390	Backfat at rump QTL (23296)
2	152297333	158443390	Backfat at rump QTL (23343)
2	152297333	158443390	Backfat at rump QTL (23358)
2	152297333	158443390	Backfat at rump QTL (23371)
2	152297333	158443390	Cholesterol level QTL (23503)
2	152297333	158443390	Cholesterol level QTL (23504)
2	152297333	158443390	Cholesterol level QTL (23505)
2	152297333	158443390	Cholesterol level QTL (23506)
2	152297333	158443390	Cholesterol level QTL (23507)
2	152297333	158443390	Cholesterol level QTL (23508)
2	152297333	158443390	Cholesterol level QTL (23509)
2	152297333	158443390	Cholesterol level QTL (23510)
2	152297333	158443390	Cholesterol level QTL (23511)
2	152297333	158443390	Cholesterol level QTL (23512)
2	152297333	158443390	Cholesterol level QTL (23513)
2	152297333	158443390	Cholesterol level QTL (23514)
2	152297333	158443390	Cholesterol level QTL (23515)
2	152297333	158443390	Cholesterol level QTL (23516)
2	152297333	158443390	Cholesterol level QTL (23517)
2	152297333	158443390	Cholesterol level QTL (23519)
2	152297333	158443390	Cholesterol level QTL (23520)
2	152297333	158443390	Cholesterol level QTL (23521)
2	152297333	158443390	Cholesterol level QTL (23522)
2	152297333	158443390	Cholesterol level QTL (23523)
2	152297333	158443390	Cholesterol level QTL (23524)
2	152297333	158443390	Cortisol level QTL (24120)
2	152297333	158443390	Cortisol level QTL (24121)
2	152297333	158443390	Cortisol level QTL (24122)
2	152297333	158443390	Cortisol level QTL (24123)
2	152297333	158443390	Cortisol level QTL (24124)
2	152297333	158443390	Cortisol level QTL (24125)
2	152297333	158443390	Cortisol level QTL (24126)
2	152297333	158443390	Cortisol level QTL (24127)
2	152297333	158443390	Docosatetraenoic acid content QTL (23518)
2	152297333	158443390	Drip loss QTL (24235)
2	152297333	158443390	HDL/LDL ratio QTL (23601)
2	152297333	158443390	HDL/LDL ratio QTL (23602)
2	152297333	158443390	HDL/LDL ratio QTL (23603)
2	152297333	158443390	HDL/LDL ratio QTL (23604)
2	152297333	158443390	HDL/LDL ratio QTL (23605)
2	152297333	158443390	HDL/LDL ratio QTL (23606)
2	152297333	158443390	HDL/LDL ratio QTL (23607)
2	152297333	158443390	HDL/LDL ratio QTL (23608)
2	152297333	158443390	HDL/LDL ratio QTL (23609)
2	152297333	158443390	Immunoglobulin G level QTL (23474)
2	152297333	158443390	Immunoglobulin G level QTL (23475)
2	152297333	158443390	Immunoglobulin G level QTL (23476)
2	152297333	158443390	Immunoglobulin G level QTL (23477)
2	152297333	158443390	Interferon-gamma level QTL (23447)
2	152297333	158443390	LDL cholesterol QTL (23484)
2	152297333	158443390	LDL cholesterol QTL (23485)
2	152297333	158443390	LDL cholesterol QTL (23486)
2	152297333	158443390	LDL cholesterol QTL (23487)
2	152297333	158443390	LDL cholesterol QTL (23488)
2	152297333	158443390	LDL cholesterol QTL (23489)
2	152297333	158443390	LDL cholesterol QTL (23490)
2	152297333	158443390	LDL cholesterol QTL (23491)
2	152297333	158443390	LDL cholesterol QTL (23492)
2	152297333	158443390	LDL cholesterol QTL (23493)
2	152297333	158443390	LDL cholesterol QTL (23494)
2	152297333	158443390	LDL cholesterol QTL (23495)
2	152297333	158443390	LDL cholesterol QTL (23496)
2	152297333	158443390	LDL cholesterol QTL (23497)
2	152297333	158443390	LDL cholesterol QTL (23527)
2	152297333	158443390	LDL cholesterol QTL (23528)
2	152297333	158443390	LDL cholesterol QTL (23529)
2	152297333	158443390	LDL cholesterol QTL (23530)
2	152297333	158443390	LDL cholesterol QTL (23531)
2	152297333	158443390	LDL cholesterol QTL (23532)
2	152297333	158443390	LDL cholesterol QTL (23533)
2	152297333	158443390	LDL cholesterol QTL (23534)
2	152297333	158443390	LDL cholesterol QTL (23535)
2	152297333	158443390	LDL cholesterol QTL (23536)
2	152297333	158443390	LDL cholesterol QTL (23537)
2	152297333	158443390	LDL cholesterol QTL (23538)
2	152297333	158443390	LDL cholesterol QTL (23539)
2	152297333	158443390	LDL cholesterol QTL (23540)
2	152297333	158443390	LDL cholesterol QTL (23541)
2	152297333	158443390	LDL cholesterol QTL (23542)
2	152297333	158443390	LDL cholesterol QTL (23543)
2	152297333	158443390	LDL cholesterol QTL (23544)
2	152297333	158443390	LDL cholesterol QTL (23545)
2	152297333	158443390	LDL cholesterol QTL (23546)
2	152297333	158443390	LDL cholesterol QTL (23547)
2	152297333	158443390	LDL cholesterol QTL (23548)
2	152297333	158443390	LDL cholesterol QTL (23549)
2	152297333	158443390	LDL cholesterol QTL (23550)
2	152297333	158443390	LDL cholesterol QTL (23551)
2	152297333	158443390	LDL cholesterol QTL (23552)
2	152297333	158443390	LDL cholesterol QTL (23553)
2	152297333	158443390	LDL cholesterol QTL (23554)
2	152297333	158443390	LDL cholesterol QTL (23555)
2	152297333	158443390	LDL cholesterol QTL (23556)
2	152297333	158443390	LDL cholesterol QTL (23557)
2	152297333	158443390	LDL cholesterol QTL (23558)
2	152297333	158443390	LDL cholesterol QTL (23559)
2	152297333	158443390	LDL cholesterol QTL (23560)
2	152297333	158443390	LDL cholesterol QTL (23561)
2	152297333	158443390	LDL cholesterol QTL (23562)
2	152297333	158443390	LDL cholesterol QTL (23563)
2	152297333	158443390	LDL cholesterol QTL (23564)
2	152297333	158443390	LDL cholesterol QTL (23565)
2	152297333	158443390	LDL cholesterol QTL (23566)
2	152297333	158443390	LDL cholesterol QTL (23567)
2	152297333	158443390	LDL cholesterol QTL (23568)
2	152297333	158443390	LDL cholesterol QTL (23569)
2	152297333	158443390	LDL cholesterol QTL (23570)
2	152297333	158443390	LDL cholesterol QTL (23571)
2	152297333	158443390	LDL cholesterol QTL (23572)
2	152297333	158443390	LDL cholesterol QTL (23573)
2	152297333	158443390	LDL cholesterol QTL (23574)
2	152297333	158443390	LDL cholesterol QTL (23575)
2	152297333	158443390	LDL cholesterol QTL (23576)
2	152297333	158443390	LDL cholesterol QTL (23577)
2	152297333	158443390	LDL cholesterol QTL (23578)
2	152297333	158443390	LDL cholesterol QTL (23579)
2	152297333	158443390	LDL cholesterol QTL (23580)
2	152297333	158443390	LDL cholesterol QTL (23581)
2	152297333	158443390	LDL cholesterol QTL (23582)
2	152297333	158443390	LDL cholesterol QTL (23583)
2	152297333	158443390	LDL cholesterol QTL (23584)
2	152297333	158443390	LDL cholesterol QTL (23585)
2	152297333	158443390	LDL cholesterol QTL (23586)
2	152297333	158443390	LDL cholesterol QTL (23587)
2	152297333	158443390	LDL cholesterol QTL (23588)
2	152297333	158443390	LDL cholesterol QTL (23589)
2	152297333	158443390	LDL cholesterol QTL (23590)
2	152297333	158443390	LDL cholesterol QTL (23591)
2	152297333	158443390	LDL cholesterol QTL (23592)
2	152297333	158443390	LDL cholesterol QTL (23593)
2	152297333	158443390	LDL cholesterol QTL (23594)
2	152297333	158443390	LDL cholesterol QTL (23595)
2	152297333	158443390	LDL cholesterol QTL (23596)
2	152297333	158443390	leaf fat percentage QTL (24236)
2	152297333	158443390	Loin weight QTL (23174)
2	157916972	162569375	Number of muscle fibers per unit area QTL (2800)
2	157916972	162569375	Total muscle fiber number QTL (2799)
3	1991646	5542226	Fat weight (total) QTL (65044)
3	3725226	5487562	Fat percentage in carcass QTL (65045)
3	5004645	5897010	Thoracic vertebra number QTL (64705)
3	6188004	14776389	Vertebra number QTL (3947)
3	13949105	21947993	average daily gain QTL (497)
3	14776389	21947993	average daily gain QTL (3667)
3	14776389	21947993	average daily gain QTL (4119)
3	14776389	21947993	average daily gain QTL (4120)
3	14776389	21947993	average daily gain QTL (891)
3	14776389	21947993	backfat at last rib QTL (3668)
3	14776389	21947993	backfat at P2 position QTL (4121)
3	14776389	21947993	Blood pH QTL (6322)
3	14776389	21947993	Blood pH QTL (6324)
3	14776389	21947993	Body weight (slaughter) QTL (890)
3	14776389	21947993	Carcass length QTL (3679)
3	14776389	21947993	Carcass length QTL (4122)
3	14776389	21947993	Carcass length QTL (875)
3	14776389	21947993	Conductivity 45 minutes post-mortem QTL (4178)
3	14776389	21947993	Ham weight QTL (878)
3	14776389	21947993	Head weight QTL (888)
3	14776389	21947993	hematocrit QTL (5431)
3	14776389	21947993	Lactate level QTL (6360)
3	14776389	21947993	PH for Longissmus dorsi QTL (3678)
3	14776389	21947993	PH for Longissmus dorsi QTL (3680)
3	14776389	21947993	PH for Longissmus dorsi QTL (4123)
3	14776389	21947993	pH for Semimembranosus QTL (4124)
3	16518098	20520860	skatole, laboratory QTL (18647)
3	16866926	21947993	Skin thickness QTL (283)
3	16866926	23696079	Testicular weight QTL (693)
3	17091063	17859317	Thoracolumbar vertebra number QTL (64706)
3	20906681	22214908	Thoracic vertebra number QTL (64707)
3	21824455	22879408	CSFV antibody level QTL (37539)
3	29621653	30120718	Maternal infanticide QTL (30989)
3	41817352	43240931	Total number born alive QTL (18089)
3	45635090	47857099	Right teat number QTL (6474)
3	45635090	47857099	Teat number QTL (6482)
3	47040078	47979489	Average backfat thickness QTL (22285)
3	47985207	48333590	Meat color score QTL (9058)
3	49143585	49365159	Hematin pigmentation QTL (9049)
3	82312886	90921620	Backfat at rump QTL (732)
3	82312886	90921620	Lean meat weight QTL (756)
3	90696439	90913607	Total number born QTL (18187)
3	99536456	99741487	Corpus luteum number QTL (31845)
3	113498451	119909201	Spleen weight QTL (8978)
3	113993246	122620482	androstenone, laboratory QTL (18648)
3	115140252	119745261	average daily gain QTL (3936)
3	115140252	122295139	Segmented neutrophil number QTL (12281)
3	122295139	126926633	Average backfat thickness QTL (7530)
3	123222257	132272025	muscle protein percentage QTL (5545)
3	138213648	140070086	Daily feed intake QTL (66265)
4	15186403	15313662	Linolenic acid content QTL (536)
4	37035979	37346497	Backfat at first rib QTL (5078)
4	37035979	37346497	backfat at last rib QTL (5079)
4	37035979	37346497	Backfat between 3rd and 4th last ribs QTL (5080)
4	37035979	37346497	Body weight (slaughter) QTL (5083)
4	37035979	37346497	Carcass length QTL (5082)
4	37035979	37346497	Shoulder weight QTL (5075)
4	37035979	37346497	Shoulder weight QTL (5081)
4	37092369	37742401	Daily feed intake QTL (66266)
4	41360877	41802614	Total number born QTL (18225)
4	41708715	41845675	Meat color score QTL (9066)
4	41708715	41845675	pH 24 hr post mortem (ham) QTL (18671)
4	54270731	59913273	Palmitoleic acid content QTL (32105)
4	76741953	83693913	Backfat at first rib QTL (21228)
4	78717398	84443534	Shoulder weight QTL (23159)
4	78867164	84951475	Head weight QTL (8968)
4	78867164	84951475	Small intestine length QTL (12037)
4	79036001	86976886	CIE-L* QTL (4281)
4	79036001	86976886	CIE-L* QTL (4282)
4	81492164	87410925	Shoulder weight QTL (23170)
4	81983315	87016757	Abdominal fat percentage QTL (7293)
4	81983315	87016757	Lean meat + bone in ham QTL (7295)
4	81983315	87016757	Side fat thickness QTL (7296)
4	81983315	87016757	Subcutaneous fat thickness QTL (7294)
4	82079152	82888774	Body weight QTL (66276)
4	82084284	89529616	Carcass weight (cold) QTL (12749)
4	82527275	82963906	Carcass length QTL (7289)
4	89104182	92445240	Linoleic acid content QTL (32069)
4	89529616	96936045	Adipocyte diameter QTL (12820)
4	89529616	96936045	Body weight (slaughter) QTL (939)
4	89529616	96936045	Carcass length QTL (1254)
4	89529616	96936045	Carcass length QTL (931)
4	89529616	96936045	Carcass weight (cold) QTL (793)
4	89529616	96936045	Carcass weight (cold) QTL (934)
4	89529616	96936045	Dressing - Ham over carcass QTL (814)
4	89529616	96936045	Dressing percentage QTL (951)
4	89529616	96936045	Loin and neck meat weight QTL (812)
4	89529616	96936045	Loin and neck meat weight QTL (935)
4	89529616	98283003	Carcass length QTL (958)
4	89529616	98283003	Feed conversion ratio QTL (963)
4	89529616	98283003	Ham weight QTL (938)
4	89529616	98283003	Head weight QTL (952)
4	94494031	100441373	Eicosatrienoic acid content QTL (32070)
4	95136118	102054630	Nonfunctional nipples QTL (7456)
4	96102583	97842792	Palmitic acid content QTL (32104)
4	96936045	102054630	average daily gain QTL (331)
4	96936045	102054630	average daily gain QTL (341)
4	96936045	102054630	Meat color-L QTL (233)
4	96936045	106510877	Corpus luteum number QTL (491)
4	96936045	98283003	Fat-cuts percentage QTL (950)
4	96936045	98283003	Ham weight QTL (811)
4	96936045	98283003	Ham weight QTL (932)
4	96936045	98283003	Head weight QTL (1255)
4	96936045	98283003	Head weight QTL (936)
4	96936045	98283003	Loin muscle area QTL (945)
4	96936045	98283003	Shoulder external fat weight QTL (941)
4	96936045	98283003	Shoulder meat weight QTL (937)
4	96962176	97550675	Meat color chroma QTL (4297)
4	97489219	97842792	mummified pigs QTL (18245)
4	97763408	98843966	Palmitic acid content QTL (32067)
4	98283003	107758168	Conductivity 24 hours postmortem (loin) QTL (21856)
4	98351011	98931037	pH 24 hr post-mortem (loin) QTL (7613)
4	102054630	106510877	CIE-a* QTL (4285)
4	103837746	104256400	Unsaturated fatty acid content QTL (541)
4	107758168	115357260	Carcass length QTL (971)
4	107758168	115357260	Ham weight QTL (970)
4	107758168	115357260	Shoulder meat weight QTL (968)
4	116017042	116978526	Spinal curvature QTL (64715)
4	119299797	120509810	CD4-positive, CD8-negative leukocyte percentage QTL (17837)
4	119299797	120509810	CD4-positive leukocyte percentage QTL (17838)
4	119299797	123430356	backfat at last rib QTL (52)
4	119299797	123430356	Percentage type IIb fibers QTL (7041)
4	120509810	122380504	CIE-a* QTL (4284)
4	120729100	121045392	Corpus luteum number QTL (31852)
4	139015407	139989597	PRRSV susceptibility QTL (31797)
4	139015407	139989597	PRRSV susceptibility QTL (31801)
4	139058720	140420777	Feed conversion ratio QTL (27964)
4	139058720	140420777	Feed conversion ratio QTL (27965)
4	139058720	140420777	Feed conversion ratio QTL (27966)
4	139058720	140420777	Feed conversion ratio QTL (27967)
4	139058720	140420777	Feed conversion ratio QTL (27968)
4	139058720	140420777	Feed conversion ratio QTL (27969)
4	139058720	140420777	Feed conversion ratio QTL (27970)
4	139058720	140420777	Feed conversion ratio QTL (28006)
4	139058720	140420777	Feed conversion ratio QTL (28007)
4	139058720	140420777	hematocrit QTL (27299)
4	139058720	140420777	hematocrit QTL (27301)
4	139058720	140420777	Mean corpuscular hemoglobin content QTL (27685)
4	139058720	140420777	Mean corpuscular hemoglobin content QTL (27686)
4	139058720	140420777	Mean corpuscular hemoglobin content QTL (27687)
4	139058720	140420777	Mean corpuscular hemoglobin content QTL (27688)
4	139058720	140420777	Mean corpuscular hemoglobin content QTL (27689)
4	139058720	140420777	Mean corpuscular hemoglobin content QTL (27690)
4	139058720	140420777	Mean corpuscular hemoglobin content QTL (27691)
4	139058720	140420777	Mean corpuscular hemoglobin content QTL (27692)
4	139058720	140420777	Mean corpuscular hemoglobin content QTL (27693)
4	139058720	140420777	Mean corpuscular hemoglobin content QTL (27694)
4	139058720	140420777	Mean corpuscular hemoglobin content QTL (27695)
4	139058720	140420777	Mean corpuscular hemoglobin content QTL (27696)
4	139058720	140420777	Mean corpuscular hemoglobin content QTL (27697)
4	139058720	140420777	Mean corpuscular hemoglobin content QTL (27698)
4	139058720	140420777	Mean corpuscular hemoglobin content QTL (27699)
4	139058720	140420777	Platelet-large cell ratio QTL (27438)
4	139058720	140420777	PRRSV susceptibility QTL (21346)
4	139058720	140420777	PRRSV susceptibility QTL (21349)
4	139058720	140420777	PRRSV susceptibility QTL (25291)
4	139058720	140420777	PRRSV susceptibility QTL (25292)
4	139058720	140420777	PRRSV susceptibility QTL (25293)
4	139058720	140420777	PRRSV susceptibility QTL (25294)
4	139058720	140420777	PRRSV susceptibility QTL (25295)
4	139058720	140420777	PRRSV susceptibility QTL (25296)
4	139058720	140420777	PRRSV susceptibility QTL (25297)
4	139058720	140420777	PRRSV susceptibility QTL (25298)
4	139058720	140420777	PRRSV susceptibility QTL (25299)
4	139058720	140420777	PRRSV susceptibility QTL (25300)
4	139058720	140420777	PRRSV susceptibility QTL (25301)
4	139058720	140420777	Red blood cell count QTL (27439)
4	139058720	140420777	Red blood cell count QTL (27442)
5	844337	3688083	Diameter of type I muscle fibers QTL (2811)
5	844337	3688083	Enterotoxigenic E. coli susceptibility QTL (21834)
5	844337	3688083	Interferon-gamma level QTL (12336)
5	1007763	1981830	Thoracic vertebra number QTL (64627)
5	3688083	7985523	Activity during lying QTL (5903)
5	3688083	7985523	Creatinine level QTL (6372)
5	3688083	7985523	Platelet count QTL (7493)
5	3688083	7985523	Time spent lying QTL (5900)
5	3722572	7985523	Drip loss QTL (5697)
5	5044308	5363246	Scrotal/inguinal hernia QTL (55891)
5	6033892	6695964	Fat percentage in carcass QTL (65061)
5	18613220	18889515	Meat color OPTO QTL (7631)
5	21034755	22742854	Average backfat thickness QTL (271)
5	45304849	46567604	Anti-K88 E.coli IgG levels QTL (615)
5	63117217	67378283	Intramuscular fat content QTL (17793)
5	63360701	63716560	Body weight (birth) QTL (22981)
5	66280325	66415278	Drip loss QTL (9864)
5	71056490	71996403	Thoracic vertebra number QTL (64630)
6	1829370	8460673	Vertebra number QTL (21304)
6	2352681	8442460	average daily gain QTL (344)
6	2446689	7575635	Lean meat percentage QTL (7632)
6	2446689	7575635	Nonfunctional nipples QTL (7458)
6	2446689	7575635	Nonfunctional nipples QTL (7475)
6	3913775	9872228	Inside ham weight QTL (3063)
6	7006410	14176920	Fat weight (total) QTL (65062)
6	7190822	10032902	Lean meat percentage QTL (65064)
6	7190822	10073322	Fat percentage in carcass QTL (65063)
6	7253730	9257070	Lean meat weight QTL (65065)
6	7334450	9257070	Body weight QTL (65066)
6	7377183	9400282	Bone mineral content QTL (65067)
6	8056293	16512374	Loin and ham percentage in carcass QTL (384)
6	8442460	17750243	Hind hock weight QTL (2864)
6	8994445	12962146	Relative area of type IIa fibers QTL (4029)
6	8994445	16491079	Hematin pigmentation QTL (4041)
6	9336021	16419003	CIE-a* QTL (4037)
6	9872228	19536155	Pseudorabies susceptibility QTL (304)
6	9872228	19536155	subjective pork odor QTL (4224)
6	11079946	14099821	Bone mineral content QTL (65068)
6	11322989	21218258	Belly weight QTL (414)
6	12054133	17847144	Spotted coat QTL (284)
6	35868354	44290269	Interleukin 10 level QTL (17604)
6	41551592	43270832	Fat percentage in carcass QTL (65078)
6	41551592	43270832	Lean meat percentage QTL (65079)
6	43035632	43949544	Hemolytic complement activity (classical pathway) QTL (9609)
6	50803585	53370593	Daily feed intake QTL (66255)
6	52569722	52757738	Ovary weight QTL (18340)
6	61924724	66465212	Average backfat thickness QTL (5980)
6	61924724	66465212	C3c concentration QTL (9622)
6	61924724	66465212	Cooking loss QTL (6006)
6	61924724	66465212	Haptoglobin concentration QTL (9644)
6	61924724	66465212	Shoulder subcutaneous fat thickness QTL (5981)
6	61924724	66533116	Empty body protein content QTL (16911)
6	61924724	66533116	Firmness QTL (21367)
6	61924724	66533116	Lean meat weight QTL (16910)
6	64923945	74661313	Dressing percentage QTL (1021)
6	64923945	74661313	Lean cuts percentage QTL (818)
6	64923945	74661313	Lean meat percentage QTL (1020)
6	66533116	74531339	Ear size QTL (5642)
6	71650362	71901255	body weight (4 weeks) QTL (695)
6	71792576	71855866	Backfat at tenth rib QTL (5771)
6	71792576	71855866	Conductivity 24 hours postmortem (ham) QTL (21640)
6	71792576	71855866	Conductivity 24 hours postmortem (ham) QTL (21641)
6	71792576	71855866	Cooking loss QTL (21638)
6	71792576	71855866	Cooking loss QTL (21639)
6	72642587	80190960	backfat at last rib QTL (679)
6	74531339	80190960	Intramuscular fat content QTL (368)
6	75721453	76450350	androstenone, laboratory QTL (18649)
6	76054954	76304518	backfat at last rib QTL (7732)
6	76711390	77510059	Ejaculation duration QTL (8689)
6	76711390	77510059	Ejaculation times QTL (8686)
6	77813565	86655461	Average backfat thickness QTL (17999)
6	77813565	86655461	backfat at last rib QTL (16836)
6	77813565	86655461	Loin and neck meat weight QTL (1003)
6	77813565	86655461	Shoulder meat weight QTL (1008)
6	77813565	86655461	Subcutanous fat area QTL (18005)
6	78052071	79653393	Intramuscular fat content QTL (668)
6	78331746	78734016	Average backfat thickness QTL (7557)
6	78331746	78734016	Body weight QTL (7556)
6	78357662	78579100	Number of stillborn QTL (18100)
6	78640008	85846150	Loin weight QTL (17548)
6	79845444	84881844	uterine horn length QTL (18381)
6	80284968	81867419	Backfat at tenth rib QTL (7376)
6	80600672	85323224	Fat percentage in carcass QTL (65081)
6	81021081	81987568	Thoracic vertebra number QTL (64632)
6	81627536	85080560	Lean meat percentage QTL (65083)
6	82014983	82929466	Thoracic vertebra number QTL (64721)
6	82408282	83389115	uterine horn length QTL (18382)
6	83821055	90560868	CIE-a* QTL (21369)
6	83821055	90560868	Loin fat percentage QTL (21434)
6	83821055	90560868	Marbling QTL (21368)
6	85846150	91030131	Loin muscle area QTL (7298)
6	86086960	91172183	backfat at last rib QTL (4956)
6	86086960	91797137	Belly weight QTL (4959)
6	86086960	92351484	Loin muscle depth QTL (4961)
6	86198013	91172183	Backfat between 3rd and 4th last ribs QTL (4957)
6	86991560	91797137	Backfat at first rib QTL (4955)
6	86991560	92351484	Loin muscle area QTL (4960)
6	88599164	93285507	Intramuscular fat content QTL (4958)
6	96057833	96699518	Thoracolumbar vertebra number QTL (64635)
6	96195635	96591513	backfat at last rib QTL (17779)
6	127574329	137342460	Muscle moisture percentage QTL (3878)
6	133183304	137368592	Fat weight (total) QTL (65085)
6	133183304	137558432	Fat percentage in carcass QTL (65086)
6	133183304	137558432	Lean meat percentage QTL (65087)
6	134141272	140591679	indole, laboratory QTL (18657)
6	134552576	138334401	Backfat thickness between 3rd and 4th rib QTL (23167)
6	135074196	136684242	Daily feed intake QTL (22199)
6	135812808	136997403	mummified pigs QTL (4571)
6	136849116	146365886	Mean corpuscular hemoglobin concentration QTL (12291)
6	137174682	137862773	average daily gain QTL (22231)
6	140601008	146365886	Average backfat thickness QTL (2850)
6	140601008	146365886	backfat at last rib QTL (2853)
6	140601008	146365886	Backfat at tenth rib QTL (2943)
6	140601008	146365886	Body temperature QTL (7498)
6	140601008	146365886	Muscle fat content QTL (3816)
6	140601008	146365886	Shoulder meat weight QTL (2862)
6	140601008	146365886	Subcutanous fat area QTL (2851)
6	144155251	146317671	Shoulder weight QTL (23171)
6	145842773	155199218	Loin muscle area QTL (21709)
6	145842773	155199218	Loin weight QTL (21710)
6	145842773	155199218	muscle protein percentage QTL (21708)
6	146365886	155890823	Muscle moisture percentage QTL (3852)
6	146365886	155890823	muscle protein percentage QTL (3840)
6	146365886	155890823	Semimembranosus angle QTL (3951)
6	152260387	155890823	Lean meat weight QTL (16924)
6	152297333	158443390	Backfat at rump QTL (23376)
6	152702153	155651603	Backfat thickness between 3rd and 4th rib QTL (4166)
6	153084384	153989246	Loin muscle depth QTL (29582)
7	48748	9486089	Salmonella count in liver QTL (11563)
7	98280	7578438	Salmonella count in liver and spleen QTL (11564)
7	98280	7578438	Salmonella count in liver QTL (11565)
7	98280	7578438	Salmonella count in spleen QTL (11566)
7	2034057	2971704	Intramuscular fat content QTL (29594)
7	21807376	22067200	Age at puberty QTL (8821)
7	24749679	32380448	Average backfat thickness QTL (9842)
7	24749679	32380448	Leaf fat weight QTL (9843)
7	25122082	33757808	backfat at mid-back QTL (18059)
7	25371016	34856340	Average backfat thickness QTL (7316)
7	25371016	34856340	Backfat at last lumbar QTL (564)
7	26674137	26796806	Mean corpuscular hemoglobin content QTL (6536)
7	27019705	27999311	PRRSV susceptibility QTL (31803)
7	27352011	31800221	cis-11-Eicosenoic acid content QTL (95367)
7	29543539	33588453	Myristic acid content QTL (95368)
7	29543539	34064236	Eicosadienoic acid content QTL (95370)
7	29543539	34064236	Palmitoleic acid content QTL (95369)
7	30929840	36993248	Average backfat thickness QTL (1082)
7	30929840	36993248	Shoulder meat weight QTL (1068)
7	32380448	42029778	backfat at last rib QTL (6037)
7	32380448	42029778	backfat between the last 3rd and 4th lumbar QTL (6036)
7	32875763	34939575	backfat at last rib QTL (21249)
7	33182159	35177641	hematocrit QTL (22130)
7	33182159	35177641	hematocrit QTL (22131)
7	33182159	35251345	Hemoglobin QTL (22133)
7	33182159	35251345	Hemoglobin QTL (22134)
7	33182159	35251345	Hemoglobin QTL (22135)
7	34755602	35251345	Body height QTL (31447)
7	34755602	35251345	body length QTL (31449)
7	36993248	45102432	Abdominal fat weight QTL (1050)
7	36993248	45102432	Adipocyte diameter QTL (12806)
7	36993248	45102432	Adipocyte diameter QTL (12811)
7	36993248	45102432	Adipocyte diameter QTL (12821)
7	36993248	45102432	Adipocyte diameter QTL (12824)
7	36993248	45102432	Adipocyte diameter QTL (12829)
7	36993248	45102432	Adipocyte diameter QTL (12832)
7	36993248	45102432	Adipocyte diameter QTL (12838)
7	36993248	45102432	Adipocyte diameter QTL (12843)
7	36993248	45102432	Average backfat thickness QTL (1051)
7	36993248	45102432	Average backfat thickness QTL (12772)
7	36993248	45102432	Average backfat thickness QTL (802)
7	36993248	45102432	backfat above muscle dorsi QTL (12769)
7	36993248	45102432	backfat at last rib QTL (1054)
7	36993248	45102432	backfat at last rib QTL (1061)
7	36993248	45102432	Backfat at tenth rib QTL (1049)
7	36993248	45102432	Backfat at tenth rib QTL (12770)
7	36993248	45102432	Body weight (slaughter) QTL (1076)
7	36993248	45102432	Carcass length QTL (1066)
7	36993248	45102432	Carcass length QTL (1259)
7	36993248	45102432	Carcass weight (cold) QTL (1080)
7	36993248	45102432	Carcass weight (cold) QTL (12766)
7	36993248	45102432	Fat-cuts percentage QTL (1060)
7	36993248	45102432	Ham weight QTL (1073)
7	36993248	45102432	Ham weight QTL (1074)
7	36993248	45102432	Head weight QTL (1047)
7	36993248	45102432	Head weight QTL (1258)
7	36993248	45102432	Heart weight QTL (1077)
7	36993248	45102432	Loin and neck meat weight QTL (1071)
7	36993248	45102432	Loin and neck meat weight QTL (821)
7	36993248	45102432	Loin muscle area QTL (1053)
7	36993248	45102432	Loin muscle area QTL (820)
7	36993248	45102432	NADPH-generating enzyme activity QTL (12784)
7	36993248	45102432	NADP-malate dehydrogenase activity QTL (12780)
7	36993248	45102432	NADP-malate dehydrogenase activity QTL (12782)
7	36993248	45102432	Shoulder external fat weight QTL (1078)
7	36993248	45102432	Shoulder external fat weight QTL (12768)
7	36993248	45102432	Shoulder subcutaneous fat thickness QTL (1052)
7	38992356	48448805	average daily gain QTL (191)
7	38992356	48448805	body weight (10 weeks) QTL (188)
7	38992356	48448805	body weight (13 weeks) QTL (189)
7	38992356	48448805	body weight (17 weeks) QTL (190)
7	40987620	49856383	intestinal fat weight QTL (21251)
7	41308920	46490681	Abdominal fat weight QTL (21242)
7	41417527	48880888	Shoulder subcutaneous fat thickness QTL (21250)
7	41694849	45019880	Leaf fat weight QTL (416)
7	42274930	42591706	9 hr-24 hr pH decline QTL (5844)
7	43077836	45019880	Head weight QTL (436)
7	43160389	44594910	Backfat at rump QTL (21247)
7	43160389	47036798	Average backfat thickness QTL (21241)
7	43160389	47036798	Backfat at first rib QTL (21246)
7	45019880	54043152	Average backfat thickness QTL (2913)
7	45019880	54043152	average daily gain QTL (2894)
7	45102432	53982156	Average backfat thickness QTL (7334)
7	45102432	53982156	average daily gain QTL (664)
7	53018942	53992615	Spinal curvature QTL (64734)
7	53243221	53355832	Gait score (hind) QTL (8725)
7	59947461	64274644	Head weight QTL (1260)
7	62965340	63372652	Small intestine length QTL (12040)
7	63047893	63438812	3 hr-24 hr pH decline QTL (5843)
7	63047893	63438812	45 min-24 h pH decline QTL (5887)
7	63074243	63961157	Loin muscle area QTL (22315)
7	63372652	64962096	Adipocyte diameter QTL (12808)
7	63372652	64962096	Adipocyte diameter QTL (12830)
7	63372652	64962096	Adipocyte diameter QTL (12839)
7	63872344	64274644	Ovary weight QTL (18343)
7	63954896	64418247	Bone percentage QTL (771)
7	63954896	64418247	bone weight QTL (776)
7	63954896	64418247	Meat color-L QTL (103)
7	79527464	80404761	backfat at last rib QTL (7319)
7	79527464	80404761	Shoulder subcutaneous fat thickness QTL (2791)
7	79671084	80688429	Half carcass weight QTL (13262)
7	81763014	83082392	Teat number QTL (8666)
7	91621050	101176460	Nonfunctional nipples QTL (7460)
7	112604047	120698338	45 min-24 h pH decline QTL (3262)
7	112604047	120698338	Shear force QTL (3259)
7	112604047	120698338	tenderness score QTL (3260)
7	112604047	120698338	tenderness score QTL (3261)
7	117489560	120230104	Lean meat percentage QTL (65099)
7	117506240	120450760	Fat weight (total) QTL (65100)
7	118398897	120698338	CD4-positive/CD8-positive leukocyte ratio QTL (17843)
7	118398897	124300676	Conductivity 45 minutes post-mortem QTL (1063)
7	118398897	124300676	Potassium level QTL (6383)
7	118398897	124300676	Sarcomere length QTL (2991)
7	120615786	120853004	Testicular weight QTL (6525)
7	120660531	121112069	Gestation length QTL (18173)
7	120698338	120935557	Ham weight QTL (7348)
7	120698338	130259585	Body weight linear QTL (3653)
7	120698338	130259585	Cortisol level variations QTL (484)
7	120698338	130259585	Drip loss QTL (7659)
7	120698338	130259585	Osteochondrosis score QTL (8944)
7	120698338	130259585	Percentage type IIa fibers QTL (7029)
7	124300676	130259585	Time spent feeding QTL (5907)
7	125008742	125986792	average daily gain QTL (22246)
7	125008742	125986792	Spinal curvature QTL (64685)
7	125063446	125986792	Body weight QTL (66270)
7	126520300	134764511	NADP-malate dehydrogenase activity QTL (18018)
7	133962789	134540651	cis-11-Eicosenoic acid content QTL (95371)
7	134146665	134540651	cis-11-Eicosenoic acid content QTL (95372)
8	7749203	15636344	Teat number QTL (585)
8	9669646	16013662	Leaf fat weight QTL (3884)
8	10724897	10986227	Corpus luteum number QTL (31869)
8	10844129	11382023	Meat color score QTL (9057)
8	10844129	15636344	average daily gain QTL (326)
8	10844129	15636344	average daily gain QTL (346)
8	10844129	18778224	average daily gain QTL (16889)
8	10844129	19749801	Average backfat thickness QTL (5433)
8	10844129	19749801	Ham weight QTL (21392)
8	10844129	19749801	Meat color-b QTL (5441)
8	10844129	19749801	Rib weight QTL (5439)
8	18349963	19749801	Gestation length QTL (21838)
8	27450871	34473703	Teat number QTL (683)
8	29471436	33138243	Unsaturated fatty acid content QTL (6433)
8	29785347	34089646	average daily gain QTL (64)
8	29785347	34089646	Carcass weight (cold) QTL (65)
8	29785347	34089646	Cervical vertebra length QTL (13316)
8	29785347	34473703	Corpus luteum number QTL (474)
8	68687287	75933650	average daily gain QTL (498)
8	72039691	77429212	average daily gain QTL (10590)
8	72039691	77429212	average daily gain QTL (10596)
8	72039691	77429212	average daily gain QTL (10597)
8	72039691	77429212	average daily gain QTL (10598)
8	72039691	77429212	average daily gain QTL (10599)
8	72039691	77429212	Backfat at tenth rib QTL (10600)
8	72039691	77429212	Daily feed intake QTL (10591)
8	72039691	77429212	Daily feed intake QTL (10592)
8	72039691	77429212	Daily feed intake QTL (10593)
8	72039691	77429212	Days to 110 kg QTL (10594)
8	72039691	77429212	Days to 110 kg QTL (10595)
8	72039691	77429212	Stress-induced alteration in number of neutrophils QTL (154)
8	74836470	75730729	Loin muscle area QTL (21393)
8	75129526	78807085	Palmitic acid content QTL (32078)
8	76480145	77780905	Mean corpuscular hemoglobin concentration QTL (22137)
8	76567695	76895082	Coat color QTL (306)
8	77205199	77511197	Red blood cell count QTL (6552)
8	77205199	77511197	Red cell distribution width QTL (6555)
8	89162153	89981457	Lumbar vertebra number QTL (64738)
8	89162153	89981457	Thoracolumbar vertebra number QTL (64740)
8	89162153	89981457	Total number born QTL (64741)
8	124156612	133682376	Feed conversion ratio QTL (1084)
8	124785725	129299065	CIE-b* QTL (28052)
8	124785725	129299065	pH 24 hr post mortem (ham) QTL (28051)
8	125083628	129513824	Palmitoleic acid content QTL (95375)
8	127942565	136449791	Age at puberty QTL (590)
8	133682376	140315515	Carcass weight (hot) QTL (16870)
8	136396030	140315515	Fat area percentage in carcass QTL (18627)
8	136396030	140315515	Fat area percentage in carcass QTL (18629)
8	136396030	140315515	Fat area percentage in carcass QTL (18638)
8	136396030	140315515	Meat color-L QTL (3792)
8	136739744	145356918	CO2 partial pressure QTL (6328)
8	136739744	145356918	Monocyte number QTL (5492)
8	136739744	145356918	Oxygen saturation QTL (6345)
8	136739744	145356918	Sodium level QTL (6386)
8	138133203	145161911	Age at puberty QTL (591)
8	139007531	140315515	Loin muscle area QTL (1094)
8	139007531	141371437	Plateletcrit QTL (12315)
8	139070668	139947117	Red blood cell count QTL (29617)
8	140282531	148491826	Ovary weight QTL (522)
8	145195776	145660794	Number of stillborn QTL (18103)
8	145218291	145434033	Basophil number QTL (5490)
9	4014490	5112530	backfat between last rib and first lumbar QTL (95689)
9	4014490	5112530	Loin muscle area QTL (95690)
9	4014490	5112530	Total number born alive QTL (95478)
9	6287759	7577457	cis-11-Eicosenoic acid content QTL (95376)
9	8780883	9379787	Daily feed intake QTL (66258)
9	10611701	10829614	pH 24 hr post mortem (ham) QTL (18701)
9	10625692	10953205	Backfat between 6th and 7th ribs QTL (17995)
9	11066889	17785354	Myristic acid content QTL (15849)
9	11066889	18659348	Linolenic acid content QTL (9582)
9	16413485	16631398	HDL cholesterol QTL (9563)
9	24011516	24728142	Loin muscle depth QTL (29585)
9	36148167	38359612	Teat number QTL (37454)
9	36602002	37081172	Ratio of lifetime nonproductive days to herd life QTL (16005)
9	39528476	45282513	HDL cholesterol QTL (7721)
9	49030981	49997890	Intramuscular fat content QTL (29596)
9	49324118	49825126	Intramuscular fat content QTL (9035)
9	50204513	50632374	Corpus luteum number QTL (31875)
9	72062967	72511319	Number of visits to feeder per day QTL (9589)
9	73887592	74024794	Average glycolytic potential QTL (9793)
9	73887592	74024794	Average lactate QTL (9794)
9	73887592	74024794	Meat color-L QTL (9790)
9	73887592	74024794	Off-Flavor Score QTL (9792)
9	73887592	74024794	pH 48 hr post-mortem (loin) QTL (9791)
9	74166878	74672235	Percentage type IIa fibers QTL (10247)
9	74275834	74503884	Meat color-L QTL (9796)
9	74275834	74503884	Meat color-L QTL (9797)
9	74275834	74503884	Meat color score QTL (9795)
9	114324299	123523128	Lipid accretion rate QTL (5155)
9	121006106	129242149	Linoleic acid content QTL (15851)
9	121014874	127057363	Shoulder weight QTL (23172)
9	123462124	128983346	CD4-positive leukocyte percentage QTL (17848)
9	135810822	136006502	Corpus luteum number QTL (31878)
9	137134220	144941080	Cryptorchidism QTL (55876)
9	139744874	147506758	Gestation length QTL (452)
9	139744874	147506758	Interleukin 10 level QTL (12269)
9	139744874	147506758	Mean corpuscular hemoglobin concentration QTL (12296)
9	139744874	147506758	Mean corpuscular hemoglobin content QTL (12295)
9	139744874	147506758	Red cell distribution width QTL (12297)
9	144006070	144965956	Spinal curvature QTL (64754)
10	664729	10227060	Oleic acid content QTL (9579)
10	664729	10227060	Stearic acid content QTL (9577)
10	3049187	3998062	Lumbar vertebra number QTL (64651)
10	5852556	13911836	Palmitic acid content QTL (15862)
10	9981187	16987451	CIE-a* QTL (3067)
10	9981187	16987451	Knuckle ham weight QTL (3068)
10	11093314	16987451	Creatinine level QTL (6363)
10	11093314	16987451	Creatinine level QTL (6365)
10	11093314	16987451	White blood cell counts QTL (5459)
10	11093314	18016917	Body weight (birth) QTL (17805)
10	15042704	15992149	Lumbar vertebra number QTL (64757)
10	20117212	26483565	Stearic acid content QTL (15859)
10	20117212	28674613	Oleic acid content QTL (15860)
10	28168636	32088890	Average backfat thickness QTL (5435)
10	32088890	41334738	Average backfat thickness QTL (3000)
10	32088890	41334738	backfat at P2 position QTL (4160)
10	32088890	41334738	Carcass length QTL (3687)
10	32088890	41334738	Carcass length QTL (4161)
10	32088890	41334738	Carcass weight (hot) QTL (3688)
10	32088890	41334738	Conductivity 24 hours postmortem (ham) QTL (4190)
10	32088890	41334738	Conductivity 24 hours postmortem (loin) QTL (4189)
10	32088890	41334738	Conductivity 45 minutes post-mortem QTL (4191)
10	32088890	41334738	External fat on loin QTL (4162)
10	32088890	41334738	PH for Longissmus dorsi QTL (3685)
10	32088890	41334738	PH for Longissmus dorsi QTL (3686)
10	37334494	37609054	mummified pigs QTL (18257)
10	43812343	53626325	average daily gain QTL (327)
10	43812343	53626325	Hind leg conformation QTL (11847)
10	44160167	52958690	hematocrit QTL (7225)
10	46980658	52252366	Average instron (star probe) force QTL (2953)
10	56168199	64951351	Musculus semitendinosus (ST) weight QTL (1283)
10	61209673	64951351	Musculus semimembranosus et adductor (SMA) weight QTL (1282)
10	61209673	64951351	Plasma FSH concentration QTL (646)
10	61209673	69339693	Ham fat thickness QTL (3960)
10	64951351	72237308	Cholesterol level in meat QTL (3822)
10	66332574	73332866	Age at puberty QTL (521)
10	69339693	72237308	Age at puberty QTL (4886)
10	69339693	72237308	Age at puberty QTL (4887)
10	73122633	73942827	Daily feed intake QTL (29549)
10	73404291	73818712	Number of stillborn QTL (18106)
10	75002238	75940391	Daily feed intake QTL (29551)
11	1111096	4722926	Marbling QTL (4312)
11	18360382	23520623	Tetanus antibody titer QTL (12323)
11	20931668	25040860	Fat weight (total) QTL (65113)
11	25335818	26232874	Teat number QTL (37459)
11	26022055	26971685	average daily gain QTL (29539)
11	26041288	28472668	Fat weight (total) QTL (65116)
11	78370818	87690581	Belly weight QTL (424)
11	78480320	85663949	Lysozyme level QTL (37549)
11	78480320	85663949	Mean corpuscular hemoglobin concentration QTL (12299)
11	79240413	85663949	Teat number QTL (8809)
11	81611840	85695072	Fat weight (total) QTL (65119)
11	84667146	84937602	Femur bone mineral density QTL (7200)
12	114899	4823589	Ear size QTL (5645)
12	114899	9150782	Backfat at tenth rib QTL (1129)
12	248014	2516175	Myristic acid content QTL (95379)
12	460221	4118938	cis-11-Eicosenoic acid content QTL (95384)
12	460221	4118938	Myristic acid content QTL (95380)
12	460221	4118938	Oleic acid content QTL (95383)
12	460221	4118938	Palmitic acid content QTL (95381)
12	460221	4118938	Palmitoleic acid content QTL (95382)
12	4823589	13622373	Myristic acid content QTL (9570)
12	4823589	13622373	Myristic acid content QTL (9571)
12	4823589	13622373	pH 24 hr post-mortem (loin) QTL (21860)
12	4823589	7056698	Total number born alive QTL (9804)
12	4823589	7056698	Total number born QTL (9805)
12	4823589	8879317	hematocrit QTL (12301)
12	4823589	8879317	Hemoglobin QTL (12300)
12	4823589	9150782	Lean meat percentage QTL (1127)
12	6896349	6916677	Eicosadienoic acid content QTL (7682)
12	9150782	15399310	Lean meat percentage QTL (1119)
12	9150782	15399310	Teat number QTL (1128)
12	12222958	18153190	Average backfat thickness QTL (4197)
12	13622373	17226344	Carcass length QTL (1284)
12	14714488	15183214	Fat percentage in carcass QTL (65120)
12	14714488	15183214	Lean meat percentage QTL (65121)
12	14819694	14985740	Haptoglobin concentration QTL (9651)
12	14819694	15174393	cis-11-Eicosenoic acid content QTL (7681)
12	15399310	23672762	Backfat at tenth rib QTL (1122)
12	15399310	23672762	Fat-cuts percentage QTL (1120)
12	17226344	23672762	backfat between the last 3rd and 4th lumbar QTL (3967)
12	17226344	23672762	Fat area percentage in carcass QTL (18639)
12	17226344	23672762	Percentage type IIa fibers QTL (7033)
12	17226344	23672762	Teat number QTL (4254)
12	18561887	19595528	Palmitic acid content QTL (32089)
12	19195079	19902685	Lumbar vertebra number QTL (64654)
12	19195079	19902685	Thoracic vertebra number QTL (64653)
12	19219317	19277993	Cooking loss QTL (28206)
12	23672762	26242726	Cooling loss QTL (3072)
12	27013251	27972588	Thoracolumbar vertebra number QTL (64658)
12	38822400	47927603	average daily gain QTL (335)
12	38822400	47927603	CIE-b* QTL (21402)
12	38822400	47927603	Ear erectness QTL (8904)
12	38822400	47927603	Gestation length QTL (21839)
12	38822400	47927603	Time spent drinking QTL (5917)
12	38822400	47927603	White blood cell counts QTL (5457)
12	38822400	47927603	White blood cell counts QTL (5462)
12	41049051	41556801	average daily gain QTL (22256)
12	41206971	41258544	Palmitoleic acid content QTL (7678)
12	41209100	46114855	androstenone, laboratory QTL (18652)
12	41217576	45554716	Lean meat weight QTL (65122)
12	47807859	47927603	CSFV antibody level QTL (37544)
12	47807859	47927603	Mean corpuscular volume QTL (12302)
12	47807859	47927603	Meat color score QTL (112)
12	47927603	52098502	Meat color-L QTL (2957)
12	47927603	52098502	Meat color-L QTL (2959)
12	49085493	49990871	Body weight (weaning) QTL (29614)
12	52231368	55007184	Bone mineral content QTL (65125)
12	52711146	54679228	Teat number QTL (66300)
12	53558899	62733833	Ham weight QTL (393)
12	54426112	58479956	Body weight QTL (65126)
12	54699212	56063944	Teat number QTL (37463)
12	55482035	57621008	post-stress mitogen induced IL-2 activity QTL (157)
12	62733833	63009465	Fat protein content QTL (12787)
13	5747388	14497580	Loin muscle area QTL (5499)
13	24391349	29002222	CIE-L* QTL (28054)
13	24391349	29002222	Residual feed intake QTL (28068)
13	24391349	29002222	Residual feed intake QTL (28078)
13	24391349	29002222	Residual feed intake QTL (28079)
13	30760121	32577445	pH 45 minutes post mortem QTL (18682)
13	30760121	32577445	Water holding capacity QTL (113)
13	33047429	33854721	uterine horn length QTL (18408)
13	33622264	37145207	Drip loss QTL (55965)
13	33622264	37145207	LDL cholesterol QTL (55992)
13	33622264	37145207	LDL cholesterol QTL (56002)
13	33622264	37145207	Scrotal/inguinal hernia QTL (55898)
13	33838380	34091654	Corpus luteum number QTL (31884)
13	35820417	35993508	Meat color OPTO QTL (7641)
13	75225301	77229014	Testosterone level QTL (7213)
13	75301995	77060606	Scrotal/inguinal hernia QTL (3046)
13	75449869	83358784	Corpus luteum number QTL (8827)
13	75449869	83773665	Carcass length QTL (16978)
13	83369866	91031788	Shoulder weight QTL (23173)
13	90425830	91037889	Loin muscle area QTL (5779)
13	90458572	91646673	Total number born alive QTL (18079)
13	99321439	99934405	Scrotal/inguinal hernia QTL (8786)
13	99321439	99934405	Umbilical hernia QTL (8764)
13	99768099	101786814	Total number born alive QTL (18084)
13	119039412	120571379	Marbling QTL (9030)
13	142749568	143218408	pH 45 minutes post mortem QTL (7617)
13	152297333	158443390	Intramuscular fat content QTL (24223)
13	152297333	158443390	Loin percentage QTL (24222)
13	202762575	209732052	Muscle moisture percentage QTL (710)
13	205592096	213080864	Lean meat weight QTL (65133)
13	205730101	212032298	Percentage type IIa fibers QTL (7032)
13	206615577	215290437	Body weight (5 weeks) QTL (1139)
13	208227233	215641489	Average backfat thickness QTL (2923)
13	208227233	215641489	average daily gain QTL (2901)
13	216356717	217650450	Removal parity QTL (16000)
14	6898350	16066507	androstenone, sensory panel QTL (4234)
14	6898350	16066507	Front feet conformation QTL (8924)
14	6898350	16066507	Hind feet conformation QTL (8926)
14	6898350	16066507	indole, laboratory QTL (4232)
14	6898350	16066507	Marbling QTL (3079)
14	20891888	27531879	Loin muscle area QTL (13360)
14	27278343	33232866	Body weight (5 weeks) QTL (1170)
14	31036695	31983579	average daily gain QTL (22236)
14	31036695	31983579	average daily gain QTL (22237)
14	31036695	31983579	average daily gain QTL (22238)
14	31036695	31983579	average daily gain QTL (22239)
14	31036695	31983579	average daily gain QTL (22240)
14	31036695	31983579	average daily gain QTL (22241)
14	31036695	31983579	average daily gain QTL (22242)
14	31036695	31983579	average daily gain QTL (22243)
14	31036695	31983579	average daily gain QTL (22244)
14	51547355	53073486	Linoleic acid content QTL (32129)
14	60063777	60320825	Carcass length QTL (13383)
14	60063777	60320825	Carcass weight (hot) QTL (8957)
14	60063777	60320825	Cervical vertebra length QTL (9027)
14	64916148	65099339	Lymphocyte number QTL (5472)
14	78011535	78995471	Spinal curvature QTL (64773)
14	78011535	78995471	Thoracic vertebra number QTL (64774)
14	79023018	79985244	Thoracic vertebra number QTL (64775)
14	80010535	80984032	Thoracolumbar vertebra number QTL (64662)
14	80441880	84337250	Teat number QTL (37464)
14	83873248	93372131	C3c concentration QTL (9829)
14	90636989	93333181	Palmitic acid content QTL (32093)
14	98122568	98698353	Humerus length QTL (7202)
14	113396987	113541477	Average chain length QTL (7449)
14	119028054	123475867	Stearic acid content QTL (95386)
14	120391470	121954550	Palmitic acid content QTL (95385)
14	120507969	123290079	Palmitoleic acid content QTL (95387)
14	134456199	143234735	Light butt ham weight QTL (3080)
14	135364437	143234735	CIE-L* QTL (3006)
14	135364437	143234735	Drip loss QTL (3008)
14	135364437	143234735	Meat color density QTL (3005)
14	135364437	143234735	Meat color score QTL (3007)
14	137879539	143234735	subjective pork flavor in lean QTL (4243)
14	139323621	140809988	Average backfat thickness QTL (28032)
14	139323621	140809988	Backfat weight QTL (28030)
14	139323621	140809988	Carcass length QTL (28033)
14	139323621	140809988	Estimated carcass lean content QTL (28031)
14	139742078	139912173	Stearic acid content QTL (17759)
14	143234735	149890749	androstenone, sensory panel QTL (4236)
14	143234735	149890749	subjective boar flavor in lean QTL (4240)
14	143234735	151608018	Belly weight QTL (21406)
14	143234735	151608018	Belly weight QTL (3290)
14	145446096	145712182	Small intestine length QTL (12045)
14	146637257	146768308	Total number born QTL (22917)
14	147837742	153593360	Backfat thickness between 3rd and 4th rib QTL (23168)
14	149026327	149890749	Seminiferous tubule diameter QTL (7210)
15	19980724	20375138	Anal atresia QTL (7252)
15	20000396	25685688	Fat percentage in carcass QTL (65138)
15	20000396	25685688	Fat weight (total) QTL (65139)
15	27989050	31794390	Fat percentage in carcass QTL (65142)
15	27989050	31794390	Lean meat percentage QTL (65143)
15	27989050	31829438	Fat weight (total) QTL (65144)
15	28972153	29222620	Insulin-like growth factor 1 level QTL (16983)
15	29033970	29660455	Body weight (birth) QTL (23015)
15	61719231	62336663	Myristic acid content QTL (7450)
15	110739810	111136954	pH 24 hr post-mortem (loin) QTL (7618)
15	112762745	117951978	Melting point QTL (3125)
15	112762745	117951978	Oleic acid content QTL (3121)
15	127880313	135157314	Average lactate QTL (3826)
15	127880313	135791936	Corpus luteum number QTL (494)
15	127880313	135831963	1h-48h pH decline QTL (4330)
15	127880313	135831963	Cooking loss QTL (4329)
15	127880313	135831963	Loin muscle depth QTL (4328)
15	127880313	135869562	Backfat at tenth rib QTL (16939)
15	127880313	135869562	CIE-a* QTL (21418)
15	127880313	135869562	CIE-L* QTL (21411)
15	127880313	135869562	Drip loss QTL (3081)
15	127880313	135869562	Firmness QTL (21420)
15	127880313	135869562	Juiciness score QTL (21412)
15	127880313	135869562	Meat color score QTL (21410)
15	127880313	135869562	Muscle moisture percentage QTL (21413)
15	127880313	135869562	muscle protein percentage QTL (21416)
15	127880313	135869562	pH 24 hr post-mortem (loin) QTL (21419)
15	127880313	135869562	Shear force QTL (21414)
15	127880313	135869562	tenderness score QTL (21415)
15	127880313	135869562	tenderness score QTL (21417)
15	127880313	137874067	Average glycolytic potential QTL (291)
15	132895540	137368522	Average glycolytic potential QTL (125)
15	133072097	133970166	CIE-a* QTL (95256)
15	133072097	133970166	CIE-a* QTL (95265)
15	133072097	133970166	CIE-a* QTL (95269)
15	133072097	133970166	CIE-a* QTL (95271)
15	133072097	133970166	CIE-a* QTL (95276)
15	133072097	133970166	CIE-a* QTL (95281)
15	133072097	133970166	CIE-b* QTL (95254)
15	133072097	133970166	CIE-b* QTL (95259)
15	133072097	133970166	CIE-b* QTL (95264)
15	133072097	133970166	CIE-b* QTL (95266)
15	133072097	133970166	CIE-b* QTL (95270)
15	133072097	133970166	CIE-b* QTL (95273)
15	133072097	133970166	CIE-b* QTL (95274)
15	133072097	133970166	pH 24 hr post-mortem (loin) QTL (95262)
15	133072097	133970166	pH 24 hr post-mortem (loin) QTL (95267)
15	133072097	133970166	PH for Longissmus dorsi QTL (95263)
15	133072097	133970166	PH for Longissmus dorsi QTL (95268)
15	133072097	133970166	PH for Longissmus dorsi QTL (95272)
15	133072097	133970166	PH for Longissmus dorsi QTL (95275)
15	133072097	133970166	PH for Longissmus dorsi QTL (95277)
15	133072097	133970166	PH for Longissmus dorsi QTL (95278)
15	133072097	133970166	PH for Longissmus dorsi QTL (95279)
15	133072097	133970166	PH for Longissmus dorsi QTL (95280)
15	133072097	133970166	Testicular length QTL (95298)
15	133072097	133970166	Testicular percentage QTL (95339)
15	133181169	133342560	Drip loss QTL (12691)
15	134203635	135228425	PH for Biceps femoris QTL (5590)
15	140400767	149797711	Backfat at tenth rib QTL (16940)
15	140400767	149797711	Palmitic acid content QTL (15886)
15	142508276	149797711	Meat color-L QTL (118)
15	144880810	145006018	9 hr-24 hr pH decline QTL (5847)
15	149326918	153593360	Spareribs weight QTL (19431)
15	154567794	157285085	Loin muscle area QTL (38111)
15	154567794	157285085	Loin muscle area QTL (38112)
16	22335189	25953165	pH 45 minutes post mortem QTL (1185)
16	22738076	31440121	CSFV antibody level QTL (37546)
16	22738076	31440121	Hemoglobin QTL (12309)
16	25038049	25999742	Loin muscle area QTL (22311)
16	25038049	25999742	Loin muscle area QTL (22312)
16	25038049	25999742	Loin muscle area QTL (22313)
16	25038049	25999742	Loin muscle area QTL (22314)
16	25953165	35060804	Number of ribs QTL (3978)
16	32429434	36852067	Arachidic acid content QTL (95388)
16	34003949	34854206	Average backfat thickness QTL (29575)
16	34003949	35190026	Ham weight QTL (28035)
16	36230381	36870340	Meat color OPTO QTL (7649)
16	38004706	38989787	Loin muscle area QTL (22323)
16	38004706	38989787	Loin muscle area QTL (22324)
16	38004706	38989787	Loin muscle area QTL (22325)
16	38004706	38989787	Loin muscle area QTL (22326)
16	71797057	80266973	Leptin level QTL (18646)
16	71797057	80266973	Muscle moisture percentage QTL (21426)
16	71797057	80266973	Ratio of ham fat weight to half carcass weight QTL (1286)
16	71797057	80266973	Time spent drinking QTL (5918)
16	71797057	80266973	Time spent feeding QTL (5912)
17	8126903	11257802	average daily gain QTL (348)
17	8126903	11257802	Maternal infanticide QTL (17652)
17	8747668	17147298	average daily gain QTL (1193)
17	17147298	24629625	Intramuscular fat content QTL (3017)
17	17147298	24629625	Loin muscle area QTL (3023)
17	17147298	24629625	Loin muscle area QTL (4331)
17	17147298	24629625	Loin muscle area QTL (4332)
17	17147298	24629625	Marbling QTL (3018)
17	17147298	24629625	Meat color density QTL (3020)
17	17147298	24629625	Meat color score QTL (3019)
17	17147298	24629625	Meat color score QTL (3021)
17	17147298	24629625	Meat color score QTL (3022)
17	35961263	36999204	Loin muscle area QTL (22331)
17	39583164	44570337	Backfat thickness between 3rd and 4th rib QTL (23157)
17	39583164	44570337	Backfat thickness between 3rd and 4th rib QTL (23164)
17	43234744	48731060	CSFV antibody level QTL (37547)
17	43234744	48731060	Hemoglobin QTL (15064)
17	46510460	47273608	Lean meat weight QTL (65159)
17	50959688	53585528	Lean meat weight QTL (65160)
17	57578641	64337706	pH 24 hr post-mortem (loin) QTL (21865)
17	64009869	64098508	Total number born alive QTL (22931)
17	64337706	66928144	average daily gain QTL (3829)
17	64337706	66928144	Body weight (16 days) QTL (3830)
17	65627543	65748105	Age at slaughter QTL (9787)
17	65627543	65748105	average daily gain QTL (9788)
17	65627543	65748105	Body weight (end of test) QTL (9786)
17	65627543	65748105	pH 24 hr post-mortem (loin) QTL (9789)
17	66312444	66568117	mummified pigs QTL (18289)
17	66354222	66637344	Percentage type I fibers QTL (24114)
17	66354222	66637344	Relative area of type IIa fibers QTL (24115)
17	66461552	66789421	Corpus luteum number QTL (31908)
18	603581	7278329	Liver weight QTL (1196)
18	603581	7783092	Change in Mycoplasma hyopneumoniae antibody titer QTL (12331)
18	603581	7783092	Mycoplasma hyopneumoniae antibody titer QTL (12330)
18	2725672	8615248	Tetanus antibody titer QTL (12332)
18	6780830	7097159	Eicosapentaenoic acid content QTL (7452)
18	6936055	7202748	Biceps brachii length QTL (8737)
18	7813562	11121298	Average backfat thickness QTL (28041)
18	7813562	11121298	Belly weight QTL (28042)
18	7813562	11121298	Estimated carcass lean content QTL (28040)
18	7813562	11121298	Ham weight QTL (28039)
18	24222671	32798519	C3c concentration QTL (9641)
18	24222671	32798519	Interleukin 10 level QTL (17609)
18	24222671	32798519	Percentage giant fibers QTL (2839)
18	24222671	32798519	Toll-like receptor 9 level QTL (17630)
18	27044596	27196942	Myristic acid content QTL (32097)
18	46589140	46758597	Corpus luteum number QTL (31909)
18	50016394	50984974	Lumbar vertebra number QTL (64673)
18	50016394	50984974	Thoracic vertebra number QTL (64672)
18	50123715	51644236	Teat number QTL (37473)
18	54255617	61220071	CIE-L* QTL (17814)
X	3049986	9074358	Myofibril fragmentation index QTL (3024)
X	3049986	9074358	Off-Flavor Score QTL (3025)
X	3155773	9074358	Abdominal fat weight QTL (1202)
X	3155773	9074358	Conductivity 24 hours post-mortem QTL (1224)
X	3155773	9074358	Cooling loss QTL (1240)
X	3155773	9074358	Feed conversion ratio QTL (1226)
X	3155773	9074358	Feed intake QTL (1205)
X	3155773	9074358	Head weight QTL (1215)
X	3155773	9074358	Head weight QTL (1262)
X	3155773	9074358	Loin muscle area QTL (1211)
X	3155773	9074358	Loin weight QTL (6453)
X	3155773	9074358	Muscle moisture percentage QTL (3305)
X	3155773	9074358	pH 24 hr post-mortem (loin) QTL (1200)
X	3155773	9074358	pH 24 hr post-mortem (loin) QTL (1249)
X	3155773	9074358	Shoulder subcutaneous fat thickness QTL (1210)
X	3155773	9074358	Stearic acid content QTL (3126)
X	9074358	13189720	Carcass weight (hot) QTL (24297)
X	9074358	15397675	Carcass weight (hot) QTL (24312)
X	9074358	16292037	average daily gain QTL (1218)
X	9074358	16292037	Carcass length QTL (1217)
X	9074358	16292037	Carcass weight (cold) QTL (1225)
X	9074358	16292037	Fat protein content QTL (12792)
X	9074358	16292037	Ham percentage QTL (1222)
X	9074358	16292037	Ham weight QTL (1221)
X	9074358	16292037	Loin and neck meat weight QTL (1216)
X	9074358	16292037	NADPH-generating enzyme activity QTL (12796)
X	9074358	16292037	NADPH-generating enzyme activity QTL (12801)
X	9074358	16292037	Shoulder meat weight QTL (1220)
X	37924101	45647144	Average backfat thickness QTL (24294)
X	38622821	45395605	Backfat at rump QTL (24293)
X	38874360	44920476	Intramuscular fat content QTL (24296)
X	38874360	45144066	Backfat between 6th and 7th ribs QTL (24291)
X	113078996	113962590	Average backfat thickness QTL (22290)
X	113078996	113962590	PRRSV susceptibility QTL (31798)
X	119449835	125232454	Body weight (slaughter) QTL (3026)
X	119449835	125232454	Carcass weight (hot) QTL (4333)
X	119449835	125232454	Loin muscle area QTL (3028)
X	119449835	125232454	Sarcomere length QTL (3027)
X	119449835	126176871	Body weight (birth) QTL (1236)
X	125232454	133787345	Muscle fat content QTL (3306)
X	126810565	133787345	Mean corpuscular hemoglobin concentration QTL (12311)
