# Supplementary material for: Deciphering the genetic regulation of peripheral blood transcriptome in pigs through expression genome-wide association study and allele-specific expression analysis
Source: BMC Genomics. 2017 Dec 13;18:967. doi: 10.1186/s12864-017-4354-6 (PMC5729405; doi:10.1186/s12864-017-4354-6)
Supplement: Supplementary file 16 — Complete Blood Cell Counts for 195 animals among the 243 eGWAS pigs. (XLSX 14 kb) [file 12864_2017_4354_MOESM16_ESM.xlsx]

## Sheet: Feuille1
Additional file 16: Table S10. Complete Blood Cell Counts for 195 animals among the 243 eGWAS pigs.
	White cells (cells/mm3)	Lymphocytes (% of white cells)	Monocytes (% of white cells)	Granulocytes (% of white cells)	EOS (% of white cells)	Red cells (cells/mm3)	Hemoglobin (g/dl)	Hematocrit ( % red cells of blood cells)	Mean cell volum (fl)
Mean	19.28	31.07	7.92	61.01	5.19	6.7	10.76	35.36	52.9
Median	14	30.8	7.9	61.1	4.9	6.64	10.59	34.81	53
Standard deviation	3.78	4.67	1.13	5.32	1.79	0.86	1.63	4.69	3.4
Variation coefficient	0.20	0.15	0.14	0.09	0.34	0.13	0.15	0.13	0.06
